# Supplementary material for: Unbiased Phosphoproteome Mining Reveals New Functional Sites of Metabolite-Derived PTMs Involved in MASLD Development
Source: Int J Mol Sci. 2023 Nov 10;24(22):16172. doi: 10.3390/ijms242216172 (PMC10671570; doi:10.3390/ijms242216172)
Supplement: Supplementary file 1 [file ijms-24-16172-s001.zip]

Archive with 4 entries (4 files):
- Suplementary_Table1.xlsx
- Suplementary_Table2.xlsx
- Suplementary_Table3.xlsx
- supplementary_Figures.pdf
