# Supplementary material for: Unbiased Phosphoproteome Mining Reveals New Functional Sites of Metabolite-Derived PTMs Involved in MASLD Development
Source: Int J Mol Sci. 2023 Nov 10;24(22):16172. doi: 10.3390/ijms242216172 (PMC10671570; doi:10.3390/ijms242216172)
Supplement: Supplementary file 1 [file ijms-24-16172-s001.zip › Suplementary_Table1.xlsx]

## Sheet: Supplementary Table 1
Supplementary Table S1. Peptides and proteins identified in mouse liver phosphoproteome by the OS-PTM approach.
scannum	charge	peptide_prev_aa	peptide_next_aa	num_missed_cleavages	hyperscore	exp_mz	theo_mz	Theo_mh	Filename	MasterProtein	pd	q	d	a	n	qdna	qna	gene	Annotation
110615	4	R	Q	2	135.324	1201.32	1181.33	4722.29	20151011_QEp6_NaKr_SA_totalliver_HFD12_1_phospho.raw	sp|Q3UJU9|RMD3_MOUSE Regulator of microtubule dynamics protein 3 OS=Mus musculus OX=10090 GN=Rmdn3 PE=1 SV=2	KDS[79.966352]LDLDVEAASSPAAAALEEDDSSGREDVQLVLLQADELHQGSK	Q3UJU9	79.9664	S	212	Q3UJU9:79.966352:212:S	Q3UJU9:212:S	Rmdn3
108615	4	R	Q	2	135.301	1201.82	1181.33	4722.29	20151011_QEp6_NaKr_SA_totalliver_HFD3_4_phospho.raw	sp|Q3UJU9|RMD3_MOUSE Regulator of microtubule dynamics protein 3 OS=Mus musculus OX=10090 GN=Rmdn3 PE=1 SV=2	KDS[81.969741]LDLDVEAASSPAAAALEEDDSSGREDVQLVLLQADELHQGSK	Q3UJU9	81.9697	S	212	Q3UJU9:81.969741:212:S	Q3UJU9:212:S	Rmdn3
110841	4	R	Q	2	132.418	1201.82	1181.33	4722.29	20151011_QEp6_NaKr_SA_totalliver_HFD12_2_phospho.raw	sp|Q3UJU9|RMD3_MOUSE Regulator of microtubule dynamics protein 3 OS=Mus musculus OX=10090 GN=Rmdn3 PE=1 SV=2	KDS[81.969741]LDLDVEAASSPAAAALEEDDSSGREDVQLVLLQADELHQGSK	Q3UJU9	81.9697	S	212	Q3UJU9:81.969741:212:S	Q3UJU9:212:S	Rmdn3
110908	4	R	Q	2	132.203	1201.82	1181.33	4722.29	20151011_QEp6_NaKr_SA_totalliver_HFD12_1_phospho.raw	sp|Q3UJU9|RMD3_MOUSE Regulator of microtubule dynamics protein 3 OS=Mus musculus OX=10090 GN=Rmdn3 PE=1 SV=2	KDS[81.969741]LDLDVEAASSPAAAALEEDDSSGREDVQLVLLQADELHQGSK	Q3UJU9	81.9697	S	212	Q3UJU9:81.969741:212:S	Q3UJU9:212:S	Rmdn3
54546	4	R	R	0	131.105	1195.29	1194.78	4778.12	20151011_QEp6_NaKr_SA_totalliver_HFD12_2_phospho.raw	sp|P42669|PURA_MOUSE Transcriptional activator protein Pur-alpha OS=Mus musculus OX=10090 GN=Pura PE=1 SV=1	DSGSEQGGAALGSGGSLGHPGSGSGSGGGGGGGGGGGGSGGGGGAPGGLQHETQELASK_2.002415	P42669	2.00242	U	5	P42669:2.002415:5:U	P42669:5:U	Pura
109186	4	R	Q	2	130.762	1201.82	1181.33	4722.29	20151011_QEp6_NaKr_SA_totalliver_HFD3_4_phospho.raw	sp|Q3UJU9|RMD3_MOUSE Regulator of microtubule dynamics protein 3 OS=Mus musculus OX=10090 GN=Rmdn3 PE=1 SV=2	KDS[81.969741]LDLDVEAASSPAAAALEEDDSSGREDVQLVLLQADELHQGSK	Q3UJU9	81.9697	S	212	Q3UJU9:81.969741:212:S	Q3UJU9:212:S	Rmdn3
106781	4	R	Q	2	128.006	1201.82	1181.33	4722.29	20151011_QEp6_NaKr_SA_totalliver_HFD12_3_phospho.raw	sp|Q3UJU9|RMD3_MOUSE Regulator of microtubule dynamics protein 3 OS=Mus musculus OX=10090 GN=Rmdn3 PE=1 SV=2	KDS[81.969741]LDLDVEAASSPAAAALEEDDSSGREDVQLVLLQADELHQGSK	Q3UJU9	81.9697	S	212	Q3UJU9:81.969741:212:S	Q3UJU9:212:S	Rmdn3
111416	4	R	Q	2	126.195	1201.82	1181.33	4722.29	20151011_QEp6_NaKr_SA_totalliver_HFD12_2_phospho.raw	sp|Q3UJU9|RMD3_MOUSE Regulator of microtubule dynamics protein 3 OS=Mus musculus OX=10090 GN=Rmdn3 PE=1 SV=2	KDS[81.969741]LDLDVEAASSPAAAALEEDDSSGREDVQLVLLQADELHQGSK	Q3UJU9	81.9697	S	212	Q3UJU9:81.969741:212:S	Q3UJU9:212:S	Rmdn3
107068	4	R	Q	2	126.006	1201.82	1181.33	4722.29	20151011_QEp6_NaKr_SA_totalliver_HFD3_3_phospho.raw	sp|Q3UJU9|RMD3_MOUSE Regulator of microtubule dynamics protein 3 OS=Mus musculus OX=10090 GN=Rmdn3 PE=1 SV=2	KDS[81.969741]LDLDVEAASSPAAAALEEDDSSGREDVQLVLLQADELHQGSK	Q3UJU9	81.9697	S	212	Q3UJU9:81.969741:212:S	Q3UJU9:212:S	Rmdn3
108325	4	R	Q	2	125.888	1202.07	1181.33	4722.29	20151011_QEp6_NaKr_SA_totalliver_HFD3_4_phospho.raw	sp|Q3UJU9|RMD3_MOUSE Regulator of microtubule dynamics protein 3 OS=Mus musculus OX=10090 GN=Rmdn3 PE=1 SV=2	KDS[82.968833]LDLDVEAASSPAAAALEEDDSSGREDVQLVLLQADELHQGSK	Q3UJU9	82.9688	S	212	Q3UJU9:82.968833:212:S	Q3UJU9:212:S	Rmdn3
107929	4	R	Q	2	125.758	1202.07	1181.33	4722.29	20151011_QEp6_NaKr_SA_totalliver_HFD3_3_phospho.raw	sp|Q3UJU9|RMD3_MOUSE Regulator of microtubule dynamics protein 3 OS=Mus musculus OX=10090 GN=Rmdn3 PE=1 SV=2	KDS[82.968833]LDLDVEAASSPAAAALEEDDSSGREDVQLVLLQADELHQGSK	Q3UJU9	82.9688	S	212	Q3UJU9:82.968833:212:S	Q3UJU9:212:S	Rmdn3
107646	4	R	Q	2	125.691	1201.82	1181.33	4722.29	20151011_QEp6_NaKr_SA_totalliver_HFD3_3_phospho.raw	sp|Q3UJU9|RMD3_MOUSE Regulator of microtubule dynamics protein 3 OS=Mus musculus OX=10090 GN=Rmdn3 PE=1 SV=2	KDS[81.969741]LDLDVEAASSPAAAALEEDDSSGREDVQLVLLQADELHQGSK	Q3UJU9	81.9697	S	212	Q3UJU9:81.969741:212:S	Q3UJU9:212:S	Rmdn3
110324	4	R	Q	2	125.657	1201.82	1181.33	4722.29	20151011_QEp6_NaKr_SA_totalliver_HFD12_1_phospho.raw	sp|Q3UJU9|RMD3_MOUSE Regulator of microtubule dynamics protein 3 OS=Mus musculus OX=10090 GN=Rmdn3 PE=1 SV=2	KDS[81.969741]LDLDVEAASSPAAAALEEDDSSGREDVQLVLLQADELHQGSK	Q3UJU9	81.9697	S	212	Q3UJU9:81.969741:212:S	Q3UJU9:212:S	Rmdn3
107044	4	R	Q	2	125.55	1201.82	1181.33	4722.29	20151011_QEp6_NaKr_SA_totalliver_HFD12_3_phospho.raw	sp|Q3UJU9|RMD3_MOUSE Regulator of microtubule dynamics protein 3 OS=Mus musculus OX=10090 GN=Rmdn3 PE=1 SV=2	KDS[81.969741]LDLDVEAASSPAAAALEEDDSSGREDVQLVLLQADELHQGSK	Q3UJU9	81.9697	S	212	Q3UJU9:81.969741:212:S	Q3UJU9:212:S	Rmdn3
111186	4	R	Q	2	125.443	1202.07	1181.33	4722.29	20151011_QEp6_NaKr_SA_totalliver_HFD12_1_phospho.raw	sp|Q3UJU9|RMD3_MOUSE Regulator of microtubule dynamics protein 3 OS=Mus musculus OX=10090 GN=Rmdn3 PE=1 SV=2	KDS[82.968833]LDLDVEAASSPAAAALEEDDSSGREDVQLVLLQADELHQGSK	Q3UJU9	82.9688	S	212	Q3UJU9:82.968833:212:S	Q3UJU9:212:S	Rmdn3
94088	4	K	L	0	122.998	1248.82	1252.83	5008.31	20151011_QEp6_NaKr_SA_totalliver_HFD12_2_phospho.raw	tr|Q8VCQ8|Q8VCQ8_MOUSE Caldesmon 1 OS=Mus musculus OX=10090 GN=Cald1 PE=1 SV=1	Q[-16.022234]EEESLGQVTDQVEAHVQNSVPDEESKPASSNTQVEGDEEAALLER	Q8VCQ8	-16.0222	Q	48	Q8VCQ8:-16.022234:48:Q	Q8VCQ8:48:Q	Cald1
107359	4	R	Q	2	122.576	1201.82	1181.33	4722.29	20151011_QEp6_NaKr_SA_totalliver_HFD3_3_phospho.raw	sp|Q3UJU9|RMD3_MOUSE Regulator of microtubule dynamics protein 3 OS=Mus musculus OX=10090 GN=Rmdn3 PE=1 SV=2	KDS[81.969741]LDLDVEAASSPAAAALEEDDSSGREDVQLVLLQADELHQGSK	Q3UJU9	81.9697	S	212	Q3UJU9:81.969741:212:S	Q3UJU9:212:S	Rmdn3
110552	4	R	Q	2	122.422	1201.82	1181.33	4722.29	20151011_QEp6_NaKr_SA_totalliver_HFD12_2_phospho.raw	sp|Q3UJU9|RMD3_MOUSE Regulator of microtubule dynamics protein 3 OS=Mus musculus OX=10090 GN=Rmdn3 PE=1 SV=2	KDS[81.969741]LDLDVEAASSPAAAALEEDDSSGREDVQLVLLQADELHQGSK	Q3UJU9	81.9697	S	212	Q3UJU9:81.969741:212:S	Q3UJU9:212:S	Rmdn3
109467	4	R	Q	2	122.126	1201.83	1181.33	4722.29	20151011_QEp6_NaKr_SA_totalliver_HFD3_4_phospho.raw	sp|Q3UJU9|RMD3_MOUSE Regulator of microtubule dynamics protein 3 OS=Mus musculus OX=10090 GN=Rmdn3 PE=1 SV=2	KDS[81.969741]LDLDVEAASSPAAAALEEDDSSGREDVQLVLLQADELHQGSK	Q3UJU9	81.9697	S	212	Q3UJU9:81.969741:212:S	Q3UJU9:212:S	Rmdn3
55687	4	R	R	0	121.473	1195.29	1194.78	4778.12	20151014_QEp6_NaKr_SA_totalliver_control_2_phospho.raw	sp|P42669|PURA_MOUSE Transcriptional activator protein Pur-alpha OS=Mus musculus OX=10090 GN=Pura PE=1 SV=1	DSGSEQGGAALGSGGSLGHPGSGSGSGGGGGGGGGGGGSGGGGGAPGGLQHETQELASK_2.002415	P42669	2.00242	U	5	P42669:2.002415:5:U	P42669:5:U	Pura
111769	4	R	Q	2	121.435	1201.82	1181.33	4722.29	20151011_QEp6_NaKr_SA_totalliver_HFD12_1_phospho.raw	sp|Q3UJU9|RMD3_MOUSE Regulator of microtubule dynamics protein 3 OS=Mus musculus OX=10090 GN=Rmdn3 PE=1 SV=2	KDS[81.969741]LDLDVEAASSPAAAALEEDDSSGREDVQLVLLQADELHQGSK	Q3UJU9	81.9697	S	212	Q3UJU9:81.969741:212:S	Q3UJU9:212:S	Rmdn3
123335	4	R	A	0	120.412	1427.7	1427.7	5707.76	20151011_QEp6_NaKr_SA_totalliver_HFD3_3_phospho.raw	sp|P55264|ADK_MOUSE Adenosine kinase OS=Mus musculus OX=10090 GN=Adk PE=1 SV=2	DDTLVAAENDVTAFPVLDQNQEELLDTNGAGDAFVGGFLSQLVSDKPLTECLR_2.3e-05	P55264	2.35e-05	U	285	P55264:2.3e-05:285:U	P55264:285:U	Adk
112813	4	R	Q	2	119.493	1201.82	1181.33	4722.29	20151014_QEp6_NaKr_SA_totalliver_control_4_phospho.raw	sp|Q3UJU9|RMD3_MOUSE Regulator of microtubule dynamics protein 3 OS=Mus musculus OX=10090 GN=Rmdn3 PE=1 SV=2	KDS[81.969741]LDLDVEAASSPAAAALEEDDSSGREDVQLVLLQADELHQGSK	Q3UJU9	81.9697	S	212	Q3UJU9:81.969741:212:S	Q3UJU9:212:S	Rmdn3
107609	4	R	Q	2	119.406	1201.82	1181.33	4722.29	20151011_QEp6_NaKr_SA_totalliver_HFD12_3_phospho.raw	sp|Q3UJU9|RMD3_MOUSE Regulator of microtubule dynamics protein 3 OS=Mus musculus OX=10090 GN=Rmdn3 PE=1 SV=2	KDS[81.969741]LDLDVEAASSPAAAALEEDDSSGREDVQLVLLQADELHQGSK	Q3UJU9	81.9697	S	212	Q3UJU9:81.969741:212:S	Q3UJU9:212:S	Rmdn3
112795	3	K	L	0	118.651	1476.73	1476.38	4427.14	20151011_QEp6_NaKr_SA_totalliver_HFD12_1_phospho.raw	sp|Q8C142|ARH_MOUSE Low density lipoprotein receptor adapter protein 1 OS=Mus musculus OX=10090 GN=Ldlrap1 PE=1 SV=3	APLSTVSANTNNVDETPRPQVLGNNSVVWELDDGLDEAFSR_1.002036	Q8C142	1.00204	U	220	Q8C142:1.002036:220:U	Q8C142:220:U	Ldlrap1
112772	3	K	L	0	116.954	1476.71	1476.38	4427.14	20151011_QEp6_NaKr_SA_totalliver_HFD12_2_phospho.raw	sp|Q8C142|ARH_MOUSE Low density lipoprotein receptor adapter protein 1 OS=Mus musculus OX=10090 GN=Ldlrap1 PE=1 SV=3	APLSTVSANTNNVDETPRPQVLGNNSVVWELDDGLDEAFSR_1.002036	Q8C142	1.00204	U	220	Q8C142:1.002036:220:U	Q8C142:220:U	Ldlrap1
126675	4	R	A	0	116.564	1428.45	1427.7	5707.76	20151011_QEp6_NaKr_SA_totalliver_HFD12_1_phospho.raw	sp|P55264|ADK_MOUSE Adenosine kinase OS=Mus musculus OX=10090 GN=Adk PE=1 SV=2	DDTLVAAENDVTAFPVLDQNQEELLDTNGAGDAFVGGFLSQLVSDKPLTECLR_2.992953	P55264	2.99295	U	285	P55264:2.992953:285:U	P55264:285:U	Adk
112322	4	R	Q	2	116.202	1201.82	1181.33	4722.29	20151014_QEp6_NaKr_SA_totalliver_control_2_phospho.raw	sp|Q3UJU9|RMD3_MOUSE Regulator of microtubule dynamics protein 3 OS=Mus musculus OX=10090 GN=Rmdn3 PE=1 SV=2	KDS[81.969741]LDLDVEAASSPAAAALEEDDSSGREDVQLVLLQADELHQGSK	Q3UJU9	81.9697	S	212	Q3UJU9:81.969741:212:S	Q3UJU9:212:S	Rmdn3
111474	4	R	Q	2	116.022	1202.07	1181.33	4722.29	20151011_QEp6_NaKr_SA_totalliver_HFD12_1_phospho.raw	sp|Q3UJU9|RMD3_MOUSE Regulator of microtubule dynamics protein 3 OS=Mus musculus OX=10090 GN=Rmdn3 PE=1 SV=2	KDS[82.968833]LDLDVEAASSPAAAALEEDDSSGREDVQLVLLQADELHQGSK	Q3UJU9	82.9688	S	212	Q3UJU9:82.968833:212:S	Q3UJU9:212:S	Rmdn3
85504	4	K	L	0	115.893	1253.84	1252.83	5008.31	20151011_QEp6_NaKr_SA_totalliver_HFD3_4_phospho.raw	tr|Q8VCQ8|Q8VCQ8_MOUSE Caldesmon 1 OS=Mus musculus OX=10090 GN=Cald1 PE=1 SV=1	QEEESLGQVTDQVEAH[3.991747]VQNSVPDEESKPASSNTQVEGDEEAALLER	Q8VCQ8	3.99175	H	63	Q8VCQ8:3.991747:63:H	Q8VCQ8:63:H	Cald1
112602	4	R	Q	2	115.863	1201.57	1181.33	4722.29	20151014_QEp6_NaKr_SA_totalliver_control_2_phospho.raw	sp|Q3UJU9|RMD3_MOUSE Regulator of microtubule dynamics protein 3 OS=Mus musculus OX=10090 GN=Rmdn3 PE=1 SV=2	KDS[80.968463]LDLDVEAASSPAAAALEEDDSSGREDVQLVLLQADELHQGSK	Q3UJU9	80.9685	S	212	Q3UJU9:80.968463:212:S	Q3UJU9:212:S	Rmdn3
111132	4	R	Q	2	115.821	1202.07	1181.33	4722.29	20151011_QEp6_NaKr_SA_totalliver_HFD12_2_phospho.raw	sp|Q3UJU9|RMD3_MOUSE Regulator of microtubule dynamics protein 3 OS=Mus musculus OX=10090 GN=Rmdn3 PE=1 SV=2	KDS[82.968833]LDLDVEAASSPAAAALEEDDSSGREDVQLVLLQADELHQGSK	Q3UJU9	82.9688	S	212	Q3UJU9:82.968833:212:S	Q3UJU9:212:S	Rmdn3
108200	4	R	Q	2	115.63	1201.32	1181.33	4722.29	20151011_QEp6_NaKr_SA_totalliver_HFD3_3_phospho.raw	sp|Q3UJU9|RMD3_MOUSE Regulator of microtubule dynamics protein 3 OS=Mus musculus OX=10090 GN=Rmdn3 PE=1 SV=2	KDSL[79.966352]DLDVEAASSPAAAALEEDDSSGREDVQLVLLQADELHQGSK	Q3UJU9	79.9664	L	213	Q3UJU9:79.966352:213:L	Q3UJU9:213:L	Rmdn3
107326	4	R	Q	2	115.254	1201.82	1181.33	4722.29	20151011_QEp6_NaKr_SA_totalliver_HFD12_3_phospho.raw	sp|Q3UJU9|RMD3_MOUSE Regulator of microtubule dynamics protein 3 OS=Mus musculus OX=10090 GN=Rmdn3 PE=1 SV=2	KDS[81.969741]LDLDVEAASSPAAAALEEDDSSGREDVQLVLLQADELHQGSK	Q3UJU9	81.9697	S	212	Q3UJU9:81.969741:212:S	Q3UJU9:212:S	Rmdn3
54589	4	R	D	1	114.215	1123.75	1155.02	4491.96	20151011_QEp6_NaKr_SA_totalliver_HFD3_3_phospho.raw	sp|Q1HFZ0|NSUN2_MOUSE tRNA (cytosine(34)-C(5))-methyltransferase OS=Mus musculus OX=10090 GN=Nsun2 PE=1 SV=2	VSSHVAATEGNPSDQSELESQMLTGAGDSETAHNTENTESNEK_2.992953	Q1HFZ0	2.99295	U	454	Q1HFZ0:2.992953:454:U	Q1HFZ0:454:U	Nsun2
107891	4	R	Q	2	113.14	1201.82	1181.33	4722.29	20151011_QEp6_NaKr_SA_totalliver_HFD12_3_phospho.raw	sp|Q3UJU9|RMD3_MOUSE Regulator of microtubule dynamics protein 3 OS=Mus musculus OX=10090 GN=Rmdn3 PE=1 SV=2	KDS[81.969741]LDLDVEAASSPAAAALEEDDSSGREDVQLVLLQADELHQGSK	Q3UJU9	81.9697	S	212	Q3UJU9:81.969741:212:S	Q3UJU9:212:S	Rmdn3
108474	4	R	Q	2	112.955	1201.82	1181.33	4722.29	20151011_QEp6_NaKr_SA_totalliver_HFD3_3_phospho.raw	sp|Q3UJU9|RMD3_MOUSE Regulator of microtubule dynamics protein 3 OS=Mus musculus OX=10090 GN=Rmdn3 PE=1 SV=2	KDS[81.969741]LDLDVEAASSPAAAALEEDDSSGREDVQLVLLQADELHQGSK	Q3UJU9	81.9697	S	212	Q3UJU9:81.969741:212:S	Q3UJU9:212:S	Rmdn3
86546	4	R	L	1	112.916	1313.12	1316.87	5264.46	20151011_QEp6_NaKr_SA_totalliver_HFD3_3_phospho.raw	tr|Q8VCQ8|Q8VCQ8_MOUSE Caldesmon 1 OS=Mus musculus OX=10090 GN=Cald1 PE=1 SV=1	Q[-15.022076]KQEEESLGQVTDQVEAHVQNSVPDEESKPASSNTQVEGDEEAALLER	Q8VCQ8	-15.0221	Q	46	Q8VCQ8:-15.022076:46:Q	Q8VCQ8:46:Q	Cald1
85401	4	K	L	0	112.637	1253.08	1252.83	5008.31	20151011_QEp6_NaKr_SA_totalliver_HFD3_4_phospho.raw	tr|Q8VCQ8|Q8VCQ8_MOUSE Caldesmon 1 OS=Mus musculus OX=10090 GN=Cald1 PE=1 SV=1	QEEESLGQVTDQVEAHVQNSVPDEESKPASSNTQVEGDEEAALLER_1.002036	Q8VCQ8	1.00204	U	48	Q8VCQ8:1.002036:48:U	Q8VCQ8:48:U	Cald1
119730	3	R	L	1	111.692	1432.67	1484.03	4295.99	20151011_QEp6_NaKr_SA_totalliver_HFD12_2_phospho.raw	sp|Q9CZ13|QCR1_MOUSE Cytochrome b-c1 complex subunit 1, mitochondrial OS=Mus musculus OX=10090 GN=Uqcrc1 PE=1 SV=2	EMQENDASMQNVVFDYLHATAFQGTPLAQAVEGPSENVR_2.002415	Q9CZ13	2.00242	U	171	Q9CZ13:2.002415:171:U	Q9CZ13:171:U	Uqcrc1
56836	4	R	D	1	110.847	1123.5	1155.02	4490.95	20151014_QEp6_NaKr_SA_totalliver_control_2_phospho.raw	sp|Q1HFZ0|NSUN2_MOUSE tRNA (cytosine(34)-C(5))-methyltransferase OS=Mus musculus OX=10090 GN=Nsun2 PE=1 SV=2	VSSHVAATEGNPSDQSELESQMLTGAGDSETAHNTENTESNEK_2.002415	Q1HFZ0	2.00242	U	454	Q1HFZ0:2.002415:454:U	Q1HFZ0:454:U	Nsun2
57651	4	R	D	1	110.736	1123.5	1155.02	4490.95	20151014_QEp6_NaKr_SA_totalliver_control_3_phospho.raw	sp|Q1HFZ0|NSUN2_MOUSE tRNA (cytosine(34)-C(5))-methyltransferase OS=Mus musculus OX=10090 GN=Nsun2 PE=1 SV=2	VSSHVAATEGNPSDQSELESQMLTGAGDSETAHNTENTESNEK_2.002415	Q1HFZ0	2.00242	U	454	Q1HFZ0:2.002415:454:U	Q1HFZ0:454:U	Nsun2
72738	3	K	K	1	110.155	1323.21	1322.88	3966.62	20151011_QEp6_NaKr_SA_totalliver_HFD12_2_phospho.raw	sp|O70251|EF1B_MOUSE Elongation factor 1-beta OS=Mus musculus OX=10090 GN=Eef1b PE=1 SV=5	YGPSSVEDTTGSGAADAKDDDDLDLFGSDDEEESEEAK_1.002036	O70251	1.00204	U	79	O70251:1.002036:79:U	O70251:79:U	Eef1b
88179	3	R	Q	0	109.991	1172.93	1145.61	3434.81	20151011_QEp6_NaKr_SA_totalliver_HFD12_2_phospho.raw	sp|P46938|YAP1_MOUSE Transcriptional coactivator YAP1 OS=Mus musculus OX=10090 GN=Yap1 PE=1 SV=2	AHS[81.969741]SPASLQLGAVSPGTLTASGVVSGPAAAPAAQHLR	P46938	81.9697	S	112	P46938:81.969741:112:S	P46938:112:S	Yap1
56098	4	R	D	1	109.903	1123.49	1155.02	4490.95	20151011_QEp6_NaKr_SA_totalliver_HFD12_2_phospho.raw	sp|Q1HFZ0|NSUN2_MOUSE tRNA (cytosine(34)-C(5))-methyltransferase OS=Mus musculus OX=10090 GN=Nsun2 PE=1 SV=2	VSSHVAATEGNPSDQSELESQMLTGAGDSETAHNTENTESNEK_2.002415	Q1HFZ0	2.00242	U	454	Q1HFZ0:2.002415:454:U	Q1HFZ0:454:U	Nsun2
111055	4	R	Q	2	109.753	1201.82	1181.33	4722.29	20151014_QEp6_NaKr_SA_totalliver_HFD3_2_phospho.raw	sp|Q3UJU9|RMD3_MOUSE Regulator of microtubule dynamics protein 3 OS=Mus musculus OX=10090 GN=Rmdn3 PE=1 SV=2	KDS[81.969741]LDLDVEAASSPAAAALEEDDSSGREDVQLVLLQADELHQGSK	Q3UJU9	81.9697	S	212	Q3UJU9:81.969741:212:S	Q3UJU9:212:S	Rmdn3
108761	4	R	Q	2	109.424	1201.83	1181.33	4722.29	20151011_QEp6_NaKr_SA_totalliver_HFD3_3_phospho.raw	sp|Q3UJU9|RMD3_MOUSE Regulator of microtubule dynamics protein 3 OS=Mus musculus OX=10090 GN=Rmdn3 PE=1 SV=2	KDS[81.969741]LDLDVEAASSPAAAALEEDDSSGREDVQLVLLQADELHQGSK	Q3UJU9	81.9697	S	212	Q3UJU9:81.969741:212:S	Q3UJU9:212:S	Rmdn3
111696	4	R	Q	2	109.413	1201.82	1181.33	4722.29	20151011_QEp6_NaKr_SA_totalliver_HFD12_2_phospho.raw	sp|Q3UJU9|RMD3_MOUSE Regulator of microtubule dynamics protein 3 OS=Mus musculus OX=10090 GN=Rmdn3 PE=1 SV=2	KDS[81.969741]LDLDVEAASSPAAAALEEDDSSGREDVQLVLLQADELHQGSK	Q3UJU9	81.9697	S	212	Q3UJU9:81.969741:212:S	Q3UJU9:212:S	Rmdn3
112351	4	R	Q	2	109.374	1202.08	1181.33	4722.29	20151011_QEp6_NaKr_SA_totalliver_HFD12_1_phospho.raw	sp|Q3UJU9|RMD3_MOUSE Regulator of microtubule dynamics protein 3 OS=Mus musculus OX=10090 GN=Rmdn3 PE=1 SV=2	KDS[82.968833]LDLDVEAASSPAAAALEEDDSSGREDVQLVLLQADELHQGSK	Q3UJU9	82.9688	S	212	Q3UJU9:82.968833:212:S	Q3UJU9:212:S	Rmdn3
111558	3	R	L	0	109.104	1247.9	1247.56	3740.68	20151011_QEp6_NaKr_SA_totalliver_HFD3_3_phospho.raw	sp|Q91X83|METK1_MOUSE S-adenosylmethionine synthase isoform type-1 OS=Mus musculus OX=10090 GN=Mat1a PE=1 SV=1	NEEDVGAGDQGLMFGYATDETEECMPLTLVLAHK_1.002036	Q91X83	1.00204	U	127	Q91X83:1.002036:127:U	Q91X83:127:U	Mat1a
78928	3	R	D	1	108.981	1248.3	1323.68	3742.88	20151011_QEp6_NaKr_SA_totalliver_HFD3_4_phospho.raw	sp|Q8C196|CPSM_MOUSE Carbamoyl-phosphate synthase [ammonia], mitochondrial OS=Mus musculus OX=10090 GN=Cps1 PE=1 SV=2	VLSHALSEHVEDAGVHSGDATLMLPTQTLSQGALEK_1.002036	Q8C196	1.00204	U	1187	Q8C196:1.002036:1187:U	Q8C196:1187:U	Cps1
113169	4	R	Q	2	108.88	1201.57	1181.33	4722.29	20151014_QEp6_NaKr_SA_totalliver_control_2_phospho.raw	sp|Q3UJU9|RMD3_MOUSE Regulator of microtubule dynamics protein 3 OS=Mus musculus OX=10090 GN=Rmdn3 PE=1 SV=2	KDS[80.968463]LDLDVEAASSPAAAALEEDDSSGREDVQLVLLQADELHQGSK	Q3UJU9	80.9685	S	212	Q3UJU9:80.968463:212:S	Q3UJU9:212:S	Rmdn3
112877	4	R	Q	2	108.859	1202.07	1181.33	4722.29	20151011_QEp6_NaKr_SA_totalliver_HFD12_2_phospho.raw	sp|Q3UJU9|RMD3_MOUSE Regulator of microtubule dynamics protein 3 OS=Mus musculus OX=10090 GN=Rmdn3 PE=1 SV=2	KDS[82.968833]LDLDVEAASSPAAAALEEDDSSGREDVQLVLLQADELHQGSK	Q3UJU9	82.9688	S	212	Q3UJU9:82.968833:212:S	Q3UJU9:212:S	Rmdn3
95550	4	K	C	0	108.101	1349.3	1352.8	5408.2	20151011_QEp6_NaKr_SA_totalliver_HFD12_2_phospho.raw	sp|Q91ZX7|LRP1_MOUSE Prolow-density lipoprotein receptor-related protein 1 OS=Mus musculus OX=10090 GN=Lrp1 PE=1 SV=1	C[-14.017584]RPGQFQCSTGLCTNPAFLCDGDNDCQDNSDEANCDLHVCLPSQFK	Q91ZX7	-14.0176	C	3375	Q91ZX7:-14.017584:3375:C	Q91ZX7:3375:C	Lrp1
87035	4	R	L	1	107.949	1313.12	1316.87	5264.46	20151011_QEp6_NaKr_SA_totalliver_HFD12_3_phospho.raw	tr|Q8VCQ8|Q8VCQ8_MOUSE Caldesmon 1 OS=Mus musculus OX=10090 GN=Cald1 PE=1 SV=1	Q[-15.022076]KQEEESLGQVTDQVEAHVQNSVPDEESKPASSNTQVEGDEEAALLER	Q8VCQ8	-15.0221	Q	46	Q8VCQ8:-15.022076:46:Q	Q8VCQ8:46:Q	Cald1
91691	4	K	S	1	107.876	1155.99	1155.73	4619.91	20151014_QEp6_NaKr_SA_totalliver_control_2_phospho.raw	sp|Q5SFM8|RBM27_MOUSE RNA-binding protein 27 OS=Mus musculus OX=10090 GN=Rbm27 PE=1 SV=3	VPSLSTETEEEEVKEEETETSDLFLHDDDDEDEDEYESR_1.002036	Q5SFM8	1.00204	U	1018	Q5SFM8:1.002036:1018:U	Q5SFM8:1018:U	Rbm27
54135	4	R	D	1	107.692	1123.75	1155.02	4491.96	20151011_QEp6_NaKr_SA_totalliver_HFD12_3_phospho.raw	sp|Q1HFZ0|NSUN2_MOUSE tRNA (cytosine(34)-C(5))-methyltransferase OS=Mus musculus OX=10090 GN=Nsun2 PE=1 SV=2	VSSHVAATEGNPSDQSELESQMLTGAGDSETAHNTENTESNEK_2.992953	Q1HFZ0	2.99295	U	454	Q1HFZ0:2.992953:454:U	Q1HFZ0:454:U	Nsun2
93408	4	K	C	0	107.536	1349.3	1352.8	5408.2	20151011_QEp6_NaKr_SA_totalliver_HFD3_3_phospho.raw	sp|Q91ZX7|LRP1_MOUSE Prolow-density lipoprotein receptor-related protein 1 OS=Mus musculus OX=10090 GN=Lrp1 PE=1 SV=1	C[-14.017584]RPGQFQCSTGLCTNPAFLCDGDNDCQDNSDEANCDLHVCLPSQFK	Q91ZX7	-14.0176	C	3375	Q91ZX7:-14.017584:3375:C	Q91ZX7:3375:C	Lrp1
94289	4	K	C	0	107.499	1349.05	1352.8	5408.2	20151011_QEp6_NaKr_SA_totalliver_HFD3_4_phospho.raw	sp|Q91ZX7|LRP1_MOUSE Prolow-density lipoprotein receptor-related protein 1 OS=Mus musculus OX=10090 GN=Lrp1 PE=1 SV=1	C[-15.043878]RPGQFQCSTGLCTNPAFLCDGDNDCQDNSDEANCDLHVCLPSQFK	Q91ZX7	-15.0439	C	3375	Q91ZX7:-15.043878:3375:C	Q91ZX7:3375:C	Lrp1
87783	4	K	S	1	107.497	1156.24	1155.73	4619.91	20151011_QEp6_NaKr_SA_totalliver_HFD3_3_phospho.raw	sp|Q5SFM8|RBM27_MOUSE RNA-binding protein 27 OS=Mus musculus OX=10090 GN=Rbm27 PE=1 SV=3	VPSLSTETEEEEVKEEETETSDLFLHDDDDEDEDEYESR_2.002415	Q5SFM8	2.00242	U	1018	Q5SFM8:2.002415:1018:U	Q5SFM8:1018:U	Rbm27
83704	3	K	L	1	107.304	1302.94	1354.63	3906.79	20151011_QEp6_NaKr_SA_totalliver_HFD3_4_phospho.raw	sp|P15116|CADH2_MOUSE Cadherin-2 OS=Mus musculus OX=10090 GN=Cdh2 PE=1 SV=2	YDEEGGGEEDQDYDLSQLQQPDTVEPDALKPVGLR_1.002036	P15116	1.00204	U	773	P15116:1.002036:773:U	P15116:773:U	Cdh2
110762	4	R	Q	2	106.743	1201.82	1181.33	4722.29	20151014_QEp6_NaKr_SA_totalliver_HFD3_2_phospho.raw	sp|Q3UJU9|RMD3_MOUSE Regulator of microtubule dynamics protein 3 OS=Mus musculus OX=10090 GN=Rmdn3 PE=1 SV=2	KDS[81.969741]LDLDVEAASSPAAAALEEDDSSGREDVQLVLLQADELHQGSK	Q3UJU9	81.9697	S	212	Q3UJU9:81.969741:212:S	Q3UJU9:212:S	Rmdn3
116114	3	R	R	0	106.646	1437.66	1432	4293.98	20151011_QEp6_NaKr_SA_totalliver_HFD3_3_phospho.raw	sp|Q9CZ13|QCR1_MOUSE Cytochrome b-c1 complex subunit 1, mitochondrial OS=Mus musculus OX=10090 GN=Uqcrc1 PE=1 SV=2	EM[16.996771]QENDASMQNVVFDYLHATAFQGTPLAQAVEGPSENVR	Q9CZ13	16.9968	M	172	Q9CZ13:16.996771:172:M	Q9CZ13:172:M	Uqcrc1
88687	3	K	Q	0	106.491	1373.99	1373.32	4117.94	20151011_QEp6_NaKr_SA_totalliver_HFD3_3_phospho.raw	sp|P26231|CTNA1_MOUSE Catenin alpha-1 OS=Mus musculus OX=10090 GN=Ctnna1 PE=1 SV=1	QLQQAVTGLSNAAQATASDDAAQHQGGSGGELAYALNNFDK_2.002415	P26231	2.00242	U	247	P26231:2.002415:247:U	P26231:247:U	Ctnna1
112053	4	R	Q	2	106.182	1202.07	1181.33	4722.29	20151011_QEp6_NaKr_SA_totalliver_HFD12_1_phospho.raw	sp|Q3UJU9|RMD3_MOUSE Regulator of microtubule dynamics protein 3 OS=Mus musculus OX=10090 GN=Rmdn3 PE=1 SV=2	KDS[82.968833]LDLDVEAASSPAAAALEEDDSSGREDVQLVLLQADELHQGSK	Q3UJU9	82.9688	S	212	Q3UJU9:82.968833:212:S	Q3UJU9:212:S	Rmdn3
112583	4	R	Q	2	105.857	1201.57	1181.33	4722.29	20151011_QEp6_NaKr_SA_totalliver_HFD12_2_phospho.raw	sp|Q3UJU9|RMD3_MOUSE Regulator of microtubule dynamics protein 3 OS=Mus musculus OX=10090 GN=Rmdn3 PE=1 SV=2	KDS[80.968463]LDLDVEAASSPAAAALEEDDSSGREDVQLVLLQADELHQGSK	Q3UJU9	80.9685	S	212	Q3UJU9:80.968463:212:S	Q3UJU9:212:S	Rmdn3
112608	3	R	L	0	105.628	1247.57	1247.56	3740.68	20151011_QEp6_NaKr_SA_totalliver_HFD3_4_phospho.raw	sp|Q91X83|METK1_MOUSE S-adenosylmethionine synthase isoform type-1 OS=Mus musculus OX=10090 GN=Mat1a PE=1 SV=1	NEEDVGAGDQGLMFGYATDETEECMPLTLVLAHK_2.3e-05	Q91X83	2.35e-05	U	127	Q91X83:2.3e-05:127:U	Q91X83:127:U	Mat1a
103132	4	R	E	0	105.57	1201.32	1200.82	4800.24	20151011_QEp6_NaKr_SA_totalliver_HFD12_2_phospho.raw	sp|P63028|TCTP_MOUSE Translationally-controlled tumor protein OS=Mus musculus OX=10090 GN=Tpt1 PE=1 SV=1	TEGALDDSLLGGNASAEGPEGEGTESTVVTGVDLVMNHHLQETSFTK_2.002415	P63028	2.00242	U	39	P63028:2.002415:39:U	P63028:39:U	Tpt1
89572	3	K	Q	0	105.082	1373.99	1373.32	4117.94	20151011_QEp6_NaKr_SA_totalliver_HFD3_4_phospho.raw	sp|P26231|CTNA1_MOUSE Catenin alpha-1 OS=Mus musculus OX=10090 GN=Ctnna1 PE=1 SV=1	QLQQAVTGLSNAAQATASDDAAQHQGGSGGELAYALNNFDK_2.002415	P26231	2.00242	U	247	P26231:2.002415:247:U	P26231:247:U	Ctnna1
55146	4	R	D	1	104.745	1123.5	1155.02	4490.95	20151011_QEp6_NaKr_SA_totalliver_HFD12_1_phospho.raw	sp|Q1HFZ0|NSUN2_MOUSE tRNA (cytosine(34)-C(5))-methyltransferase OS=Mus musculus OX=10090 GN=Nsun2 PE=1 SV=2	VSSHVAATEGNPSDQSELESQMLTGAGDSETAHNTENTESNEK_2.002415	Q1HFZ0	2.00242	U	454	Q1HFZ0:2.002415:454:U	Q1HFZ0:454:U	Nsun2
102487	3	K	L	1	104.707	1366.69	1366.35	4097.04	20151011_QEp6_NaKr_SA_totalliver_HFD3_3_phospho.raw	sp|Q8C196|CPSM_MOUSE Carbamoyl-phosphate synthase [ammonia], mitochondrial OS=Mus musculus OX=10090 GN=Cps1 PE=1 SV=2	LFATEATSDWLNANNVPATPVAWPSQEGQNPSLSSLRK_1.002036	Q8C196	1.00204	U	1388	Q8C196:1.002036:1388:U	Q8C196:1388:U	Cps1
124960	4	K	T	1	104.099	1142.32	1099.82	4396.25	20151011_QEp6_NaKr_SA_totalliver_HFD3_3_phospho.raw	sp|P16858|G3P_MOUSE Glyceraldehyde-3-phosphate dehydrogenase OS=Mus musculus OX=10090 GN=Gapdh PE=1 SV=2	LVSNASCTTNCLAPLAK[169.984701]VLHDNFGLVEGLMTTVHALTATQK	P16858	169.985	K	160	P16858:169.984701:160:K	P16858:160:K	Gapdh	GP
86529	3	R	Q	0	103.827	1172.94	1145.61	3434.81	20151011_QEp6_NaKr_SA_totalliver_HFD3_3_phospho.raw	sp|P46938|YAP1_MOUSE Transcriptional coactivator YAP1 OS=Mus musculus OX=10090 GN=Yap1 PE=1 SV=2	AHS[81.969741]SPASLQLGAVSPGTLTASGVVSGPAAAPAAQHLR	P46938	81.9697	S	112	P46938:81.969741:112:S	P46938:112:S	Yap1
106501	4	R	Q	2	103.449	1201.82	1181.33	4722.29	20151011_QEp6_NaKr_SA_totalliver_HFD12_3_phospho.raw	sp|Q3UJU9|RMD3_MOUSE Regulator of microtubule dynamics protein 3 OS=Mus musculus OX=10090 GN=Rmdn3 PE=1 SV=2	KDS[81.969741]LDLDVEAASSPAAAALEEDDSSGREDVQLVLLQADELHQGSK	Q3UJU9	81.9697	S	212	Q3UJU9:81.969741:212:S	Q3UJU9:212:S	Rmdn3
112837	3	K	L	0	103.383	1477.39	1476.38	4427.14	20151011_QEp6_NaKr_SA_totalliver_HFD12_1_phospho.raw	sp|Q8C142|ARH_MOUSE Low density lipoprotein receptor adapter protein 1 OS=Mus musculus OX=10090 GN=Ldlrap1 PE=1 SV=3	APLSTVSANTNNVDETPRPQVLGNNSVVWELDDGLDEAFSR_2.992953	Q8C142	2.99295	U	220	Q8C142:2.992953:220:U	Q8C142:220:U	Ldlrap1
108896	4	R	Q	2	103.265	1201.83	1181.33	4722.29	20151011_QEp6_NaKr_SA_totalliver_HFD3_4_phospho.raw	sp|Q3UJU9|RMD3_MOUSE Regulator of microtubule dynamics protein 3 OS=Mus musculus OX=10090 GN=Rmdn3 PE=1 SV=2	KDS[81.969741]LDLDVEAASSPAAAALEEDDSSGREDVQLVLLQADELHQGSK	Q3UJU9	81.9697	S	212	Q3UJU9:81.969741:212:S	Q3UJU9:212:S	Rmdn3
119153	3	R	R	0	103.188	1437.67	1432	4293.98	20151011_QEp6_NaKr_SA_totalliver_HFD12_2_phospho.raw	sp|Q9CZ13|QCR1_MOUSE Cytochrome b-c1 complex subunit 1, mitochondrial OS=Mus musculus OX=10090 GN=Uqcrc1 PE=1 SV=2	EM[16.996771]QENDASMQNVVFDYLHATAFQGTPLAQAVEGPSENVR	Q9CZ13	16.9968	M	172	Q9CZ13:16.996771:172:M	Q9CZ13:172:M	Uqcrc1
114355	3	R	L	0	103.048	1247.57	1247.56	3740.68	20151011_QEp6_NaKr_SA_totalliver_HFD12_2_phospho.raw	sp|Q91X83|METK1_MOUSE S-adenosylmethionine synthase isoform type-1 OS=Mus musculus OX=10090 GN=Mat1a PE=1 SV=1	NEEDVGAGDQGLMFGYATDETEECMPLTLVLAHK_2.3e-05	Q91X83	2.35e-05	U	127	Q91X83:2.3e-05:127:U	Q91X83:127:U	Mat1a
108142	4	K	N	0	102.915	1011.74	991.247	3961.97	20151014_QEp6_NaKr_SA_totalliver_HFD3_2_phospho.raw	sp|Q8CFC7|CLASR_MOUSE CLK4-associating serine/arginine rich protein OS=Mus musculus OX=10090 GN=Clasrp PE=1 SV=3	LTFLTSFGGS[81.969741]DEEAAAAAAAAAASGAAPGKPPAPPQTGGPAPGR	Q8CFC7	81.9697	S	335	Q8CFC7:81.969741:335:S	Q8CFC7:335:S	Clasrp
106220	4	R	Q	2	102.899	1202.07	1181.33	4722.29	20151011_QEp6_NaKr_SA_totalliver_HFD12_3_phospho.raw	sp|Q3UJU9|RMD3_MOUSE Regulator of microtubule dynamics protein 3 OS=Mus musculus OX=10090 GN=Rmdn3 PE=1 SV=2	KDS[82.968833]LDLDVEAASSPAAAALEEDDSSGREDVQLVLLQADELHQGSK	Q3UJU9	82.9688	S	212	Q3UJU9:82.968833:212:S	Q3UJU9:212:S	Rmdn3
114994	4	R	Q	2	102.681	1201.83	1181.33	4722.29	20151011_QEp6_NaKr_SA_totalliver_HFD12_2_phospho.raw	sp|Q3UJU9|RMD3_MOUSE Regulator of microtubule dynamics protein 3 OS=Mus musculus OX=10090 GN=Rmdn3 PE=1 SV=2	KDS[81.969741]LDLDVEAASSPAAAALEEDDSSGREDVQLVLLQADELHQGSK	Q3UJU9	81.9697	S	212	Q3UJU9:81.969741:212:S	Q3UJU9:212:S	Rmdn3
112290	4	R	Q	2	102.655	1201.82	1181.33	4722.29	20151011_QEp6_NaKr_SA_totalliver_HFD12_2_phospho.raw	sp|Q3UJU9|RMD3_MOUSE Regulator of microtubule dynamics protein 3 OS=Mus musculus OX=10090 GN=Rmdn3 PE=1 SV=2	KDS[81.969741]LDLDVEAASSPAAAALEEDDSSGREDVQLVLLQADELHQGSK	Q3UJU9	81.9697	S	212	Q3UJU9:81.969741:212:S	Q3UJU9:212:S	Rmdn3
109754	4	R	Q	2	102.642	1202.07	1181.33	4722.29	20151011_QEp6_NaKr_SA_totalliver_HFD3_4_phospho.raw	sp|Q3UJU9|RMD3_MOUSE Regulator of microtubule dynamics protein 3 OS=Mus musculus OX=10090 GN=Rmdn3 PE=1 SV=2	KDS[82.968833]LDLDVEAASSPAAAALEEDDSSGREDVQLVLLQADELHQGSK	Q3UJU9	82.9688	S	212	Q3UJU9:82.968833:212:S	Q3UJU9:212:S	Rmdn3
87093	4	K	L	0	102.555	1253.34	1252.83	5008.31	20151011_QEp6_NaKr_SA_totalliver_HFD12_1_phospho.raw	tr|Q8VCQ8|Q8VCQ8_MOUSE Caldesmon 1 OS=Mus musculus OX=10090 GN=Cald1 PE=1 SV=1	QEEESLGQVTDQVEAHVQNSVPDEESKPASSNTQVEGDEEAALLER_2.002415	Q8VCQ8	2.00242	U	48	Q8VCQ8:2.002415:48:U	Q8VCQ8:48:U	Cald1
113318	4	R	Q	2	102.539	1201.58	1181.33	4722.29	20151011_QEp6_NaKr_SA_totalliver_HFD12_2_phospho.raw	sp|Q3UJU9|RMD3_MOUSE Regulator of microtubule dynamics protein 3 OS=Mus musculus OX=10090 GN=Rmdn3 PE=1 SV=2	KDS[80.968463]LDLDVEAASSPAAAALEEDDSSGREDVQLVLLQADELHQGSK	Q3UJU9	80.9685	S	212	Q3UJU9:80.968463:212:S	Q3UJU9:212:S	Rmdn3
109033	4	R	Q	2	102.525	1201.58	1181.33	4722.29	20151011_QEp6_NaKr_SA_totalliver_HFD3_3_phospho.raw	sp|Q3UJU9|RMD3_MOUSE Regulator of microtubule dynamics protein 3 OS=Mus musculus OX=10090 GN=Rmdn3 PE=1 SV=2	KDS[80.968463]LDLDVEAASSPAAAALEEDDSSGREDVQLVLLQADELHQGSK	Q3UJU9	80.9685	S	212	Q3UJU9:80.968463:212:S	Q3UJU9:212:S	Rmdn3
118077	3	K	L	1	102.429	1426.68	1426.01	4276	20151011_QEp6_NaKr_SA_totalliver_HFD3_3_phospho.raw	sp|P23116|EIF3A_MOUSE Eukaryotic translation initiation factor 3 subunit A OS=Mus musculus OX=10090 GN=Eif3a PE=1 SV=5	EESQQMVLDLEDLDNLQTPESVLLSAVSGEDTQDRTDR_2.002415	P23116	2.00242	U	106	P23116:2.002415:106:U	P23116:106:U	Eif3a
73620	4	K	E	2	102.285	1051.99	1083.76	4204.91	20151014_QEp6_NaKr_SA_totalliver_control_2_phospho.raw	sp|Q6PDG5|SMRC2_MOUSE SWI/SNF complex subunit SMARCC2 OS=Mus musculus OX=10090 GN=Smarcc2 PE=1 SV=2	ADPAFGLESSGLAGTASDEPERLEESGTEEARPEGQAADEK_1.002036	Q6PDG5	1.00204	U	729	Q6PDG5:1.002036:729:U	Q6PDG5:729:U	Smarcc2
67318	4	K	E	1	102.237	925.674	925.42	3698.66	20151011_QEp6_NaKr_SA_totalliver_HFD12_1_phospho.raw	sp|P56395|CYB5_MOUSE Cytochrome b5 OS=Mus musculus OX=10090 GN=Cyb5a PE=1 SV=2	FLEEHPGGEEVLREQAGGDATENFEDVGHSTDAR_1.002036	P56395	1.00204	U	40	P56395:1.002036:40:U	P56395:40:U	Cyb5a
73699	3	-	K	1	102.104	1192.21	1221.54	3662.61	20151011_QEp6_NaKr_SA_totalliver_HFD3_4_phospho.raw	sp|O08663|MAP2_MOUSE Methionine aminopeptidase 2 OS=Mus musculus OX=10090 GN=Metap2 PE=1 SV=1	M[-88.028039]AGVEQAASFGGHLNGDLDPDDREEGTSSTAEEAAK	O08663	-88.028	M	1	O08663:-88.028039:1:M	O08663:1:M	Metap2
117788	3	R	L	1	101.969	1432.34	1484.03	4294.98	20151011_QEp6_NaKr_SA_totalliver_HFD3_4_phospho.raw	sp|Q9CZ13|QCR1_MOUSE Cytochrome b-c1 complex subunit 1, mitochondrial OS=Mus musculus OX=10090 GN=Uqcrc1 PE=1 SV=2	EMQENDASMQNVVFDYLHATAFQGTPLAQAVEGPSENVR_1.002036	Q9CZ13	1.00204	U	171	Q9CZ13:1.002036:171:U	Q9CZ13:171:U	Uqcrc1
84662	3	K	L	1	101.938	1302.94	1354.63	3906.79	20151014_QEp6_NaKr_SA_totalliver_control_3_phospho.raw	sp|P15116|CADH2_MOUSE Cadherin-2 OS=Mus musculus OX=10090 GN=Cdh2 PE=1 SV=2	YDEEGGGEEDQDYDLSQLQQPDTVEPDALKPVGLR_1.002036	P15116	1.00204	U	773	P15116:1.002036:773:U	P15116:773:U	Cdh2
97069	4	R	N	0	101.839	1168.83	1148.33	4590.3	20151011_QEp6_NaKr_SA_totalliver_HFD12_2_phospho.raw	sp|P54728|RD23B_MOUSE UV excision repair protein RAD23 homolog B OS=Mus musculus OX=10090 GN=Rad23b PE=1 SV=2	ESQAVVDPPPQAVSTGTPQS[81.969741]PAVAAAAATTTATTTTTSGGHPLEFLR	P54728	81.9697	S	253	P54728:81.969741:253:S	P54728:253:S	Rad23b
43528	3	R	D	2	101.718	1059.8	1059.8	3177.38	20151011_QEp6_NaKr_SA_totalliver_HFD12_1_phospho.raw	sp|Q9JL35|HMGN5_MOUSE High mobility group nucleosome-binding domain-containing protein 5 OS=Mus musculus OX=10090 GN=Hmgn5 PE=1 SV=2	KEEGEQEVAVDEGSDENKVEAEEEGAENK_2.3e-05	Q9JL35	2.35e-05	U	363	Q9JL35:2.3e-05:363:U	Q9JL35:363:U	Hmgn5
44574	4	R	K	0	101.618	1127.5	1122.99	4488.95	20151011_QEp6_NaKr_SA_totalliver_HFD3_3_phospho.raw	sp|Q1HFZ0|NSUN2_MOUSE tRNA (cytosine(34)-C(5))-methyltransferase OS=Mus musculus OX=10090 GN=Nsun2 PE=1 SV=2	VSSHVAATEGNPSDQSELESQM[17.997414]LTGAGDSETAHNTENTESNEK	Q1HFZ0	17.9974	M	475	Q1HFZ0:17.997414:475:M	Q1HFZ0:475:M	Nsun2
69109	4	K	E	1	101.472	925.672	925.42	3698.66	20151011_QEp6_NaKr_SA_totalliver_HFD12_2_phospho.raw	sp|P56395|CYB5_MOUSE Cytochrome b5 OS=Mus musculus OX=10090 GN=Cyb5a PE=1 SV=2	FLEEHPGGEEVLREQAGGDATENFEDVGHSTDAR_1.002036	P56395	1.00204	U	40	P56395:1.002036:40:U	P56395:40:U	Cyb5a
128515	4	K	T	1	101.401	1141.82	1099.82	4396.25	20151011_QEp6_NaKr_SA_totalliver_HFD12_1_phospho.raw	sp|P16858|G3P_MOUSE Glyceraldehyde-3-phosphate dehydrogenase OS=Mus musculus OX=10090 GN=Gapdh PE=1 SV=2	LVSNASCTTNCLAPLAK[167.982297]VLHDNFGLVEGLMTTVHALTATQK	P16858	167.982	K	160	P16858:167.982297:160:K	P16858:160:K	Gapdh	GP
100714	3	K	L	0	101.061	955.498	946.158	2836.46	20151011_QEp6_NaKr_SA_totalliver_HFD3_3_phospho.raw	sp|P01942|HBA_MOUSE Hemoglobin subunit alpha OS=Mus musculus OX=10090 GN=Hba PE=1 SV=2	VADALAS[28.028946]AAGHLDDLPGALSALSDLHAHK	P01942	28.0289	S	69	P01942:28.028946:69:S	P01942:69:S	Hba
85784	4	K	C	0	101.017	1353.31	1352.8	5408.2	20151011_QEp6_NaKr_SA_totalliver_HFD3_3_phospho.raw	sp|Q91ZX7|LRP1_MOUSE Prolow-density lipoprotein receptor-related protein 1 OS=Mus musculus OX=10090 GN=Lrp1 PE=1 SV=1	CRPGQFQCSTGLCTNPAFLCDGDNDCQDNSDEANCDLHVCLPSQFK_2.002415	Q91ZX7	2.00242	U	3375	Q91ZX7:2.002415:3375:U	Q91ZX7:3375:U	Lrp1
76022	3	R	-	0	100.898	1309.93	1257.23	3769.67	20151011_QEp6_NaKr_SA_totalliver_HFD12_3_phospho.raw	sp|P42669|PURA_MOUSE Transcriptional activator protein Pur-alpha OS=Mus musculus OX=10090 GN=Pura PE=1 SV=1	A[158.096098]ACEQLHQQQQQQQEETTAATLLLQGEEEGEED	P42669	158.096	A	289	P42669:158.096098:289:A	P42669:289:A	Pura
119109	3	R	R	0	100.844	1438	1432	4293.98	20151011_QEp6_NaKr_SA_totalliver_HFD12_2_phospho.raw	sp|Q9CZ13|QCR1_MOUSE Cytochrome b-c1 complex subunit 1, mitochondrial OS=Mus musculus OX=10090 GN=Uqcrc1 PE=1 SV=2	EM[17.997414]QENDASMQNVVFDYLHATAFQGTPLAQAVEGPSENVR	Q9CZ13	17.9974	M	172	Q9CZ13:17.997414:172:M	Q9CZ13:172:M	Uqcrc1
119203	3	R	R	0	100.763	1437.67	1432	4293.98	20151011_QEp6_NaKr_SA_totalliver_HFD12_1_phospho.raw	sp|Q9CZ13|QCR1_MOUSE Cytochrome b-c1 complex subunit 1, mitochondrial OS=Mus musculus OX=10090 GN=Uqcrc1 PE=1 SV=2	EM[16.996771]QENDASMQNVVFDYLHATAFQGTPLAQAVEGPSENVR	Q9CZ13	16.9968	M	172	Q9CZ13:16.996771:172:M	Q9CZ13:172:M	Uqcrc1
109441	4	-	L	0	100.749	1372.35	1394.1	5573.37	20151011_QEp6_NaKr_SA_totalliver_HFD3_3_phospho.raw	sp|Q6TYB5|FEZ2_MOUSE Fasciculation and elongation protein zeta-2 OS=Mus musculus OX=10090 GN=Fez2 PE=2 SV=1	M[-87.032593]AADGDWQDFYEFQEPAGSVQEQENCNASPEAGAGAHAGGDSFPALASSLEEK	Q6TYB5	-87.0326	M	1	Q6TYB5:-87.032593:1:M	Q6TYB5:1:M	Fez2
79338	3	K	-	1	100.703	1309.26	1309.26	3925.77	20151011_QEp6_NaKr_SA_totalliver_HFD12_2_phospho.raw	sp|P42669|PURA_MOUSE Transcriptional activator protein Pur-alpha OS=Mus musculus OX=10090 GN=Pura PE=1 SV=1	RAACEQLHQQQQQQQEETTAATLLLQGEEEGEED_2.3e-05	P42669	2.35e-05	U	288	P42669:2.3e-05:288:U	P42669:288:U	Pura
112881	4	R	Q	2	100.518	1202.07	1181.33	4722.29	20151014_QEp6_NaKr_SA_totalliver_control_2_phospho.raw	sp|Q3UJU9|RMD3_MOUSE Regulator of microtubule dynamics protein 3 OS=Mus musculus OX=10090 GN=Rmdn3 PE=1 SV=2	KDS[82.968833]LDLDVEAASSPAAAALEEDDSSGREDVQLVLLQADELHQGSK	Q3UJU9	82.9688	S	212	Q3UJU9:82.968833:212:S	Q3UJU9:212:S	Rmdn3
108799	4	K	N	0	100.385	1011.74	991.247	3961.97	20151011_QEp6_NaKr_SA_totalliver_HFD12_1_phospho.raw	sp|Q8CFC7|CLASR_MOUSE CLK4-associating serine/arginine rich protein OS=Mus musculus OX=10090 GN=Clasrp PE=1 SV=3	LTFLTSFGGS[81.969741]DEEAAAAAAAAAASGAAPGKPPAPPQTGGPAPGR	Q8CFC7	81.9697	S	335	Q8CFC7:81.969741:335:S	Q8CFC7:335:S	Clasrp
112640	4	R	Q	2	100.102	1202.08	1181.33	4722.29	20151011_QEp6_NaKr_SA_totalliver_HFD12_1_phospho.raw	sp|Q3UJU9|RMD3_MOUSE Regulator of microtubule dynamics protein 3 OS=Mus musculus OX=10090 GN=Rmdn3 PE=1 SV=2	KDS[82.968833]LDLDVEAASSPAAAALEEDDSSGREDVQLVLLQADELHQGSK	Q3UJU9	82.9688	S	212	Q3UJU9:82.968833:212:S	Q3UJU9:212:S	Rmdn3
126549	4	R	A	0	100.102	1428.45	1427.7	5707.76	20151011_QEp6_NaKr_SA_totalliver_HFD12_2_phospho.raw	sp|P55264|ADK_MOUSE Adenosine kinase OS=Mus musculus OX=10090 GN=Adk PE=1 SV=2	DDTLVAAENDVTAFPVLDQNQEELLDTNGAGDAFVGGFLSQLVSDKPLTECLR_2.992953	P55264	2.99295	U	285	P55264:2.992953:285:U	P55264:285:U	Adk
126714	3	R	A	0	99.946	1383.69	1388.69	4164.07	20151011_QEp6_NaKr_SA_totalliver_HFD12_2_phospho.raw	sp|P26039|TLN1_MOUSE Talin-1 OS=Mus musculus OX=10090 GN=Tln1 PE=1 SV=2	Q[-15.022076]NLLQAAGNVGQASGELLQQLGESDTDPHFQDVLMQLAK	P26039	-15.0221	Q	635	P26039:-15.022076:635:Q	P26039:635:Q	Tln1
113239	4	R	Q	2	99.897	1201.82	1181.33	4722.29	20151011_QEp6_NaKr_SA_totalliver_HFD12_2_phospho.raw	sp|Q3UJU9|RMD3_MOUSE Regulator of microtubule dynamics protein 3 OS=Mus musculus OX=10090 GN=Rmdn3 PE=1 SV=2	KDS[81.969741]LDLDVEAASSPAAAALEEDDSSGREDVQLVLLQADELHQGSK	Q3UJU9	81.9697	S	212	Q3UJU9:81.969741:212:S	Q3UJU9:212:S	Rmdn3
71960	4	K	E	2	99.885	1052.49	1083.76	4206.92	20151011_QEp6_NaKr_SA_totalliver_HFD3_4_phospho.raw	sp|Q6PDG5|SMRC2_MOUSE SWI/SNF complex subunit SMARCC2 OS=Mus musculus OX=10090 GN=Smarcc2 PE=1 SV=2	ADPAFGLESSGLAGTASDEPERLEESGTEEARPEGQAADEK_2.992953	Q6PDG5	2.99295	U	729	Q6PDG5:2.992953:729:U	Q6PDG5:729:U	Smarcc2
120738	3	R	L	1	99.872	1229.62	1280.98	3686.84	20151011_QEp6_NaKr_SA_totalliver_HFD3_3_phospho.raw	sp|Q8CGK3|LONM_MOUSE Lon protease homolog, mitochondrial OS=Mus musculus OX=10090 GN=Lonp1 PE=1 SV=2	VVDNPLYLSDMGAALTGAESHELQDVLEETNLLK_2.002415	Q8CGK3	2.00242	U	313	Q8CGK3:2.002415:313:U	Q8CGK3:313:U	Lonp1
70442	4	K	E	2	99.834	1052.48	1083.76	4206.92	20151011_QEp6_NaKr_SA_totalliver_HFD12_3_phospho.raw	sp|Q6PDG5|SMRC2_MOUSE SWI/SNF complex subunit SMARCC2 OS=Mus musculus OX=10090 GN=Smarcc2 PE=1 SV=2	ADPAFGLESSGLAGTASDEPERLEESGTEEARPEGQAADEK_2.992953	Q6PDG5	2.99295	U	729	Q6PDG5:2.992953:729:U	Q6PDG5:729:U	Smarcc2
108435	4	R	Q	2	99.773	1202.07	1181.33	4722.29	20151011_QEp6_NaKr_SA_totalliver_HFD12_3_phospho.raw	sp|Q3UJU9|RMD3_MOUSE Regulator of microtubule dynamics protein 3 OS=Mus musculus OX=10090 GN=Rmdn3 PE=1 SV=2	KDS[82.968833]LDLDVEAASSPAAAALEEDDSSGREDVQLVLLQADELHQGSK	Q3UJU9	82.9688	S	212	Q3UJU9:82.968833:212:S	Q3UJU9:212:S	Rmdn3
123263	4	R	L	0	99.723	1187.07	1186.31	4742.23	20151014_QEp6_NaKr_SA_totalliver_control_2_phospho.raw	sp|Q99LC9|PEX6_MOUSE Peroxisome assembly factor 2 OS=Mus musculus OX=10090 GN=Pex6 PE=1 SV=1	ASGSAGGLSEEDEGDLCVAGFPLLAEDFGQALDQLQTAHSQAVGAPR_2.992953	Q99LC9	2.99295	U	653	Q99LC9:2.992953:653:U	Q99LC9:653:U	Pex6
123877	4	R	A	0	99.703	1428.71	1427.7	5707.76	20151014_QEp6_NaKr_SA_totalliver_control_2_phospho.raw	sp|P55264|ADK_MOUSE Adenosine kinase OS=Mus musculus OX=10090 GN=Adk PE=1 SV=2	DDTLVAAENDVTAFPVLDQNQEELLDTN[3.991747]GAGDAFVGGFLSQLVSDKPLTECLR	P55264	3.99175	N	312	P55264:3.991747:312:N	P55264:312:N	Adk
106918	4	K	N	0	99.671	1011.74	991.247	3961.97	20151011_QEp6_NaKr_SA_totalliver_HFD3_4_phospho.raw	sp|Q8CFC7|CLASR_MOUSE CLK4-associating serine/arginine rich protein OS=Mus musculus OX=10090 GN=Clasrp PE=1 SV=3	LTFLTSFGGS[81.969741]DEEAAAAAAAAAASGAAPGKPPAPPQTGGPAPGR	Q8CFC7	81.9697	S	335	Q8CFC7:81.969741:335:S	Q8CFC7:335:S	Clasrp
84327	4	K	L	0	99.612	1253.33	1252.83	5008.31	20151011_QEp6_NaKr_SA_totalliver_HFD3_3_phospho.raw	tr|Q8VCQ8|Q8VCQ8_MOUSE Caldesmon 1 OS=Mus musculus OX=10090 GN=Cald1 PE=1 SV=1	QEEESLGQVTDQVEAHVQNSVPDEESKPASSNTQVEGDEEAALLER_2.002415	Q8VCQ8	2.00242	U	48	Q8VCQ8:2.002415:48:U	Q8VCQ8:48:U	Cald1
71501	3	K	L	2	99.599	1323.55	1365.58	3968.62	20151011_QEp6_NaKr_SA_totalliver_HFD3_3_phospho.raw	sp|O70251|EF1B_MOUSE Elongation factor 1-beta OS=Mus musculus OX=10090 GN=Eef1b PE=1 SV=5	YGPSSVEDTTGSGAADAKDDDDLDLFGSDDEEESEEAK_2.002415	O70251	2.00242	U	79	O70251:2.002415:79:U	O70251:79:U	Eef1b
109239	4	K	N	0	99.556	1011.74	991.247	3961.97	20151014_QEp6_NaKr_SA_totalliver_control_3_phospho.raw	sp|Q8CFC7|CLASR_MOUSE CLK4-associating serine/arginine rich protein OS=Mus musculus OX=10090 GN=Clasrp PE=1 SV=3	LTFLTSFGGS[81.969741]DEEAAAAAAAAAASGAAPGKPPAPPQTGGPAPGR	Q8CFC7	81.9697	S	335	Q8CFC7:81.969741:335:S	Q8CFC7:335:S	Clasrp
116734	3	R	L	1	99.549	1432.33	1484.03	4294.98	20151011_QEp6_NaKr_SA_totalliver_HFD3_3_phospho.raw	sp|Q9CZ13|QCR1_MOUSE Cytochrome b-c1 complex subunit 1, mitochondrial OS=Mus musculus OX=10090 GN=Uqcrc1 PE=1 SV=2	EMQENDASMQNVVFDYLHATAFQGTPLAQAVEGPSENVR_1.002036	Q9CZ13	1.00204	U	171	Q9CZ13:1.002036:171:U	Q9CZ13:171:U	Uqcrc1
116702	3	R	L	1	99.332	1432.67	1484.03	4295.99	20151011_QEp6_NaKr_SA_totalliver_HFD3_3_phospho.raw	sp|Q9CZ13|QCR1_MOUSE Cytochrome b-c1 complex subunit 1, mitochondrial OS=Mus musculus OX=10090 GN=Uqcrc1 PE=1 SV=2	EMQENDASMQNVVFDYLHATAFQGTPLAQAVEGPSENVR_2.002415	Q9CZ13	2.00242	U	171	Q9CZ13:2.002415:171:U	Q9CZ13:171:U	Uqcrc1
54927	4	R	V	1	99.017	1195.54	1233.81	4779.12	20151011_QEp6_NaKr_SA_totalliver_HFD12_2_phospho.raw	sp|P42669|PURA_MOUSE Transcriptional activator protein Pur-alpha OS=Mus musculus OX=10090 GN=Pura PE=1 SV=1	DSGSEQGGAALGSGGSLGHPGSGSGSGGGGGGGGGGGGSGGGGGAPGGLQHETQELASK_2.992953	P42669	2.99295	U	5	P42669:2.992953:5:U	P42669:5:U	Pura
54600	4	K	E	2	99.013	797.845	797.591	3187.34	20151011_QEp6_NaKr_SA_totalliver_HFD3_4_phospho.raw	sp|Q9R0A0|PEX14_MOUSE Peroxisomal membrane protein PEX14 OS=Mus musculus OX=10090 GN=Pex14 PE=1 SV=1	REDKEDEDDEDDDVSHVDEEDVLGVQR_1.002036	Q9R0A0	1.00204	U	320	Q9R0A0:1.002036:320:U	Q9R0A0:320:U	Pex14
54233	4	K	E	2	98.936	797.845	797.591	3187.34	20151011_QEp6_NaKr_SA_totalliver_HFD3_4_phospho.raw	sp|Q9R0A0|PEX14_MOUSE Peroxisomal membrane protein PEX14 OS=Mus musculus OX=10090 GN=Pex14 PE=1 SV=1	REDKEDEDDEDDDVSHVDEEDVLGVQR_1.002036	Q9R0A0	1.00204	U	320	Q9R0A0:1.002036:320:U	Q9R0A0:320:U	Pex14
87966	4	K	L	0	98.571	1253.33	1252.83	5008.31	20151011_QEp6_NaKr_SA_totalliver_HFD12_2_phospho.raw	tr|Q8VCQ8|Q8VCQ8_MOUSE Caldesmon 1 OS=Mus musculus OX=10090 GN=Cald1 PE=1 SV=1	QEEESLGQVTDQVEAHVQNSVPDEESKPASSNTQVEGDEEAALLER_2.002415	Q8VCQ8	2.00242	U	48	Q8VCQ8:2.002415:48:U	Q8VCQ8:48:U	Cald1
55505	4	K	T	2	98.463	1265.48	1303.75	5058.9	20151011_QEp6_NaKr_SA_totalliver_HFD12_2_phospho.raw	sp|Q9D0J8|PTMS_MOUSE Parathymosin OS=Mus musculus OX=10090 GN=Ptms PE=1 SV=3	EVVEEEENGAEEEEEETAEDGEDDDEGDEEDEEEEEEDEGPVRK_2.992953	Q9D0J8	2.99295	U	36	Q9D0J8:2.992953:36:U	Q9D0J8:36:U	Ptms
42201	3	K	E	1	98.423	1119.5	1119.16	3355.47	20151011_QEp6_NaKr_SA_totalliver_HFD3_3_phospho.raw	sp|O35691|PININ_MOUSE Pinin OS=Mus musculus OX=10090 GN=Pnn PE=1 SV=4	VAQREEELEETGNQHNDVEVEEAGEEEEK_1.002036	O35691	1.00204	U	311	O35691:1.002036:311:U	O35691:311:U	Pnn
92569	4	K	L	0	98.352	1249.33	1252.83	5008.31	20151011_QEp6_NaKr_SA_totalliver_HFD3_4_phospho.raw	tr|Q8VCQ8|Q8VCQ8_MOUSE Caldesmon 1 OS=Mus musculus OX=10090 GN=Cald1 PE=1 SV=1	Q[-14.017584]EEESLGQVTDQVEAHVQNSVPDEESKPASSNTQVEGDEEAALLER	Q8VCQ8	-14.0176	Q	48	Q8VCQ8:-14.017584:48:Q	Q8VCQ8:48:Q	Cald1
68058	4	K	E	1	98.298	925.924	925.42	3698.66	20151011_QEp6_NaKr_SA_totalliver_HFD12_1_phospho.raw	sp|P56395|CYB5_MOUSE Cytochrome b5 OS=Mus musculus OX=10090 GN=Cyb5a PE=1 SV=2	FLEEHPGGEEVLREQAGGDATENFEDVGHSTDAR_2.002415	P56395	2.00242	U	40	P56395:2.002415:40:U	P56395:40:U	Cyb5a
107206	4	R	E	0	98.165	1201.07	1200.82	4800.24	20151014_QEp6_NaKr_SA_totalliver_control_2_phospho.raw	sp|P63028|TCTP_MOUSE Translationally-controlled tumor protein OS=Mus musculus OX=10090 GN=Tpt1 PE=1 SV=1	TEGALDDSLLGGNASAEGPEGEGTESTVVTGVDLVMNHHLQETSFTK_1.002036	P63028	1.00204	U	39	P63028:1.002036:39:U	P63028:39:U	Tpt1
72310	4	K	E	2	98.143	1051.98	1083.76	4332	20151011_QEp6_NaKr_SA_totalliver_HFD12_1_phospho.raw	sp|Q6PDG5|SMRC2_MOUSE SWI/SNF complex subunit SMARCC2 OS=Mus musculus OX=10090 GN=Smarcc2 PE=1 SV=2	ADPAFGLESSGLAGTASDEPERLEESGTEEARPEGQAADEK[-127.137961]K	Q6PDG5	-127.138	K	769	Q6PDG5:-127.137961:769:K	Q6PDG5:769:K	Smarcc2
94048	4	R	D	0	97.911	1228.06	1207.32	4826.26	20151011_QEp6_NaKr_SA_totalliver_HFD3_3_phospho.raw	sp|Q8BFU3|RN214_MOUSE RING finger protein 214 OS=Mus musculus OX=10090 GN=Rnf214 PE=1 SV=1	NAHLEHPEQNPGSSVGDTSAAHEEVVGENLVATALCLSGNGS[82.968833]QSDLK	Q8BFU3	82.9688	S	105	Q8BFU3:82.968833:105:S	Q8BFU3:105:S	Rnf214
121819	3	-	A	1	97.881	1108.5	1138.17	3412.5	20151011_QEp6_NaKr_SA_totalliver_HFD12_3_phospho.raw	sp|Q8VCI5|PEX19_MOUSE Peroxisomal biogenesis factor 19 OS=Mus musculus OX=10090 GN=Pex19 PE=1 SV=1	M[-89.029539]AAAEEGCGVGVEDDRELEELLESALDDFDK	Q8VCI5	-89.0295	M	1	Q8VCI5:-89.029539:1:M	Q8VCI5:1:M	Pex19
87162	3	R	Q	0	97.804	1172.27	1145.61	3434.81	20151011_QEp6_NaKr_SA_totalliver_HFD3_4_phospho.raw	sp|P46938|YAP1_MOUSE Transcriptional coactivator YAP1 OS=Mus musculus OX=10090 GN=Yap1 PE=1 SV=2	AHS[79.966352]SPASLQLGAVSPGTLTASGVVSGPAAAPAAQHLR	P46938	79.9664	S	112	P46938:79.966352:112:S	P46938:112:S	Yap1
43023	4	K	D	3	97.711	895.398	895.144	3577.55	20151011_QEp6_NaKr_SA_totalliver_HFD3_4_phospho.raw	sp|Q9JL35|HMGN5_MOUSE High mobility group nucleosome-binding domain-containing protein 5 OS=Mus musculus OX=10090 GN=Hmgn5 PE=1 SV=2	EDRKEEGEQEVAVDEGSDENKVEAEEEGAENK_1.002036	Q9JL35	1.00204	U	360	Q9JL35:1.002036:360:U	Q9JL35:360:U	Hmgn5
103726	3	K	L	1	97.656	1366.69	1366.35	4097.04	20151011_QEp6_NaKr_SA_totalliver_HFD3_4_phospho.raw	sp|Q8C196|CPSM_MOUSE Carbamoyl-phosphate synthase [ammonia], mitochondrial OS=Mus musculus OX=10090 GN=Cps1 PE=1 SV=2	LFATEATSDWLNANNVPATPVAWPSQEGQNPSLSSLRK_1.002036	Q8C196	1.00204	U	1388	Q8C196:1.002036:1388:U	Q8C196:1388:U	Cps1
121892	3	R	L	1	97.65	1229.62	1280.98	3686.84	20151011_QEp6_NaKr_SA_totalliver_HFD3_4_phospho.raw	sp|Q8CGK3|LONM_MOUSE Lon protease homolog, mitochondrial OS=Mus musculus OX=10090 GN=Lonp1 PE=1 SV=2	VVDNPLYLSDMGAALTGAESHELQDVLEETNLLK_2.002415	Q8CGK3	2.00242	U	313	Q8CGK3:2.002415:313:U	Q8CGK3:313:U	Lonp1
116882	3	R	R	0	97.646	1234.28	1228.95	3684.83	20151011_QEp6_NaKr_SA_totalliver_HFD3_4_phospho.raw	sp|Q8CGK3|LONM_MOUSE Lon protease homolog, mitochondrial OS=Mus musculus OX=10090 GN=Lonp1 PE=1 SV=2	VVDNPLYLSDM[15.994685]GAALTGAESHELQDVLEETNLLK	Q8CGK3	15.9947	M	323	Q8CGK3:15.994685:323:M	Q8CGK3:323:M	Lonp1
79679	3	K	-	1	97.6	1309.93	1309.26	3925.77	20151011_QEp6_NaKr_SA_totalliver_HFD12_2_phospho.raw	sp|P42669|PURA_MOUSE Transcriptional activator protein Pur-alpha OS=Mus musculus OX=10090 GN=Pura PE=1 SV=1	RAACEQLHQQQQQQQEETTAATLLLQGEEEGEED_2.002415	P42669	2.00242	U	288	P42669:2.002415:288:U	P42669:288:U	Pura
73865	3	K	-	1	97.464	1309.6	1309.26	3925.77	20151011_QEp6_NaKr_SA_totalliver_HFD3_3_phospho.raw	sp|P42669|PURA_MOUSE Transcriptional activator protein Pur-alpha OS=Mus musculus OX=10090 GN=Pura PE=1 SV=1	RAACEQLHQQQQQQQEETTAATLLLQGEEEGEED_1.002036	P42669	1.00204	U	288	P42669:1.002036:288:U	P42669:288:U	Pura
89141	4	R	L	1	97.401	1313.37	1316.87	5264.46	20151011_QEp6_NaKr_SA_totalliver_HFD12_1_phospho.raw	tr|Q8VCQ8|Q8VCQ8_MOUSE Caldesmon 1 OS=Mus musculus OX=10090 GN=Cald1 PE=1 SV=1	Q[-14.017584]KQEEESLGQVTDQVEAHVQNSVPDEESKPASSNTQVEGDEEAALLER	Q8VCQ8	-14.0176	Q	46	Q8VCQ8:-14.017584:46:Q	Q8VCQ8:46:Q	Cald1
91055	4	K	S	1	97.392	1156.24	1155.73	4619.91	20151011_QEp6_NaKr_SA_totalliver_HFD12_1_phospho.raw	sp|Q5SFM8|RBM27_MOUSE RNA-binding protein 27 OS=Mus musculus OX=10090 GN=Rbm27 PE=1 SV=3	VPSLSTETEEEEVKEEETETSDLFLHDDDDEDEDEYESR_2.002415	Q5SFM8	2.00242	U	1018	Q5SFM8:2.002415:1018:U	Q5SFM8:1018:U	Rbm27
113165	4	R	Q	2	97.351	1202.08	1181.33	4722.29	20151014_QEp6_NaKr_SA_totalliver_control_2_phospho.raw	sp|Q3UJU9|RMD3_MOUSE Regulator of microtubule dynamics protein 3 OS=Mus musculus OX=10090 GN=Rmdn3 PE=1 SV=2	KDS[82.968833]LDLDVEAASSPAAAALEEDDSSGREDVQLVLLQADELHQGSK	Q3UJU9	82.9688	S	212	Q3UJU9:82.968833:212:S	Q3UJU9:212:S	Rmdn3
59946	3	K	R	1	96.885	1174.5	1225.86	3521.47	20151011_QEp6_NaKr_SA_totalliver_HFD12_1_phospho.raw	sp|Q61584|FXR1_MOUSE Fragile X mental retardation syndrome-related protein 1 OS=Mus musculus OX=10090 GN=Fxr1 PE=1 SV=2	DPDSNPYSLLDNTESDQTADTDASESHHSTNR_2.002415	Q61584	2.00242	U	500	Q61584:2.002415:500:U	Q61584:500:U	Fxr1
110051	4	K	N	0	96.859	1011.49	991.247	3961.97	20151014_QEp6_NaKr_SA_totalliver_control_4_phospho.raw	sp|Q8CFC7|CLASR_MOUSE CLK4-associating serine/arginine rich protein OS=Mus musculus OX=10090 GN=Clasrp PE=1 SV=3	LTFLTSFGGS[80.968463]DEEAAAAAAAAAASGAAPGKPPAPPQTGGPAPGR	Q8CFC7	80.9685	S	335	Q8CFC7:80.968463:335:S	Q8CFC7:335:S	Clasrp
113624	4	R	Q	2	96.696	1202.07	1181.33	4722.29	20151011_QEp6_NaKr_SA_totalliver_HFD12_1_phospho.raw	sp|Q3UJU9|RMD3_MOUSE Regulator of microtubule dynamics protein 3 OS=Mus musculus OX=10090 GN=Rmdn3 PE=1 SV=2	KDS[82.968833]LDLDVEAASSPAAAALEEDDSSGREDVQLVLLQADELHQGSK	Q3UJU9	82.9688	S	212	Q3UJU9:82.968833:212:S	Q3UJU9:212:S	Rmdn3
71536	4	K	E	2	96.582	1052.24	1083.76	4205.91	20151011_QEp6_NaKr_SA_totalliver_HFD3_3_phospho.raw	sp|Q6PDG5|SMRC2_MOUSE SWI/SNF complex subunit SMARCC2 OS=Mus musculus OX=10090 GN=Smarcc2 PE=1 SV=2	ADPAFGLESSGLAGTASDEPERLEESGTEEARPEGQAADEK_2.002415	Q6PDG5	2.00242	U	729	Q6PDG5:2.002415:729:U	Q6PDG5:729:U	Smarcc2
107864	4	K	N	0	96.572	1011.75	991.247	3961.97	20151014_QEp6_NaKr_SA_totalliver_HFD3_2_phospho.raw	sp|Q8CFC7|CLASR_MOUSE CLK4-associating serine/arginine rich protein OS=Mus musculus OX=10090 GN=Clasrp PE=1 SV=3	LTFLTSFGGS[81.969741]DEEAAAAAAAAAASGAAPGKPPAPPQTGGPAPGR	Q8CFC7	81.9697	S	335	Q8CFC7:81.969741:335:S	Q8CFC7:335:S	Clasrp
112321	4	-	L	0	96.532	1372.59	1394.1	5573.37	20151011_QEp6_NaKr_SA_totalliver_HFD12_1_phospho.raw	sp|Q6TYB5|FEZ2_MOUSE Fasciculation and elongation protein zeta-2 OS=Mus musculus OX=10090 GN=Fez2 PE=2 SV=1	M[-86.042399]AADGDWQDFYEFQEPAGSVQEQENCNASPEAGAGAHAGGDSFPALASSLEEK	Q6TYB5	-86.0424	M	1	Q6TYB5:-86.042399:1:M	Q6TYB5:1:M	Fez2
109312	4	R	Q	2	96.511	1201.83	1181.33	4722.29	20151011_QEp6_NaKr_SA_totalliver_HFD3_3_phospho.raw	sp|Q3UJU9|RMD3_MOUSE Regulator of microtubule dynamics protein 3 OS=Mus musculus OX=10090 GN=Rmdn3 PE=1 SV=2	KDS[81.969741]LDLDVEAASSPAAAALEEDDSSGREDVQLVLLQADELHQGSK	Q3UJU9	81.9697	S	212	Q3UJU9:81.969741:212:S	Q3UJU9:212:S	Rmdn3
81488	3	R	D	1	96.332	1248.64	1323.68	3743.88	20151011_QEp6_NaKr_SA_totalliver_HFD12_1_phospho.raw	sp|Q8C196|CPSM_MOUSE Carbamoyl-phosphate synthase [ammonia], mitochondrial OS=Mus musculus OX=10090 GN=Cps1 PE=1 SV=2	VLSHALSEHVEDAGVHSGDATLMLPTQTLSQGALEK_2.002415	Q8C196	2.00242	U	1187	Q8C196:2.002415:1187:U	Q8C196:1187:U	Cps1
125101	3	-	A	1	96.226	1108.5	1138.17	3412.5	20151011_QEp6_NaKr_SA_totalliver_HFD3_4_phospho.raw	sp|Q8VCI5|PEX19_MOUSE Peroxisomal biogenesis factor 19 OS=Mus musculus OX=10090 GN=Pex19 PE=1 SV=1	M[-89.029539]AAAEEGCGVGVEDDRELEELLESALDDFDK	Q8VCI5	-89.0295	M	1	Q8VCI5:-89.029539:1:M	Q8VCI5:1:M	Pex19
119796	3	R	L	1	96.171	1432.68	1484.03	4295.99	20151011_QEp6_NaKr_SA_totalliver_HFD12_1_phospho.raw	sp|Q9CZ13|QCR1_MOUSE Cytochrome b-c1 complex subunit 1, mitochondrial OS=Mus musculus OX=10090 GN=Uqcrc1 PE=1 SV=2	EMQENDASMQNVVFDYLHATAFQGTPLAQAVEGPSENVR_2.002415	Q9CZ13	2.00242	U	171	Q9CZ13:2.002415:171:U	Q9CZ13:171:U	Uqcrc1
107194	4	R	L	0	96.168	1267.62	1247.12	4985.47	20151011_QEp6_NaKr_SA_totalliver_HFD3_4_phospho.raw	sp|Q3UIR3|DTX3L_MOUSE E3 ubiquitin-protein ligase DTX3L OS=Mus musculus OX=10090 GN=Dtx3l PE=1 SV=1	LPS[81.969741]LTQPVETPSSRPPSLTGSLDEALCDDLHPQDGLVSNSVDSVVQK	Q3UIR3	81.9697	S	101	Q3UIR3:81.969741:101:S	Q3UIR3:101:S	Dtx3l
75678	3	K	-	1	96.112	1309.94	1309.26	3925.77	20151011_QEp6_NaKr_SA_totalliver_HFD12_3_phospho.raw	sp|P42669|PURA_MOUSE Transcriptional activator protein Pur-alpha OS=Mus musculus OX=10090 GN=Pura PE=1 SV=1	RAACEQLHQQQQQQQEETTAATLLLQGEEEGEED_2.002415	P42669	2.00242	U	288	P42669:2.002415:288:U	P42669:288:U	Pura
121195	4	R	A	0	96.068	1428.45	1427.7	5707.76	20151011_QEp6_NaKr_SA_totalliver_HFD12_3_phospho.raw	sp|P55264|ADK_MOUSE Adenosine kinase OS=Mus musculus OX=10090 GN=Adk PE=1 SV=2	DDTLVAAENDVTAFPVLDQNQEELLDTNGAGDAFVGGFLSQLVSDKPLTECLR_2.992953	P55264	2.99295	U	285	P55264:2.992953:285:U	P55264:285:U	Adk
102660	3	K	L	0	96.063	1351.3	1350.62	4049.85	20151011_QEp6_NaKr_SA_totalliver_HFD12_1_phospho.raw	sp|P16858|G3P_MOUSE Glyceraldehyde-3-phosphate dehydrogenase OS=Mus musculus OX=10090 GN=Gapdh PE=1 SV=2	GLLGYTEDQVVSCDFNSNSHSSTFDAGAGLALNDNFVK_2.002415	P16858	2.00242	U	270	P16858:2.002415:270:U	P16858:270:U	Gapdh
103053	3	K	L	0	95.971	1351.29	1350.62	4049.85	20151011_QEp6_NaKr_SA_totalliver_HFD12_1_phospho.raw	sp|P16858|G3P_MOUSE Glyceraldehyde-3-phosphate dehydrogenase OS=Mus musculus OX=10090 GN=Gapdh PE=1 SV=2	GLLGYTEDQVVSCDFNSNSHSSTFDAGAGLALNDNFVK_2.002415	P16858	2.00242	U	270	P16858:2.002415:270:U	P16858:270:U	Gapdh
116049	3	K	L	0	95.914	1402.99	1408.33	4222.97	20151011_QEp6_NaKr_SA_totalliver_HFD12_2_phospho.raw	tr|B2RY51|B2RY51_MOUSE Thyroid hormone receptor interactor 11 OS=Mus musculus OX=10090 GN=Trip11 PE=2 SV=1	Q[-16.022234]QVMTTVQNMQHESAQLQEELHQLQAQVSVDSDNNSK	B2RY51	-16.0222	Q	1223	B2RY51:-16.022234:1223:Q	B2RY51:1223:Q	Trip11
75246	3	R	V	0	95.863	1253.97	1247.96	3741.88	20151011_QEp6_NaKr_SA_totalliver_HFD3_4_phospho.raw	sp|Q8C196|CPSM_MOUSE Carbamoyl-phosphate synthase [ammonia], mitochondrial OS=Mus musculus OX=10090 GN=Cps1 PE=1 SV=2	VLSHALSEHVEDAGVHSGDATLM[17.997414]LPTQTLSQGALEK	Q8C196	17.9974	M	1209	Q8C196:17.997414:1209:M	Q8C196:1209:M	Cps1
85168	3	K	D	1	95.837	1252.52	1308.89	3924.66	20151011_QEp6_NaKr_SA_totalliver_HFD12_3_phospho.raw	sp|P09103|PDIA1_MOUSE Protein disulfide-isomerase OS=Mus musculus OX=10090 GN=P4hb PE=1 SV=2	FLESGGQDGAGDDEDLDLEEALEPDMEEDDDQKAV[-169.109852]K	P09103	-169.11	V	505	P09103:-169.109852:505:V	P09103:505:V	P4hb
86863	3	K	D	1	95.782	1252.86	1308.89	3924.66	20151011_QEp6_NaKr_SA_totalliver_HFD3_3_phospho.raw	sp|P09103|PDIA1_MOUSE Protein disulfide-isomerase OS=Mus musculus OX=10090 GN=P4hb PE=1 SV=2	FLESGGQDGAGDDEDLDLEEALEPDMEEDDDQKAV[-168.094081]K	P09103	-168.094	V	505	P09103:-168.094081:505:V	P09103:505:V	P4hb
60531	4	K	K	2	95.758	982.174	981.67	3923.66	20151011_QEp6_NaKr_SA_totalliver_HFD12_1_phospho.raw	sp|P08113|ENPL_MOUSE Endoplasmin OS=Mus musculus OX=10090 GN=Hsp90b1 PE=1 SV=2	TETVEEPLEEDEAAKEEKEESDDEAAVEEEEEEK_2.002415	P08113	2.00242	U	286	P08113:2.002415:286:U	P08113:286:U	Hsp90b1
54509	4	R	R	0	95.742	1291.58	1194.78	4776.11	20151011_QEp6_NaKr_SA_totalliver_HFD3_3_phospho.raw	sp|P42669|PURA_MOUSE Transcriptional activator protein Pur-alpha OS=Mus musculus OX=10090 GN=Pura PE=1 SV=1	D[387.178072]SGSEQGGAALGSGGSLGHPGSGSGSGGGGGGGGGGGGSGGGGGAPGGLQHETQELASK	P42669	387.178	D	5	P42669:387.178072:5:D	P42669:5:D	Pura
60007	4	K	K	2	95.735	981.922	981.67	3923.66	20151011_QEp6_NaKr_SA_totalliver_HFD12_3_phospho.raw	sp|P08113|ENPL_MOUSE Endoplasmin OS=Mus musculus OX=10090 GN=Hsp90b1 PE=1 SV=2	TETVEEPLEEDEAAKEEKEESDDEAAVEEEEEEK_1.002036	P08113	1.00204	U	286	P08113:1.002036:286:U	P08113:286:U	Hsp90b1
42105	3	R	D	2	95.657	1060.47	1059.8	3177.38	20151011_QEp6_NaKr_SA_totalliver_HFD3_3_phospho.raw	sp|Q9JL35|HMGN5_MOUSE High mobility group nucleosome-binding domain-containing protein 5 OS=Mus musculus OX=10090 GN=Hmgn5 PE=1 SV=2	KEEGEQEVAVDEGSDENKVEAEEEGAENK_2.002415	Q9JL35	2.00242	U	363	Q9JL35:2.002415:363:U	Q9JL35:363:U	Hmgn5
60821	4	K	K	2	95.536	982.174	981.67	3923.66	20151014_QEp6_NaKr_SA_totalliver_control_3_phospho.raw	sp|P08113|ENPL_MOUSE Endoplasmin OS=Mus musculus OX=10090 GN=Hsp90b1 PE=1 SV=2	TETVEEPLEEDEAAKEEKEESDDEAAVEEEEEEK_2.002415	P08113	2.00242	U	286	P08113:2.002415:286:U	P08113:286:U	Hsp90b1
55735	4	R	K	0	95.511	1124	1122.99	4488.95	20151011_QEp6_NaKr_SA_totalliver_HFD12_2_phospho.raw	sp|Q1HFZ0|NSUN2_MOUSE tRNA (cytosine(34)-C(5))-methyltransferase OS=Mus musculus OX=10090 GN=Nsun2 PE=1 SV=2	VSSHVAATEGNPSDQSELESQMLTGAGDSETAHNTENTESNEK_3.991747	Q1HFZ0	3.99175	U	454	Q1HFZ0:3.991747:454:U	Q1HFZ0:454:U	Nsun2
64906	4	K	E	1	95.488	925.925	925.42	3698.66	20151011_QEp6_NaKr_SA_totalliver_HFD3_3_phospho.raw	sp|P56395|CYB5_MOUSE Cytochrome b5 OS=Mus musculus OX=10090 GN=Cyb5a PE=1 SV=2	FLEEHPGGEEVLREQAGGDATENFEDVGHSTDAR_2.002415	P56395	2.00242	U	40	P56395:2.002415:40:U	P56395:40:U	Cyb5a
108940	4	R	L	0	95.478	1267.37	1247.12	4985.47	20151011_QEp6_NaKr_SA_totalliver_HFD12_2_phospho.raw	sp|Q3UIR3|DTX3L_MOUSE E3 ubiquitin-protein ligase DTX3L OS=Mus musculus OX=10090 GN=Dtx3l PE=1 SV=1	LPS[80.968463]LTQPVETPSSRPPSLTGSLDEALCDDLHPQDGLVSNSVDSVVQK	Q3UIR3	80.9685	S	101	Q3UIR3:80.968463:101:S	Q3UIR3:101:S	Dtx3l
115064	4	K	G	2	95.47	1191.33	1170.84	4680.33	20151011_QEp6_NaKr_SA_totalliver_HFD12_2_phospho.raw	sp|O54774|AP3D1_MOUSE AP-3 complex subunit delta-1 OS=Mus musculus OX=10090 GN=Ap3d1 PE=1 SV=1	KGEDLDFWLSTT[81.969741]PPPAAAPLPAPSTEELAASTLTSPKDECEVLK	O54774	81.9697	T	870	O54774:81.969741:870:T	O54774:870:T	Ap3d1
106783	3	K	N	0	95.446	1348.66	1321.33	3961.97	20151011_QEp6_NaKr_SA_totalliver_HFD3_4_phospho.raw	sp|Q8CFC7|CLASR_MOUSE CLK4-associating serine/arginine rich protein OS=Mus musculus OX=10090 GN=Clasrp PE=1 SV=3	LTFLTSFGGS[81.969741]DEEAAAAAAAAAASGAAPGKPPAPPQTGGPAPGR	Q8CFC7	81.9697	S	335	Q8CFC7:81.969741:335:S	Q8CFC7:335:S	Clasrp
57561	4	K	E	2	95.415	797.844	797.591	3187.34	20151011_QEp6_NaKr_SA_totalliver_HFD12_1_phospho.raw	sp|Q9R0A0|PEX14_MOUSE Peroxisomal membrane protein PEX14 OS=Mus musculus OX=10090 GN=Pex14 PE=1 SV=1	REDKEDEDDEDDDVSHVDEEDVLGVQR_1.002036	Q9R0A0	1.00204	U	320	Q9R0A0:1.002036:320:U	Q9R0A0:320:U	Pex14
108570	3	K	N	0	95.412	1348.65	1321.33	3961.97	20151011_QEp6_NaKr_SA_totalliver_HFD12_1_phospho.raw	sp|Q8CFC7|CLASR_MOUSE CLK4-associating serine/arginine rich protein OS=Mus musculus OX=10090 GN=Clasrp PE=1 SV=3	LTFLTSFGGS[81.969741]DEEAAAAAAAAAASGAAPGKPPAPPQTGGPAPGR	Q8CFC7	81.9697	S	335	Q8CFC7:81.969741:335:S	Q8CFC7:335:S	Clasrp
123969	3	-	A	1	95.33	1108.5	1138.17	3412.5	20151011_QEp6_NaKr_SA_totalliver_HFD3_3_phospho.raw	sp|Q8VCI5|PEX19_MOUSE Peroxisomal biogenesis factor 19 OS=Mus musculus OX=10090 GN=Pex19 PE=1 SV=1	M[-89.029539]AAAEEGCGVGVEDDRELEELLESALDDFDK	Q8VCI5	-89.0295	M	1	Q8VCI5:-89.029539:1:M	Q8VCI5:1:M	Pex19
44282	4	R	K	0	95.265	1127.75	1122.99	4488.95	20151011_QEp6_NaKr_SA_totalliver_HFD12_1_phospho.raw	sp|Q1HFZ0|NSUN2_MOUSE tRNA (cytosine(34)-C(5))-methyltransferase OS=Mus musculus OX=10090 GN=Nsun2 PE=1 SV=2	VSSHVAATEGNPSDQSELESQM[18.999029]LTGAGDSETAHNTENTESNEK	Q1HFZ0	18.999	M	475	Q1HFZ0:18.999029:475:M	Q1HFZ0:475:M	Nsun2
69069	4	K	E	1	95.198	925.675	925.42	3698.66	20151014_QEp6_NaKr_SA_totalliver_control_2_phospho.raw	sp|P56395|CYB5_MOUSE Cytochrome b5 OS=Mus musculus OX=10090 GN=Cyb5a PE=1 SV=2	FLEEHPGGEEVLREQAGGDATENFEDVGHSTDAR_1.002036	P56395	1.00204	U	40	P56395:1.002036:40:U	P56395:40:U	Cyb5a
94368	4	K	L	0	94.987	1248.83	1252.83	5008.31	20151014_QEp6_NaKr_SA_totalliver_control_3_phospho.raw	tr|Q8VCQ8|Q8VCQ8_MOUSE Caldesmon 1 OS=Mus musculus OX=10090 GN=Cald1 PE=1 SV=1	Q[-16.022234]EEESLGQVTDQVEAHVQNSVPDEESKPASSNTQVEGDEEAALLER	Q8VCQ8	-16.0222	Q	48	Q8VCQ8:-16.022234:48:Q	Q8VCQ8:48:Q	Cald1
124403	4	R	Q	2	94.965	1242.4	1221.9	4884.58	20151011_QEp6_NaKr_SA_totalliver_HFD3_3_phospho.raw	sp|Q6P4S8|INT1_MOUSE Integrator complex subunit 1 OS=Mus musculus OX=10090 GN=Ints1 PE=1 SV=2	ALS[81.969741]PSLKEPSVVPLEVLPTVLLDELEAAELEGNDDRLEGVLCGAVK	Q6P4S8	81.9697	S	104	Q6P4S8:81.969741:104:S	Q6P4S8:104:S	Ints1
71748	3	-	K	1	94.875	1192.53	1221.54	3662.61	20151011_QEp6_NaKr_SA_totalliver_HFD12_3_phospho.raw	sp|O08663|MAP2_MOUSE Methionine aminopeptidase 2 OS=Mus musculus OX=10090 GN=Metap2 PE=1 SV=1	M[-87.032593]AGVEQAASFGGHLNGDLDPDDREEGTSSTAEEAAK	O08663	-87.0326	M	1	O08663:-87.032593:1:M	O08663:1:M	Metap2
113248	4	R	V	0	94.668	1022.03	1021.52	4083.07	20151014_QEp6_NaKr_SA_totalliver_control_2_phospho.raw	sp|P00329|ADH1_MOUSE Alcohol dehydrogenase 1 OS=Mus musculus OX=10090 GN=Adh1 PE=1 SV=2	SDDHVVSGTLVTPLPAVLGHEGAGLVESVGEGVTCVKPGDK_2.002415	P00329	2.00242	U	49	P00329:2.002415:49:U	P00329:49:U	Adh1
85106	4	K	N	0	94.644	1277.1	1276.59	5103.35	20151011_QEp6_NaKr_SA_totalliver_HFD3_3_phospho.raw	sp|Q6Q899|DDX58_MOUSE Probable ATP-dependent RNA helicase DDX58 OS=Mus musculus OX=10090 GN=Ddx58 PE=1 SV=2	ADEDDGAEASSLQLFLQEEPECQNLSQNPGPPSEASSNNLHSPLKPR_2.002415	Q6Q899	2.00242	U	199	Q6Q899:2.002415:199:U	Q6Q899:199:U	Ddx58
105045	3	K	L	1	94.635	1367.02	1366.35	4097.04	20151011_QEp6_NaKr_SA_totalliver_HFD12_2_phospho.raw	sp|Q8C196|CPSM_MOUSE Carbamoyl-phosphate synthase [ammonia], mitochondrial OS=Mus musculus OX=10090 GN=Cps1 PE=1 SV=2	LFATEATSDWLNANNVPATPVAWPSQEGQNPSLSSLRK_2.002415	Q8C196	2.00242	U	1388	Q8C196:2.002415:1388:U	Q8C196:1388:U	Cps1
105523	3	K	L	1	94.562	1367.02	1366.35	4097.04	20151011_QEp6_NaKr_SA_totalliver_HFD12_1_phospho.raw	sp|Q8C196|CPSM_MOUSE Carbamoyl-phosphate synthase [ammonia], mitochondrial OS=Mus musculus OX=10090 GN=Cps1 PE=1 SV=2	LFATEATSDWLNANNVPATPVAWPSQEGQNPSLSSLRK_2.002415	Q8C196	2.00242	U	1388	Q8C196:2.002415:1388:U	Q8C196:1388:U	Cps1
91940	4	R	A	0	94.54	1249.08	1248.08	4989.29	20151014_QEp6_NaKr_SA_totalliver_control_2_phospho.raw	sp|Q8CCS6|PABP2_MOUSE Polyadenylate-binding protein 2 OS=Mus musculus OX=10090 GN=Pabpn1 PE=1 SV=3	HLVPGAGGEAGEGDPGGAGDYGN[3.991747]GLESEELEPGELLPEPEPEEEPPRPR	Q8CCS6	3.99175	N	48	Q8CCS6:3.991747:48:N	Q8CCS6:48:N	Pabpn1
88642	3	R	Q	0	94.469	1172.94	1145.61	3434.81	20151011_QEp6_NaKr_SA_totalliver_HFD12_1_phospho.raw	sp|P46938|YAP1_MOUSE Transcriptional coactivator YAP1 OS=Mus musculus OX=10090 GN=Yap1 PE=1 SV=2	AHS[81.969741]SPASLQLGAVSPGTLTASGVVSGPAAAPAAQHLR	P46938	81.9697	S	112	P46938:81.969741:112:S	P46938:112:S	Yap1
64128	3	R	A	0	94.418	1406.62	1379.29	4135.86	20151011_QEp6_NaKr_SA_totalliver_HFD12_2_phospho.raw	sp|B9EKI3|TMF1_MOUSE TATA element modulatory factor OS=Mus musculus OX=10090 GN=Tmf1 PE=1 SV=2	SAT[81.969741]PVNCDQPDLLASPTAGSGGHSASGPATEQCEAVENQPK	B9EKI3	81.9697	T	399	B9EKI3:81.969741:399:T	B9EKI3:399:T	Tmf1
91708	3	R	G	1	94.409	875.432	848.438	2543.3	20151011_QEp6_NaKr_SA_totalliver_HFD3_4_phospho.raw	sp|Q8K1N2|PHLB2_MOUSE Pleckstrin homology-like domain family B member 2 OS=Mus musculus OX=10090 GN=Phldb2 PE=1 SV=2	KGS[80.968463]LQDVDVAGFGNLGHSASFLAPR	Q8K1N2	80.9685	S	510	Q8K1N2:80.968463:510:S	Q8K1N2:510:S	Phldb2
101831	4	R	E	0	94.359	1201.82	1200.82	4800.24	20151011_QEp6_NaKr_SA_totalliver_HFD3_4_phospho.raw	sp|P63028|TCTP_MOUSE Translationally-controlled tumor protein OS=Mus musculus OX=10090 GN=Tpt1 PE=1 SV=1	TEGALDDSLLGGNASAE[3.991747]GPEGEGTESTVVTGVDLVMNHHLQETSFTK	P63028	3.99175	E	55	P63028:3.991747:55:E	P63028:55:E	Tpt1
112050	4	R	Q	2	94.345	1201.82	1181.33	4722.29	20151014_QEp6_NaKr_SA_totalliver_control_2_phospho.raw	sp|Q3UJU9|RMD3_MOUSE Regulator of microtubule dynamics protein 3 OS=Mus musculus OX=10090 GN=Rmdn3 PE=1 SV=2	KDS[81.969741]LDLDVEAASSPAAAALEEDDSSGREDVQLVLLQADELHQGSK	Q3UJU9	81.9697	S	212	Q3UJU9:81.969741:212:S	Q3UJU9:212:S	Rmdn3
71308	3	K	D	0	94.307	1151.89	1151.55	3452.64	20151011_QEp6_NaKr_SA_totalliver_HFD3_3_phospho.raw	sp|Q9D0F3|LMAN1_MOUSE Protein ERGIC-53 OS=Mus musculus OX=10090 GN=Lman1 PE=1 SV=1	NNPALVVLGNNGQLNYDHQNDGATQALASCQR_1.002036	Q9D0F3	1.00204	U	169	Q9D0F3:1.002036:169:U	Q9D0F3:169:U	Lman1
72534	3	K	D	0	94.293	1151.55	1151.55	3452.64	20151011_QEp6_NaKr_SA_totalliver_HFD12_2_phospho.raw	sp|Q9D0F3|LMAN1_MOUSE Protein ERGIC-53 OS=Mus musculus OX=10090 GN=Lman1 PE=1 SV=1	NNPALVVLGNNGQLNYDHQNDGATQALASCQR_2.3e-05	Q9D0F3	2.35e-05	U	169	Q9D0F3:2.3e-05:169:U	Q9D0F3:169:U	Lman1
41385	4	K	T	1	94.278	1069.75	1069.24	4273.96	20151011_QEp6_NaKr_SA_totalliver_HFD3_3_phospho.raw	sp|Q3UZ39|LRRF1_MOUSE Leucine-rich repeat flightless-interacting protein 1 OS=Mus musculus OX=10090 GN=Lrrfip1 PE=1 SV=2	ADDAEGRDEKPLQAEAQASPGAPLNQSGHQDTTGPGSTDAQR_2.002415	Q3UZ39	2.00242	U	483	Q3UZ39:2.002415:483:U	Q3UZ39:483:U	Lrrfip1
74689	3	K	D	0	94.244	1151.55	1151.55	3452.64	20151014_QEp6_NaKr_SA_totalliver_control_4_phospho.raw	sp|Q9D0F3|LMAN1_MOUSE Protein ERGIC-53 OS=Mus musculus OX=10090 GN=Lman1 PE=1 SV=1	NNPALVVLGNNGQLNYDHQNDGATQALASCQR_2.3e-05	Q9D0F3	2.35e-05	U	169	Q9D0F3:2.3e-05:169:U	Q9D0F3:169:U	Lman1
69906	3	K	D	0	94.226	1151.89	1151.55	3452.64	20151011_QEp6_NaKr_SA_totalliver_HFD12_3_phospho.raw	sp|Q9D0F3|LMAN1_MOUSE Protein ERGIC-53 OS=Mus musculus OX=10090 GN=Lman1 PE=1 SV=1	NNPALVVLGNNGQLNYDHQNDGATQALASCQR_1.002036	Q9D0F3	1.00204	U	169	Q9D0F3:1.002036:169:U	Q9D0F3:169:U	Lman1
88625	4	R	A	0	94.224	1249.08	1248.08	4989.29	20151011_QEp6_NaKr_SA_totalliver_HFD3_4_phospho.raw	sp|Q8CCS6|PABP2_MOUSE Polyadenylate-binding protein 2 OS=Mus musculus OX=10090 GN=Pabpn1 PE=1 SV=3	HLVPGAGGEAGEGDPGGAGDYGN[3.991747]GLESEELEPGELLPEPEPEEEPPRPR	Q8CCS6	3.99175	N	48	Q8CCS6:3.991747:48:N	Q8CCS6:48:N	Pabpn1
101520	3	R	S	1	94.207	1042.84	1048.51	3143.53	20151011_QEp6_NaKr_SA_totalliver_HFD3_4_phospho.raw	sp|P11679|K2C8_MOUSE Keratin, type II cytoskeletal 8 OS=Mus musculus OX=10090 GN=Krt8 PE=1 SV=4	QLH[-17.025566]EEELRELQSQLSDTSVVLSMDNSR	P11679	-17.0256	H	234	P11679:-17.025566:234:H	P11679:234:H	Krt8
122394	3	K	G	0	94.149	1534.47	1533.81	4599.41	20151011_QEp6_NaKr_SA_totalliver_HFD12_2_phospho.raw	sp|Q9Z2I0|LETM1_MOUSE Mitochondrial proton/calcium exchanger protein OS=Mus musculus OX=10090 GN=Letm1 PE=1 SV=1	DLQPEVAEATLPGRPGPEPQPPVDDVLLPSEVLTDTAPVLEGLK_2.002415	Q9Z2I0	2.00242	U	492	Q9Z2I0:2.002415:492:U	Q9Z2I0:492:U	Letm1
104205	4	K	N	0	94.059	1011.74	991.247	3961.97	20151011_QEp6_NaKr_SA_totalliver_HFD12_3_phospho.raw	sp|Q8CFC7|CLASR_MOUSE CLK4-associating serine/arginine rich protein OS=Mus musculus OX=10090 GN=Clasrp PE=1 SV=3	LTFLTSFGGS[81.969741]DEEAAAAAAAAAASGAAPGKPPAPPQTGGPAPGR	Q8CFC7	81.9697	S	335	Q8CFC7:81.969741:335:S	Q8CFC7:335:S	Clasrp
124085	3	R	L	1	94.04	1229.62	1280.98	3686.84	20151011_QEp6_NaKr_SA_totalliver_HFD12_2_phospho.raw	sp|Q8CGK3|LONM_MOUSE Lon protease homolog, mitochondrial OS=Mus musculus OX=10090 GN=Lonp1 PE=1 SV=2	VVDNPLYLSDMGAALTGAESHELQDVLEETNLLK_2.002415	Q8CGK3	2.00242	U	313	Q8CGK3:2.002415:313:U	Q8CGK3:313:U	Lonp1
115811	3	R	R	0	94.039	1234.96	1228.95	3684.83	20151011_QEp6_NaKr_SA_totalliver_HFD3_3_phospho.raw	sp|Q8CGK3|LONM_MOUSE Lon protease homolog, mitochondrial OS=Mus musculus OX=10090 GN=Lonp1 PE=1 SV=2	VVDNPLYLSDM[17.997414]GAALTGAESHELQDVLEETNLLK	Q8CGK3	17.9974	M	323	Q8CGK3:17.997414:323:M	Q8CGK3:323:M	Lonp1
58716	3	K	D	1	93.995	1214.53	1214.19	3640.56	20151011_QEp6_NaKr_SA_totalliver_HFD12_2_phospho.raw	sp|P51859|HDGF_MOUSE Hepatoma-derived growth factor OS=Mus musculus OX=10090 GN=Hdgf PE=1 SV=2	NSTPSEPDSGQGPPAEEEEGEEEAAKEEAEAQGVR_1.002036	P51859	1.00204	U	198	P51859:1.002036:198:U	P51859:198:U	Hdgf
117181	3	R	R	0	93.921	1437.68	1432	4293.98	20151011_QEp6_NaKr_SA_totalliver_HFD3_4_phospho.raw	sp|Q9CZ13|QCR1_MOUSE Cytochrome b-c1 complex subunit 1, mitochondrial OS=Mus musculus OX=10090 GN=Uqcrc1 PE=1 SV=2	EMQ[17.040399]ENDASMQNVVFDYLHATAFQGTPLAQAVEGPSENVR	Q9CZ13	17.0404	Q	173	Q9CZ13:17.040399:173:Q	Q9CZ13:173:Q	Uqcrc1
76182	3	K	-	1	93.917	1309.27	1309.26	3925.77	20151011_QEp6_NaKr_SA_totalliver_HFD12_1_phospho.raw	sp|P42669|PURA_MOUSE Transcriptional activator protein Pur-alpha OS=Mus musculus OX=10090 GN=Pura PE=1 SV=1	RAACEQLHQQQQQQQEETTAATLLLQGEEEGEED_2.3e-05	P42669	2.35e-05	U	288	P42669:2.3e-05:288:U	P42669:288:U	Pura
112817	3	K	L	0	93.906	1477.39	1476.38	4427.14	20151011_QEp6_NaKr_SA_totalliver_HFD12_2_phospho.raw	sp|Q8C142|ARH_MOUSE Low density lipoprotein receptor adapter protein 1 OS=Mus musculus OX=10090 GN=Ldlrap1 PE=1 SV=3	APLSTVSANTNNVDETPRPQVLGNNSVVWELDDGLDEAFSR_2.992953	Q8C142	2.99295	U	220	Q8C142:2.992953:220:U	Q8C142:220:U	Ldlrap1
95726	4	R	F	1	93.862	1100.53	1080.03	4317.1	20151011_QEp6_NaKr_SA_totalliver_HFD3_3_phospho.raw	sp|Q3UPF5|ZCCHV_MOUSE Zinc finger CCCH-type antiviral protein 1 OS=Mus musculus OX=10090 GN=Zc3hav1 PE=1 SV=1	FHHNSLEVLSTVSPLGSGPPS[81.969741]PDVTGCKDPLEDVSADVTQK	Q3UPF5	81.9697	S	273	Q3UPF5:81.969741:273:S	Q3UPF5:273:S	Zc3hav1
108727	4	R	Q	2	93.678	1201.82	1181.33	4722.29	20151011_QEp6_NaKr_SA_totalliver_HFD12_3_phospho.raw	sp|Q3UJU9|RMD3_MOUSE Regulator of microtubule dynamics protein 3 OS=Mus musculus OX=10090 GN=Rmdn3 PE=1 SV=2	KDS[81.969741]LDLDVEAASSPAAAALEEDDSSGREDVQLVLLQADELHQGSK	Q3UJU9	81.9697	S	212	Q3UJU9:81.969741:212:S	Q3UJU9:212:S	Rmdn3
74212	4	R	S	1	93.587	1250.52	1250.02	4997.04	20151011_QEp6_NaKr_SA_totalliver_HFD3_3_phospho.raw	sp|Q80YR5|SAFB2_MOUSE Scaffold attachment factor B2 OS=Mus musculus OX=10090 GN=Safb2 PE=1 SV=2	KLAEEEDLFESCGHPEEEEEEEEEDQEEEQEEEGDLALASSSK_2.002415	Q80YR5	2.00242	U	247	Q80YR5:2.002415:247:U	Q80YR5:247:U	Safb2
71602	4	-	K	0	93.564	1077.77	1099.52	4395.06	20151014_QEp6_NaKr_SA_totalliver_control_2_phospho.raw	sp|P62960|YBOX1_MOUSE Nuclease-sensitive element-binding protein 1 OS=Mus musculus OX=10090 GN=Ybx1 PE=1 SV=3	M[-87.032593]SSEAETQQPPAAPAAALSAADTKPGSTGSGAGSGGPGGLTSAAPAGGDK	P62960	-87.0326	M	1	P62960:-87.032593:1:M	P62960:1:M	Ybx1
108431	4	K	N	0	93.548	1011.99	991.247	3961.97	20151011_QEp6_NaKr_SA_totalliver_HFD12_2_phospho.raw	sp|Q8CFC7|CLASR_MOUSE CLK4-associating serine/arginine rich protein OS=Mus musculus OX=10090 GN=Clasrp PE=1 SV=3	LTFLTSFGGS[82.968833]DEEAAAAAAAAAASGAAPGKPPAPPQTGGPAPGR	Q8CFC7	82.9688	S	335	Q8CFC7:82.968833:335:S	Q8CFC7:335:S	Clasrp
123938	3	-	A	1	93.504	1109.17	1138.17	3412.5	20151011_QEp6_NaKr_SA_totalliver_HFD3_3_phospho.raw	sp|Q8VCI5|PEX19_MOUSE Peroxisomal biogenesis factor 19 OS=Mus musculus OX=10090 GN=Pex19 PE=1 SV=1	M[-87.032593]AAAEEGCGVGVEDDRELEELLESALDDFDK	Q8VCI5	-87.0326	M	1	Q8VCI5:-87.032593:1:M	Q8VCI5:1:M	Pex19
67568	4	-	V	1	93.482	1196.3	1208.31	4830.21	20151011_QEp6_NaKr_SA_totalliver_HFD3_3_phospho.raw	sp|Q62511|ZFP91_MOUSE E3 ubiquitin-protein ligase ZFP91 OS=Mus musculus OX=10090 GN=Zfp91 PE=1 SV=3	MPGETE[-48.094092]EPRSPEQQDQEGGPAAAADAASEELRPGAAAAPAAPAETASSR	Q62511	-48.0941	E	6	Q62511:-48.094092:6:E	Q62511:6:E	Zfp91
76534	3	R	C	0	93.445	1151.22	1150.55	3449.63	20151011_QEp6_NaKr_SA_totalliver_HFD12_1_phospho.raw	sp|Q9DCS2|MTL26_MOUSE Methyltransferase-like 26 OS=Mus musculus OX=10090 GN=Mettl26 PE=1 SV=1	VLEVASGSGQHAAHFAQAFPNAEWQPSDVDQR_2.002415	Q9DCS2	2.00242	U	31	Q9DCS2:2.002415:31:U	Q9DCS2:31:U	Mettl26
77312	4	R	S	1	93.377	1251.02	1250.02	4997.04	20151014_QEp6_NaKr_SA_totalliver_control_2_phospho.raw	sp|Q80YR5|SAFB2_MOUSE Scaffold attachment factor B2 OS=Mus musculus OX=10090 GN=Safb2 PE=1 SV=2	KLAEEEDLFESCGHPEEEEEEEEEDQEEEQEEEGDLALASSSK_3.991747	Q80YR5	3.99175	U	247	Q80YR5:3.991747:247:U	Q80YR5:247:U	Safb2
113102	4	R	Q	2	93.237	1201.57	1181.33	4722.29	20151014_QEp6_NaKr_SA_totalliver_control_4_phospho.raw	sp|Q3UJU9|RMD3_MOUSE Regulator of microtubule dynamics protein 3 OS=Mus musculus OX=10090 GN=Rmdn3 PE=1 SV=2	KDS[80.968463]LDLDVEAASSPAAAALEEDDSSGREDVQLVLLQADELHQGSK	Q3UJU9	80.9685	S	212	Q3UJU9:80.968463:212:S	Q3UJU9:212:S	Rmdn3
128390	4	K	T	1	93.218	1141.81	1099.82	4396.25	20151011_QEp6_NaKr_SA_totalliver_HFD12_2_phospho.raw	sp|P16858|G3P_MOUSE Glyceraldehyde-3-phosphate dehydrogenase OS=Mus musculus OX=10090 GN=Gapdh PE=1 SV=2	LVSNASCTTNCLAPLAK[167.982297]VLHDNFGLVEGLMTTVHALTATQK	P16858	167.982	K	160	P16858:167.982297:160:K	P16858:160:K	Gapdh	GP
59397	3	K	K	2	93.161	1308.89	1308.56	3923.66	20151011_QEp6_NaKr_SA_totalliver_HFD12_3_phospho.raw	sp|P08113|ENPL_MOUSE Endoplasmin OS=Mus musculus OX=10090 GN=Hsp90b1 PE=1 SV=2	TETVEEPLEEDEAAKEEKEESDDEAAVEEEEEEK_1.002036	P08113	1.00204	U	286	P08113:1.002036:286:U	P08113:286:U	Hsp90b1
89049	3	R	V	1	93.153	1441	1516.38	4321	20151014_QEp6_NaKr_SA_totalliver_control_3_phospho.raw	sp|Q8CCS6|PABP2_MOUSE Polyadenylate-binding protein 2 OS=Mus musculus OX=10090 GN=Pabpn1 PE=1 SV=3	APPGAPGPGPGSGAPGSQEEEEEPGLVEADPGDGALEDPELEALK_1.002036	Q8CCS6	1.00204	U	75	Q8CCS6:1.002036:75:U	Q8CCS6:75:U	Pabpn1
114439	3	K	Y	0	93.129	1224.96	1221.28	3661.82	20151011_QEp6_NaKr_SA_totalliver_HFD12_2_phospho.raw	tr|Q3TFA5|Q3TFA5_MOUSE Uncharacterized protein OS=Mus musculus OX=10090 GN=Psmc4 PE=2 SV=1	LQDELPALSVSRPQTGLSFLGPES[11.02335]EDLEDLYSR	Q3TFA5	11.0234	S	34	Q3TFA5:11.02335:34:S	Q3TFA5:34:S	Psmc4
121174	3	K	L	1	93.11	1426.68	1426.01	4276	20151011_QEp6_NaKr_SA_totalliver_HFD12_1_phospho.raw	sp|P23116|EIF3A_MOUSE Eukaryotic translation initiation factor 3 subunit A OS=Mus musculus OX=10090 GN=Eif3a PE=1 SV=5	EESQQMVLDLEDLDNLQTPESVLLSAVSGEDTQDRTDR_2.002415	P23116	2.00242	U	106	P23116:2.002415:106:U	P23116:106:U	Eif3a
101098	3	R	L	0	93.105	1328.33	1327.66	3980.95	20151011_QEp6_NaKr_SA_totalliver_HFD3_4_phospho.raw	sp|Q9WUR9|KAD4_MOUSE Adenylate kinase 4, mitochondrial OS=Mus musculus OX=10090 GN=Ak4 PE=1 SV=1	VYNLDFNPPQVQGLDDLTGEPLVQQEDDKPEAVAAR_2.002415	Q9WUR9	2.00242	U	135	Q9WUR9:2.002415:135:U	Q9WUR9:135:U	Ak4
71964	3	K	D	0	93.048	1152.22	1151.55	3452.64	20151011_QEp6_NaKr_SA_totalliver_HFD3_4_phospho.raw	sp|Q9D0F3|LMAN1_MOUSE Protein ERGIC-53 OS=Mus musculus OX=10090 GN=Lman1 PE=1 SV=1	NNPALVVLGNNGQLNYDHQNDGATQALASCQR_2.002415	Q9D0F3	2.00242	U	169	Q9D0F3:2.002415:169:U	Q9D0F3:169:U	Lman1
73422	3	-	K	1	93.023	1192.2	1221.54	3662.61	20151011_QEp6_NaKr_SA_totalliver_HFD3_3_phospho.raw	sp|O08663|MAP2_MOUSE Methionine aminopeptidase 2 OS=Mus musculus OX=10090 GN=Metap2 PE=1 SV=1	M[-88.043059]AGVEQAASFGGHLNGDLDPDDREEGTSSTAEEAAK	O08663	-88.0431	M	1	O08663:-88.043059:1:M	O08663:1:M	Metap2
59097	4	R	E	1	92.997	798.095	758.566	3187.34	20151011_QEp6_NaKr_SA_totalliver_HFD12_3_phospho.raw	sp|Q9R0A0|PEX14_MOUSE Peroxisomal membrane protein PEX14 OS=Mus musculus OX=10090 GN=Pex14 PE=1 SV=1	REDKEDEDDEDDDVSHVDEEDVLGVQR_2.002415	Q9R0A0	2.00242	U	320	Q9R0A0:2.002415:320:U	Q9R0A0:320:U	Pex14
107970	3	K	Q	0	92.965	1368.32	1373.32	4117.94	20151011_QEp6_NaKr_SA_totalliver_HFD3_4_phospho.raw	sp|P26231|CTNA1_MOUSE Catenin alpha-1 OS=Mus musculus OX=10090 GN=Ctnna1 PE=1 SV=1	Q[-15.022076]LQQAVTGLSNAAQATASDDAAQHQGGSGGELAYALNNFDK	P26231	-15.0221	Q	247	P26231:-15.022076:247:Q	P26231:247:Q	Ctnna1
87587	3	K	D	1	92.777	1252.53	1308.89	3924.66	20151011_QEp6_NaKr_SA_totalliver_HFD3_4_phospho.raw	sp|P09103|PDIA1_MOUSE Protein disulfide-isomerase OS=Mus musculus OX=10090 GN=P4hb PE=1 SV=2	FLESGGQDGAGDDEDLDLEEALEPDMEEDDDQKAV[-169.113096]K	P09103	-169.113	V	505	P09103:-169.113096:505:V	P09103:505:V	P4hb
56839	4	K	E	2	92.596	797.844	797.591	3187.34	20151011_QEp6_NaKr_SA_totalliver_HFD12_1_phospho.raw	sp|Q9R0A0|PEX14_MOUSE Peroxisomal membrane protein PEX14 OS=Mus musculus OX=10090 GN=Pex14 PE=1 SV=1	REDKEDEDDEDDDVSHVDEEDVLGVQR_1.002036	Q9R0A0	1.00204	U	320	Q9R0A0:1.002036:320:U	Q9R0A0:320:U	Pex14
118083	3	K	C	0	92.569	1018.17	1017.84	3051.51	20151011_QEp6_NaKr_SA_totalliver_HFD3_4_phospho.raw	sp|Q9DBA8|HUTI_MOUSE Probable imidazolonepropionase OS=Mus musculus OX=10090 GN=Amdhd1 PE=1 SV=1	AAELGAELGAQALSHLEEVSDEGLAAMAAAR_1.002036	Q9DBA8	1.00204	U	269	Q9DBA8:1.002036:269:U	Q9DBA8:269:U	Amdhd1
120233	3	K	C	0	92.55	1018.18	1017.84	3051.51	20151011_QEp6_NaKr_SA_totalliver_HFD12_2_phospho.raw	sp|Q9DBA8|HUTI_MOUSE Probable imidazolonepropionase OS=Mus musculus OX=10090 GN=Amdhd1 PE=1 SV=1	AAELGAELGAQALSHLEEVSDEGLAAMAAAR_1.002036	Q9DBA8	1.00204	U	269	Q9DBA8:1.002036:269:U	Q9DBA8:269:U	Amdhd1
52255	4	K	R	1	92.542	1265.24	1296.99	5184.93	20151014_QEp6_NaKr_SA_totalliver_HFD3_2_phospho.raw	tr|Q66JR8|Q66JR8_MOUSE Ptms protein OS=Mus musculus OX=10090 GN=Ptms PE=2 SV=1	EVVEEEENGAEEEEEETAEDGEDDDEGDEEDEEEEEEE[-127.031472]DEGPVRK	Q66JR8	-127.031	E	182	Q66JR8:-127.031472:182:E	Q66JR8:182:E	Ptms
74250	3	R	V	0	92.503	1253.96	1247.96	3741.88	20151011_QEp6_NaKr_SA_totalliver_HFD3_3_phospho.raw	sp|Q8C196|CPSM_MOUSE Carbamoyl-phosphate synthase [ammonia], mitochondrial OS=Mus musculus OX=10090 GN=Cps1 PE=1 SV=2	VLSHALSEHVEDAGVHSGDATLM[17.997414]LPTQTLSQGALEK	Q8C196	17.9974	M	1209	Q8C196:17.997414:1209:M	Q8C196:1209:M	Cps1
81947	4	K	S	1	92.376	1155	1204.28	4616.99	20151011_QEp6_NaKr_SA_totalliver_HFD3_3_phospho.raw	sp|Q9EPJ9|ARFG1_MOUSE ADP-ribosylation factor GTPase-activating protein 1 OS=Mus musculus OX=10090 GN=Arfgap1 PE=1 SV=2	AEDSSDRPLEGHSYQNSSGDNSQNSNLDQSFWETFGSAEPPK_2.002415	Q9EPJ9	2.00242	U	298	Q9EPJ9:2.002415:298:U	Q9EPJ9:298:U	Arfgap1
62490	4	K	K	2	92.375	981.922	981.67	3923.66	20151011_QEp6_NaKr_SA_totalliver_HFD12_2_phospho.raw	sp|P08113|ENPL_MOUSE Endoplasmin OS=Mus musculus OX=10090 GN=Hsp90b1 PE=1 SV=2	TETVEEPLEEDEAAKEEKEESDDEAAVEEEEEEK_1.002036	P08113	1.00204	U	286	P08113:1.002036:286:U	P08113:286:U	Hsp90b1
60892	4	K	K	2	92.332	981.923	981.67	3923.66	20151011_QEp6_NaKr_SA_totalliver_HFD12_1_phospho.raw	sp|P08113|ENPL_MOUSE Endoplasmin OS=Mus musculus OX=10090 GN=Hsp90b1 PE=1 SV=2	TETVEEPLEEDEAAKEEKEESDDEAAVEEEEEEK_1.002036	P08113	1.00204	U	286	P08113:1.002036:286:U	P08113:286:U	Hsp90b1
62135	4	K	K	2	92.28	982.173	981.67	3923.66	20151011_QEp6_NaKr_SA_totalliver_HFD12_2_phospho.raw	sp|P08113|ENPL_MOUSE Endoplasmin OS=Mus musculus OX=10090 GN=Hsp90b1 PE=1 SV=2	TETVEEPLEEDEAAKEEKEESDDEAAVEEEEEEK_2.002415	P08113	2.00242	U	286	P08113:2.002415:286:U	P08113:286:U	Hsp90b1
88062	4	K	C	0	92.276	1353.31	1352.8	5408.2	20151011_QEp6_NaKr_SA_totalliver_HFD12_2_phospho.raw	sp|Q91ZX7|LRP1_MOUSE Prolow-density lipoprotein receptor-related protein 1 OS=Mus musculus OX=10090 GN=Lrp1 PE=1 SV=1	CRPGQFQCSTGLCTNPAFLCDGDNDCQDNSDEANCDLHVCLPSQFK_2.002415	Q91ZX7	2.00242	U	3375	Q91ZX7:2.002415:3375:U	Q91ZX7:3375:U	Lrp1
59163	4	K	K	2	92.274	982.174	981.67	3923.66	20151011_QEp6_NaKr_SA_totalliver_HFD3_3_phospho.raw	sp|P08113|ENPL_MOUSE Endoplasmin OS=Mus musculus OX=10090 GN=Hsp90b1 PE=1 SV=2	TETVEEPLEEDEAAKEEKEESDDEAAVEEEEEEK_2.002415	P08113	2.00242	U	286	P08113:2.002415:286:U	P08113:286:U	Hsp90b1
91137	3	K	Q	0	92.265	1373.99	1373.32	4117.94	20151011_QEp6_NaKr_SA_totalliver_HFD12_1_phospho.raw	sp|P26231|CTNA1_MOUSE Catenin alpha-1 OS=Mus musculus OX=10090 GN=Ctnna1 PE=1 SV=1	QLQQAVTGLSNAAQATASDDAAQHQGGSGGELAYALNNFDK_2.002415	P26231	2.00242	U	247	P26231:2.002415:247:U	P26231:247:U	Ctnna1
59275	4	K	K	2	92.243	981.925	981.67	3923.66	20151011_QEp6_NaKr_SA_totalliver_HFD3_4_phospho.raw	sp|P08113|ENPL_MOUSE Endoplasmin OS=Mus musculus OX=10090 GN=Hsp90b1 PE=1 SV=2	TETVEEPLEEDEAAKEEKEESDDEAAVEEEEEEK_1.002036	P08113	1.00204	U	286	P08113:1.002036:286:U	P08113:286:U	Hsp90b1
54072	4	K	E	2	92.242	797.846	797.591	3187.34	20151011_QEp6_NaKr_SA_totalliver_HFD3_3_phospho.raw	sp|Q9R0A0|PEX14_MOUSE Peroxisomal membrane protein PEX14 OS=Mus musculus OX=10090 GN=Pex14 PE=1 SV=1	REDKEDEDDEDDDVSHVDEEDVLGVQR_1.002036	Q9R0A0	1.00204	U	320	Q9R0A0:1.002036:320:U	Q9R0A0:320:U	Pex14
84323	3	-	D	1	92.222	1146.51	1175.85	3525.53	20151014_QEp6_NaKr_SA_totalliver_control_3_phospho.raw	sp|Q9Z1N5|DX39B_MOUSE Spliceosome RNA helicase Ddx39b OS=Mus musculus OX=10090 GN=Ddx39b PE=1 SV=1	M[-88.028039]AENDVDNELLDYEDDEVETAAGADGTEAPAKK	Q9Z1N5	-88.028	M	1	Q9Z1N5:-88.028039:1:M	Q9Z1N5:1:M	Ddx39b
59320	4	K	K	2	92.216	982.172	981.67	3923.66	20151011_QEp6_NaKr_SA_totalliver_HFD12_3_phospho.raw	sp|P08113|ENPL_MOUSE Endoplasmin OS=Mus musculus OX=10090 GN=Hsp90b1 PE=1 SV=2	TETVEEPLEEDEAAKEEKEESDDEAAVEEEEEEK_2.002415	P08113	2.00242	U	286	P08113:2.002415:286:U	P08113:286:U	Hsp90b1
60484	4	K	K	2	92.182	982.175	981.67	3923.66	20151014_QEp6_NaKr_SA_totalliver_HFD3_2_phospho.raw	sp|P08113|ENPL_MOUSE Endoplasmin OS=Mus musculus OX=10090 GN=Hsp90b1 PE=1 SV=2	TETVEEPLEEDEAAKEEKEESDDEAAVEEEEEEK_2.002415	P08113	2.00242	U	286	P08113:2.002415:286:U	P08113:286:U	Hsp90b1
43302	3	K	E	1	92.17	1119.5	1119.16	3355.47	20151011_QEp6_NaKr_SA_totalliver_HFD12_1_phospho.raw	sp|O35691|PININ_MOUSE Pinin OS=Mus musculus OX=10090 GN=Pnn PE=1 SV=4	VAQREEELEETGNQHNDVEVEEAGEEEEK_1.002036	O35691	1.00204	U	311	O35691:1.002036:311:U	O35691:311:U	Pnn
85802	4	K	N	0	92.035	1277.35	1276.59	5103.35	20151011_QEp6_NaKr_SA_totalliver_HFD3_4_phospho.raw	sp|Q6Q899|DDX58_MOUSE Probable ATP-dependent RNA helicase DDX58 OS=Mus musculus OX=10090 GN=Ddx58 PE=1 SV=2	ADEDDGAEASSLQLFLQEEPECQNLSQNPGPPSEASSNNLHSPLKPR_2.992953	Q6Q899	2.99295	U	199	Q6Q899:2.992953:199:U	Q6Q899:199:U	Ddx58
91848	4	K	C	0	92.024	1349.3	1352.8	5408.2	20151011_QEp6_NaKr_SA_totalliver_HFD12_3_phospho.raw	sp|Q91ZX7|LRP1_MOUSE Prolow-density lipoprotein receptor-related protein 1 OS=Mus musculus OX=10090 GN=Lrp1 PE=1 SV=1	C[-14.017584]RPGQFQCSTGLCTNPAFLCDGDNDCQDNSDEANCDLHVCLPSQFK	Q91ZX7	-14.0176	C	3375	Q91ZX7:-14.017584:3375:C	Q91ZX7:3375:C	Lrp1
124092	3	R	L	1	91.985	1229.96	1280.98	3687.84	20151011_QEp6_NaKr_SA_totalliver_HFD12_1_phospho.raw	sp|Q8CGK3|LONM_MOUSE Lon protease homolog, mitochondrial OS=Mus musculus OX=10090 GN=Lonp1 PE=1 SV=2	VVDNPLYLSDMGAALTGAESHELQDVLEETNLLK_2.992953	Q8CGK3	2.99295	U	313	Q8CGK3:2.992953:313:U	Q8CGK3:313:U	Lonp1
79336	4	K	V	1	91.894	993.982	973.484	3890.92	20151011_QEp6_NaKr_SA_totalliver_HFD3_3_phospho.raw	sp|Q9JKB3|YBOX3_MOUSE Y-box-binding protein 3 OS=Mus musculus OX=10090 GN=Ybx3 PE=1 SV=2	SP[81.969741]AASGAPQAPAPAALLAGSPGGDAAPGPAPASSAPAGGEDAEKK	Q9JKB3	81.9697	P	34	Q9JKB3:81.969741:34:P	Q9JKB3:34:P	Ybx3
105973	4	R	L	0	91.82	1267.87	1247.12	4985.47	20151011_QEp6_NaKr_SA_totalliver_HFD12_3_phospho.raw	sp|Q3UIR3|DTX3L_MOUSE E3 ubiquitin-protein ligase DTX3L OS=Mus musculus OX=10090 GN=Dtx3l PE=1 SV=1	LPSLTQPVETPSSRPP[82.968833]SLTGSLDEALCDDLHPQDGLVSNSVDSVVQK	Q3UIR3	82.9688	P	114	Q3UIR3:82.968833:114:P	Q3UIR3:114:P	Dtx3l
113685	4	R	L	2	91.703	973.732	953.234	3809.92	20151011_QEp6_NaKr_SA_totalliver_HFD12_1_phospho.raw	sp|Q8CI08|SLAI2_MOUSE SLAIN motif-containing protein 2 OS=Mus musculus OX=10090 GN=Slain2 PE=1 SV=2	RTS[81.969741]SEDLRDATSLLAAGEGGLLDEVEPLRPDELER	Q8CI08	81.9697	S	87	Q8CI08:81.969741:87:S	Q8CI08:87:S	Slain2
97395	4	R	N	0	91.68	1168.58	1148.33	4590.3	20151014_QEp6_NaKr_SA_totalliver_control_4_phospho.raw	sp|P54728|RD23B_MOUSE UV excision repair protein RAD23 homolog B OS=Mus musculus OX=10090 GN=Rad23b PE=1 SV=2	ESQAVVDPPPQAVSTGTPQS[80.968463]PAVAAAAATTTATTTTTSGGHPLEFLR	P54728	80.9685	S	253	P54728:80.968463:253:S	P54728:253:S	Rad23b
54655	4	R	V	1	91.66	1195.04	1233.81	4777.11	20151011_QEp6_NaKr_SA_totalliver_HFD12_1_phospho.raw	sp|P42669|PURA_MOUSE Transcriptional activator protein Pur-alpha OS=Mus musculus OX=10090 GN=Pura PE=1 SV=1	DSGSEQGGAALGSGGSLGHPGSGSGSGGGGGGGGGGGGSGGGGGAPGGLQHETQELASK_1.002036	P42669	1.00204	U	5	P42669:1.002036:5:U	P42669:5:U	Pura
67377	3	R	S	0	91.631	994.82	994.144	2980.42	20151011_QEp6_NaKr_SA_totalliver_HFD3_4_phospho.raw	sp|Q8VEK3|HNRPU_MOUSE Heterogeneous nuclear ribonucleoprotein U OS=Mus musculus OX=10090 GN=Hnrnpu PE=1 SV=1	LQAALDNEAGGRPAMEPGNGSLDLGGDAAGR_2.002415	Q8VEK3	2.00242	U	38	Q8VEK3:2.002415:38:U	Q8VEK3:38:U	Hnrnpu
114260	3	R	R	0	91.593	1438	1432	4293.98	20151011_QEp6_NaKr_SA_totalliver_HFD12_3_phospho.raw	sp|Q9CZ13|QCR1_MOUSE Cytochrome b-c1 complex subunit 1, mitochondrial OS=Mus musculus OX=10090 GN=Uqcrc1 PE=1 SV=2	EM[17.997414]QENDASMQNVVFDYLHATAFQGTPLAQAVEGPSENVR	Q9CZ13	17.9974	M	172	Q9CZ13:17.997414:172:M	Q9CZ13:172:M	Uqcrc1
96847	4	R	N	0	91.585	1169.33	1148.33	4590.3	20151014_QEp6_NaKr_SA_totalliver_control_3_phospho.raw	sp|P54728|RD23B_MOUSE UV excision repair protein RAD23 homolog B OS=Mus musculus OX=10090 GN=Rad23b PE=1 SV=2	ESQAVVDPPPQAVSTGTPQS[83.963286]PAVAAAAATTTATTTTTSGGHPLEFLR	P54728	83.9633	S	253	P54728:83.963286:253:S	P54728:253:S	Rad23b
78989	3	K	-	1	91.465	1309.94	1309.26	3925.77	20151014_QEp6_NaKr_SA_totalliver_control_2_phospho.raw	sp|P42669|PURA_MOUSE Transcriptional activator protein Pur-alpha OS=Mus musculus OX=10090 GN=Pura PE=1 SV=1	RAACEQLHQQQQQQQEETTAATLLLQGEEEGEED_2.002415	P42669	2.00242	U	288	P42669:2.002415:288:U	P42669:288:U	Pura
57391	3	K	E	2	91.464	1063.45	1063.12	3187.34	20151011_QEp6_NaKr_SA_totalliver_HFD12_1_phospho.raw	sp|Q9R0A0|PEX14_MOUSE Peroxisomal membrane protein PEX14 OS=Mus musculus OX=10090 GN=Pex14 PE=1 SV=1	REDKEDEDDEDDDVSHVDEEDVLGVQR_1.002036	Q9R0A0	1.00204	U	320	Q9R0A0:1.002036:320:U	Q9R0A0:320:U	Pex14
122926	4	K	A	1	91.377	903.729	903.72	3611.86	20151011_QEp6_NaKr_SA_totalliver_HFD3_3_phospho.raw	sp|Q8BMS1|ECHA_MOUSE Trifunctional enzyme subunit alpha, mitochondrial OS=Mus musculus OX=10090 GN=Hadha PE=1 SV=1	KLDALTTGFGFPVGAATLADEVGVDVAQHVAEDLGK_2.3e-05	Q8BMS1	2.35e-05	U	570	Q8BMS1:2.3e-05:570:U	Q8BMS1:570:U	Hadha
122504	3	K	G	0	91.353	1534.48	1533.81	4599.41	20151011_QEp6_NaKr_SA_totalliver_HFD12_1_phospho.raw	sp|Q9Z2I0|LETM1_MOUSE Mitochondrial proton/calcium exchanger protein OS=Mus musculus OX=10090 GN=Letm1 PE=1 SV=1	DLQPEVAEATLPGRPGPEPQPPVDDVLLPSEVLTDTAPVLEGLK_2.002415	Q9Z2I0	2.00242	U	492	Q9Z2I0:2.002415:492:U	Q9Z2I0:492:U	Letm1
103753	4	K	C	0	91.253	1388.86	1388.61	5551.41	20151011_QEp6_NaKr_SA_totalliver_HFD12_1_phospho.raw	sp|P35564|CALX_MOUSE Calnexin OS=Mus musculus OX=10090 GN=Canx PE=1 SV=1	LPDEEATKPEGWLDDEPEYLPDPDAEKPEDWDEDMDGEWEAPQLANPK_1.002036	P35564	1.00204	U	313	P35564:1.002036:313:U	P35564:313:U	Canx
89883	4	R	A	0	91.182	1249.08	1248.08	4989.29	20151011_QEp6_NaKr_SA_totalliver_HFD12_1_phospho.raw	sp|Q8CCS6|PABP2_MOUSE Polyadenylate-binding protein 2 OS=Mus musculus OX=10090 GN=Pabpn1 PE=1 SV=3	HLVPGAGGEAGEGDPGGAGDYGN[3.991747]GLESEELEPGELLPEPEPEEEPPRPR	Q8CCS6	3.99175	N	48	Q8CCS6:3.991747:48:N	Q8CCS6:48:N	Pabpn1
89381	4	R	A	0	91.124	1249.08	1248.08	4989.29	20151011_QEp6_NaKr_SA_totalliver_HFD12_2_phospho.raw	sp|Q8CCS6|PABP2_MOUSE Polyadenylate-binding protein 2 OS=Mus musculus OX=10090 GN=Pabpn1 PE=1 SV=3	HLVPGAGGEAGEGDPGGAGDYGN[3.991747]GLESEELEPGELLPEPEPEEEPPRPR	Q8CCS6	3.99175	N	48	Q8CCS6:3.991747:48:N	Q8CCS6:48:N	Pabpn1
104602	4	R	S	1	91.07	1067.04	1047.05	4185.17	20151011_QEp6_NaKr_SA_totalliver_HFD12_3_phospho.raw	sp|Q8VBT9|ASPC1_MOUSE Tether containing UBX domain for GLUT4 OS=Mus musculus OX=10090 GN=Aspscr1 PE=1 SV=1	ASGS[79.966352]PPLLPAPDPVSLESEPLAEDGALGPPEPLQGTAQPVKR	Q8VBT9	79.9664	S	496	Q8VBT9:79.966352:496:S	Q8VBT9:496:S	Aspscr1
99607	4	R	E	0	91.036	1201.56	1200.82	4800.24	20151011_QEp6_NaKr_SA_totalliver_HFD12_3_phospho.raw	sp|P63028|TCTP_MOUSE Translationally-controlled tumor protein OS=Mus musculus OX=10090 GN=Tpt1 PE=1 SV=1	TEGALDDSLLGGNASAEGPEGEGTESTVVTGVDLVMNHHLQETSFTK_2.992953	P63028	2.99295	U	39	P63028:2.992953:39:U	P63028:39:U	Tpt1
121739	4	-	A	0	91.01	1296.36	1318.12	5269.44	20151011_QEp6_NaKr_SA_totalliver_HFD12_3_phospho.raw	sp|Q8VBW8|TTC36_MOUSE Tetratricopeptide repeat protein 36 OS=Mus musculus OX=10090 GN=Ttc36 PE=1 SV=1	M[-87.032593]GTPNDQAVLQALFNPDTPFGDVVGLDLEEAEEGDEDGVFPQAQLEHSK	Q8VBW8	-87.0326	M	1	Q8VBW8:-87.032593:1:M	Q8VBW8:1:M	Ttc36
123557	4	R	A	0	90.97	1428.19	1427.7	5707.76	20151014_QEp6_NaKr_SA_totalliver_control_3_phospho.raw	sp|P55264|ADK_MOUSE Adenosine kinase OS=Mus musculus OX=10090 GN=Adk PE=1 SV=2	DDTLVAAENDVTAFPVLDQNQEELLDTNGAGDAFVGGFLSQLVSDKPLTECLR_2.002415	P55264	2.00242	U	285	P55264:2.002415:285:U	P55264:285:U	Adk
113092	4	R	Q	2	90.925	1201.82	1181.33	4722.29	20151014_QEp6_NaKr_SA_totalliver_control_4_phospho.raw	sp|Q3UJU9|RMD3_MOUSE Regulator of microtubule dynamics protein 3 OS=Mus musculus OX=10090 GN=Rmdn3 PE=1 SV=2	KDS[81.969741]LDLDVEAASSPAAAALEEDDSSGREDVQLVLLQADELHQGSK	Q3UJU9	81.9697	S	212	Q3UJU9:81.969741:212:S	Q3UJU9:212:S	Rmdn3
107164	4	R	E	0	90.907	1201.32	1200.82	4800.24	20151014_QEp6_NaKr_SA_totalliver_control_2_phospho.raw	sp|P63028|TCTP_MOUSE Translationally-controlled tumor protein OS=Mus musculus OX=10090 GN=Tpt1 PE=1 SV=1	TEGALDDSLLGGNASAEGPEGEGTESTVVTGVDLVMNHHLQETSFTK_2.002415	P63028	2.00242	U	39	P63028:2.002415:39:U	P63028:39:U	Tpt1
113370	4	R	V	0	90.883	1021.78	1021.52	4083.07	20151014_QEp6_NaKr_SA_totalliver_control_4_phospho.raw	sp|P00329|ADH1_MOUSE Alcohol dehydrogenase 1 OS=Mus musculus OX=10090 GN=Adh1 PE=1 SV=2	SDDHVVSGTLVTPLPAVLGHEGAGLVESVGEGVTCVKPGDK_1.002036	P00329	1.00204	U	49	P00329:1.002036:49:U	P00329:49:U	Adh1
83124	3	K	L	1	90.876	1303.61	1354.63	3908.79	20151011_QEp6_NaKr_SA_totalliver_HFD3_3_phospho.raw	sp|P15116|CADH2_MOUSE Cadherin-2 OS=Mus musculus OX=10090 GN=Cdh2 PE=1 SV=2	YDEEGGGEEDQDYDLSQLQQPDTVEPDALKPVGLR_2.992953	P15116	2.99295	U	773	P15116:2.992953:773:U	P15116:773:U	Cdh2
70614	3	K	D	0	90.849	1157.56	1151.55	3452.64	20151011_QEp6_NaKr_SA_totalliver_HFD12_2_phospho.raw	sp|Q9D0F3|LMAN1_MOUSE Protein ERGIC-53 OS=Mus musculus OX=10090 GN=Lman1 PE=1 SV=1	NNPALVVLGNNGQLNY[17.997414]DHQNDGATQALASCQR	Q9D0F3	17.9974	Y	184	Q9D0F3:17.997414:184:Y	Q9D0F3:184:Y	Lman1
48339	4	K	D	3	90.844	895.394	895.144	3577.55	20151011_QEp6_NaKr_SA_totalliver_HFD12_1_phospho.raw	sp|Q9JL35|HMGN5_MOUSE High mobility group nucleosome-binding domain-containing protein 5 OS=Mus musculus OX=10090 GN=Hmgn5 PE=1 SV=2	EDRKEEGEQEVAVDEGSDENKVEAEEEGAENK_1.002036	Q9JL35	1.00204	U	360	Q9JL35:1.002036:360:U	Q9JL35:360:U	Hmgn5
71590	3	K	D	0	90.804	1151.55	1151.55	3452.64	20151011_QEp6_NaKr_SA_totalliver_HFD3_4_phospho.raw	sp|Q9D0F3|LMAN1_MOUSE Protein ERGIC-53 OS=Mus musculus OX=10090 GN=Lman1 PE=1 SV=1	NNPALVVLGNNGQLNYDHQNDGATQALASCQR_2.3e-05	Q9D0F3	2.35e-05	U	169	Q9D0F3:2.3e-05:169:U	Q9D0F3:169:U	Lman1
71253	3	K	D	0	90.779	1145.88	1151.55	3452.64	20151011_QEp6_NaKr_SA_totalliver_HFD3_4_phospho.raw	sp|Q9D0F3|LMAN1_MOUSE Protein ERGIC-53 OS=Mus musculus OX=10090 GN=Lman1 PE=1 SV=1	NNPALVVLGNNGQLNYDHQNDG[-17.025566]ATQALASCQR	Q9D0F3	-17.0256	G	190	Q9D0F3:-17.025566:190:G	Q9D0F3:190:G	Lman1
88299	4	R	A	0	90.762	1249.08	1248.08	4989.29	20151011_QEp6_NaKr_SA_totalliver_HFD3_4_phospho.raw	sp|Q8CCS6|PABP2_MOUSE Polyadenylate-binding protein 2 OS=Mus musculus OX=10090 GN=Pabpn1 PE=1 SV=3	HLVPGAGGEAGEGDPGGAGDYGN[3.991747]GLESEELEPGELLPEPEPEEEPPRPR	Q8CCS6	3.99175	N	48	Q8CCS6:3.991747:48:N	Q8CCS6:48:N	Pabpn1
72182	3	K	D	0	90.743	1151.55	1151.55	3452.64	20151011_QEp6_NaKr_SA_totalliver_HFD12_2_phospho.raw	sp|Q9D0F3|LMAN1_MOUSE Protein ERGIC-53 OS=Mus musculus OX=10090 GN=Lman1 PE=1 SV=1	NNPALVVLGNNGQLNYDHQNDGATQALASCQR_2.3e-05	Q9D0F3	2.35e-05	U	169	Q9D0F3:2.3e-05:169:U	Q9D0F3:169:U	Lman1
118901	3	R	R	0	90.73	1234.29	1228.95	3684.83	20151011_QEp6_NaKr_SA_totalliver_HFD12_1_phospho.raw	sp|Q8CGK3|LONM_MOUSE Lon protease homolog, mitochondrial OS=Mus musculus OX=10090 GN=Lonp1 PE=1 SV=2	VVDNPLYLSDM[15.994685]GAALTGAESHELQDVLEETNLLK	Q8CGK3	15.9947	M	323	Q8CGK3:15.994685:323:M	Q8CGK3:323:M	Lonp1
88424	4	K	K	0	90.679	1211.5	1178.72	4842.97	20151014_QEp6_NaKr_SA_totalliver_control_3_phospho.raw	sp|Q9CPX6|ATG3_MOUSE Ubiquitin-like-conjugating enzyme ATG3 OS=Mus musculus OX=10090 GN=Atg3 PE=1 SV=1	LQDCSALCDEEDEEDEGEAADMEEYEESGLLETDEATLDTRK_2.992953	Q9CPX6	2.99295	U	136	Q9CPX6:2.992953:136:U	Q9CPX6:136:U	Atg3
43377	4	K	D	3	90.671	895.401	895.144	3577.55	20151011_QEp6_NaKr_SA_totalliver_HFD3_4_phospho.raw	sp|Q9JL35|HMGN5_MOUSE High mobility group nucleosome-binding domain-containing protein 5 OS=Mus musculus OX=10090 GN=Hmgn5 PE=1 SV=2	EDRKEEGEQEVAVDEGSDENKVEAEEEGAENK_1.002036	Q9JL35	1.00204	U	360	Q9JL35:1.002036:360:U	Q9JL35:360:U	Hmgn5
69667	3	K	D	0	90.582	1146.21	1151.55	3452.64	20151011_QEp6_NaKr_SA_totalliver_HFD12_3_phospho.raw	sp|Q9D0F3|LMAN1_MOUSE Protein ERGIC-53 OS=Mus musculus OX=10090 GN=Lman1 PE=1 SV=1	NNPALVVLGNNGQLNYDHQNDG[-16.022234]ATQALASCQR	Q9D0F3	-16.0222	G	190	Q9D0F3:-16.022234:190:G	Q9D0F3:190:G	Lman1
60734	4	K	K	0	90.555	902.611	935.118	3737.45	20151011_QEp6_NaKr_SA_totalliver_HFD12_1_phospho.raw	tr|A2AH85|A2AH85_MOUSE 116 kDa U5 small nuclear ribonucleoprotein component OS=Mus musculus OX=10090 GN=Eftud2 PE=1 SV=1	DLDEM[-130.04041]DEDEDEDDVGEHEDDHPGMEVVLHEDK	A2AH85	-130.04	M	36	A2AH85:-130.04041:36:M	A2AH85:36:M	Eftud2
95541	3	R	G	1	90.542	1109.55	1184.58	3324.6	20151011_QEp6_NaKr_SA_totalliver_HFD3_4_phospho.raw	sp|P98203|ARVC_MOUSE Armadillo repeat protein deleted in velo-cardio-facial syndrome homolog OS=Mus musculus OX=10090 GN=Arvcf PE=1 SV=2	AFEDTADDAGELLEERPPFPAATAPLAQPER_2.002415	P98203	2.00242	U	302	P98203:2.002415:302:U	P98203:302:U	Arvcf
89125	4	K	S	1	90.529	1156.49	1155.73	4619.91	20151011_QEp6_NaKr_SA_totalliver_HFD3_4_phospho.raw	sp|Q5SFM8|RBM27_MOUSE RNA-binding protein 27 OS=Mus musculus OX=10090 GN=Rbm27 PE=1 SV=3	VPSLSTETEEEEVKEEETETSDLFLHDDDDEDEDEYESR_2.992953	Q5SFM8	2.99295	U	1018	Q5SFM8:2.992953:1018:U	Q5SFM8:1018:U	Rbm27
126836	4	R	A	0	90.488	1038.03	1041.77	4164.07	20151011_QEp6_NaKr_SA_totalliver_HFD12_1_phospho.raw	sp|P26039|TLN1_MOUSE Talin-1 OS=Mus musculus OX=10090 GN=Tln1 PE=1 SV=2	Q[-15.022076]NLLQAAGNVGQASGELLQQLGESDTDPHFQDVLMQLAK	P26039	-15.0221	Q	635	P26039:-15.022076:635:Q	P26039:635:Q	Tln1
69508	4	K	L	2	90.465	1044.93	1024.43	4094.71	20151011_QEp6_NaKr_SA_totalliver_HFD3_3_phospho.raw	sp|O70251|EF1B_MOUSE Elongation factor 1-beta OS=Mus musculus OX=10090 GN=Eef1b PE=1 SV=5	YGPSSVEDTTGSGAADAKDDDDLDLFGS[81.969741]DDEEESEEAKK	O70251	81.9697	S	106	O70251:81.969741:106:S	O70251:106:S	Eef1b
121594	3	R	C	0	90.449	1508.68	1481.35	4442.03	20151014_QEp6_NaKr_SA_totalliver_HFD3_2_phospho.raw	sp|Q8BWJ3|KPB2_MOUSE Phosphorylase b kinase regulatory subunit alpha, liver isoform OS=Mus musculus OX=10090 GN=Phka2 PE=1 SV=1	SFS[81.969741]PDSEPDLGGYLEDSSPQESQDELDQYLSHLLQSTSLK	Q8BWJ3	81.9697	S	637	Q8BWJ3:81.969741:637:S	Q8BWJ3:637:S	Phka2
71277	3	K	L	0	90.428	1117.48	1122.82	3366.46	20151011_QEp6_NaKr_SA_totalliver_HFD3_3_phospho.raw	sp|Q61937|NPM_MOUSE Nucleophosmin OS=Mus musculus OX=10090 GN=Npm1 PE=1 SV=1	C[-16.022234]GSGPVHLSGQHLVAVEEDAESEDEDEEDVK	Q61937	-16.0222	C	104	Q61937:-16.022234:104:C	Q61937:104:C	Npm1
110330	4	R	Q	2	90.427	1201.57	1181.33	4722.29	20151011_QEp6_NaKr_SA_totalliver_HFD3_4_phospho.raw	sp|Q3UJU9|RMD3_MOUSE Regulator of microtubule dynamics protein 3 OS=Mus musculus OX=10090 GN=Rmdn3 PE=1 SV=2	KDS[80.968463]LDLDVEAASSPAAAALEEDDSSGREDVQLVLLQADELHQGSK	Q3UJU9	80.9685	S	212	Q3UJU9:80.968463:212:S	Q3UJU9:212:S	Rmdn3
123227	3	R	C	0	90.424	1508.68	1481.35	4442.03	20151014_QEp6_NaKr_SA_totalliver_control_3_phospho.raw	sp|Q8BWJ3|KPB2_MOUSE Phosphorylase b kinase regulatory subunit alpha, liver isoform OS=Mus musculus OX=10090 GN=Phka2 PE=1 SV=1	SFS[81.969741]PDSEPDLGGYLEDSSPQESQDELDQYLSHLLQSTSLK	Q8BWJ3	81.9697	S	637	Q8BWJ3:81.969741:637:S	Q8BWJ3:637:S	Phka2
68331	4	-	V	1	90.369	1195.79	1208.31	4830.21	20151011_QEp6_NaKr_SA_totalliver_HFD12_2_phospho.raw	sp|Q62511|ZFP91_MOUSE E3 ubiquitin-protein ligase ZFP91 OS=Mus musculus OX=10090 GN=Zfp91 PE=1 SV=3	MPGETE[-50.071199]EPRSPEQQDQEGGPAAAADAASEELRPGAAAAPAAPAETASSR	Q62511	-50.0712	E	6	Q62511:-50.071199:6:E	Q62511:6:E	Zfp91
70059	4	K	L	2	90.331	1044.43	1024.43	4094.71	20151011_QEp6_NaKr_SA_totalliver_HFD12_1_phospho.raw	sp|O70251|EF1B_MOUSE Elongation factor 1-beta OS=Mus musculus OX=10090 GN=Eef1b PE=1 SV=5	YGPSSVEDTTGSGAADAKDDDDLDLFGS[79.966352]DDEEESEEAKK	O70251	79.9664	S	106	O70251:79.966352:106:S	O70251:106:S	Eef1b
85372	2	R	E	1	90.313	1400.62	1360.13	2719.25	20151011_QEp6_NaKr_SA_totalliver_HFD12_2_phospho.raw	sp|Q3UJU9|RMD3_MOUSE Regulator of microtubule dynamics protein 3 OS=Mus musculus OX=10090 GN=Rmdn3 PE=1 SV=2	KDS[80.968463]LDLDVEAASSPAAAALEEDDSSGR	Q3UJU9	80.9685	S	212	Q3UJU9:80.968463:212:S	Q3UJU9:212:S	Rmdn3
65115	4	K	-	2	90.266	1056.71	973.918	3892.65	20151014_QEp6_NaKr_SA_totalliver_HFD3_2_phospho.raw	tr|E0CXA0|E0CXA0_MOUSE Hepatoma-derived growth factor (Fragment) OS=Mus musculus OX=10090 GN=Hdgf PE=1 SV=1	NSTPSEPDSGQGPPAEEEEGEEEAAKEEAEAQGVRDH[331.163717]	E0CXA0	331.164	H	202	E0CXA0:331.163717:202:H	E0CXA0:202:H	Hdgf
58956	4	K	E	2	90.208	797.843	797.591	3187.34	20151014_QEp6_NaKr_SA_totalliver_control_2_phospho.raw	sp|Q9R0A0|PEX14_MOUSE Peroxisomal membrane protein PEX14 OS=Mus musculus OX=10090 GN=Pex14 PE=1 SV=1	REDKEDEDDEDDDVSHVDEEDVLGVQR_1.002036	Q9R0A0	1.00204	U	320	Q9R0A0:1.002036:320:U	Q9R0A0:320:U	Pex14
76167	3	K	T	0	90.161	1297.24	1297.24	3889.69	20151011_QEp6_NaKr_SA_totalliver_HFD3_3_phospho.raw	sp|P34022|RANG_MOUSE Ran-specific GTPase-activating protein OS=Mus musculus OX=10090 GN=Ranbp1 PE=1 SV=2	DSHEDHDTSTENADESNHDPQFEPLVSLPEQELK_2.3e-05	P34022	2.35e-05	U	6	P34022:2.3e-05:6:U	P34022:6:U	Ranbp1
117166	4	K	S	0	90.087	1339.65	1319.15	5273.58	20151011_QEp6_NaKr_SA_totalliver_HFD12_2_phospho.raw	sp|Q99KY4|GAK_MOUSE Cyclin-G-associated kinase OS=Mus musculus OX=10090 GN=Gak PE=1 SV=2	VLA[81.969741]SSSHPDLLGGWDTWADTATPGPASLPVPEGTLFSSAGHPAPPGPNPSQTK	Q99KY4	81.9697	A	1025	Q99KY4:81.969741:1025:A	Q99KY4:1025:A	Gak
97112	3	R	Q	0	90.066	1172.26	1145.61	3434.81	20151011_QEp6_NaKr_SA_totalliver_HFD12_1_phospho.raw	sp|P46938|YAP1_MOUSE Transcriptional coactivator YAP1 OS=Mus musculus OX=10090 GN=Yap1 PE=1 SV=2	AHS[79.966352]SPASLQLGAVSPGTLTASGVVSGPAAAPAAQHLR	P46938	79.9664	S	112	P46938:79.966352:112:S	P46938:112:S	Yap1
88203	4	K	L	1	90.036	1280.83	1260.08	5037.3	20151011_QEp6_NaKr_SA_totalliver_HFD3_3_phospho.raw	tr|A0A0A6YXL6|A0A0A6YXL6_MOUSE Lipopolysaccharide-responsive and beige-like anchor protein OS=Mus musculus OX=10090 GN=Lrba PE=1 SV=1	VEGSPT[82.968833]EEAGLPTELQGEGLSVAASEGREEPDMCGHGCEVQVEAPLTK	A0A0A6YXL6	82.9688	T	1117	A0A0A6YXL6:82.968833:1117:T	A0A0A6YXL6:1117:T	Lrba
109798	3	K	N	0	90.024	1348.65	1321.33	3961.97	20151014_QEp6_NaKr_SA_totalliver_control_4_phospho.raw	sp|Q8CFC7|CLASR_MOUSE CLK4-associating serine/arginine rich protein OS=Mus musculus OX=10090 GN=Clasrp PE=1 SV=3	LTFLTSFGGS[81.969741]DEEAAAAAAAAAASGAAPGKPPAPPQTGGPAPGR	Q8CFC7	81.9697	S	335	Q8CFC7:81.969741:335:S	Q8CFC7:335:S	Clasrp
61942	3	K	K	2	89.961	1308.9	1308.56	3923.66	20151011_QEp6_NaKr_SA_totalliver_HFD12_2_phospho.raw	sp|P08113|ENPL_MOUSE Endoplasmin OS=Mus musculus OX=10090 GN=Hsp90b1 PE=1 SV=2	TETVEEPLEEDEAAKEEKEESDDEAAVEEEEEEK_1.002036	P08113	1.00204	U	286	P08113:1.002036:286:U	P08113:286:U	Hsp90b1
118211	3	R	R	0	89.955	1234.95	1228.95	3684.83	20151014_QEp6_NaKr_SA_totalliver_control_2_phospho.raw	sp|Q8CGK3|LONM_MOUSE Lon protease homolog, mitochondrial OS=Mus musculus OX=10090 GN=Lonp1 PE=1 SV=2	VVDNPLYLSDM[17.997414]GAALTGAESHELQDVLEETNLLK	Q8CGK3	17.9974	M	323	Q8CGK3:17.997414:323:M	Q8CGK3:323:M	Lonp1
58847	3	K	K	2	89.924	1308.9	1308.56	3923.66	20151011_QEp6_NaKr_SA_totalliver_HFD3_3_phospho.raw	sp|P08113|ENPL_MOUSE Endoplasmin OS=Mus musculus OX=10090 GN=Hsp90b1 PE=1 SV=2	TETVEEPLEEDEAAKEEKEESDDEAAVEEEEEEK_1.002036	P08113	1.00204	U	286	P08113:1.002036:286:U	P08113:286:U	Hsp90b1
61163	4	K	E	2	89.909	797.844	797.591	3187.34	20151011_QEp6_NaKr_SA_totalliver_HFD12_2_phospho.raw	sp|Q9R0A0|PEX14_MOUSE Peroxisomal membrane protein PEX14 OS=Mus musculus OX=10090 GN=Pex14 PE=1 SV=1	REDKEDEDDEDDDVSHVDEEDVLGVQR_1.002036	Q9R0A0	1.00204	U	320	Q9R0A0:1.002036:320:U	Q9R0A0:320:U	Pex14
100264	4	R	E	0	89.856	1201.57	1200.82	4800.24	20151011_QEp6_NaKr_SA_totalliver_HFD3_3_phospho.raw	sp|P63028|TCTP_MOUSE Translationally-controlled tumor protein OS=Mus musculus OX=10090 GN=Tpt1 PE=1 SV=1	TEGALDDSLLGGNASAEGPEGEGTESTVVTGVDLVMNHHLQETSFTK_2.992953	P63028	2.99295	U	39	P63028:2.992953:39:U	P63028:39:U	Tpt1
60352	3	K	R	1	89.825	1174.16	1225.86	3520.47	20151011_QEp6_NaKr_SA_totalliver_HFD12_2_phospho.raw	sp|Q61584|FXR1_MOUSE Fragile X mental retardation syndrome-related protein 1 OS=Mus musculus OX=10090 GN=Fxr1 PE=1 SV=2	DPDSNPYSLLDNTESDQTADTDASESHHSTNR_1.002036	Q61584	1.00204	U	500	Q61584:1.002036:500:U	Q61584:500:U	Fxr1
109009	3	K	N	0	89.797	1348.32	1321.33	3961.97	20151014_QEp6_NaKr_SA_totalliver_control_3_phospho.raw	sp|Q8CFC7|CLASR_MOUSE CLK4-associating serine/arginine rich protein OS=Mus musculus OX=10090 GN=Clasrp PE=1 SV=3	LTFLTSFGGS[80.968463]DEEAAAAAAAAAASGAAPGKPPAPPQTGGPAPGR	Q8CFC7	80.9685	S	335	Q8CFC7:80.968463:335:S	Q8CFC7:335:S	Clasrp
68200	3	K	D	1	89.769	1343.27	1342.93	4026.78	20151011_QEp6_NaKr_SA_totalliver_HFD12_1_phospho.raw	sp|Q8K310|MATR3_MOUSE Matrin-3 OS=Mus musculus OX=10090 GN=Matr3 PE=1 SV=1	LEELDQENEAALENGLKNEENTEPGAESAENADDPNK_1.002036	Q8K310	1.00204	U	719	Q8K310:1.002036:719:U	Q8K310:719:U	Matr3
59528	3	K	R	1	89.684	1174.16	1225.86	3520.47	20151011_QEp6_NaKr_SA_totalliver_HFD3_3_phospho.raw	sp|Q61584|FXR1_MOUSE Fragile X mental retardation syndrome-related protein 1 OS=Mus musculus OX=10090 GN=Fxr1 PE=1 SV=2	DPDSNPYSLLDNTESDQTADTDASESHHSTNR_1.002036	Q61584	1.00204	U	500	Q61584:1.002036:500:U	Q61584:500:U	Fxr1
76473	4	R	E	0	89.672	1346.85	1346.35	5382.37	20151014_QEp6_NaKr_SA_totalliver_HFD3_2_phospho.raw	sp|Q8BI84|TGO1_MOUSE Transport and Golgi organization protein 1 homolog OS=Mus musculus OX=10090 GN=Mia3 PE=1 SV=2	RPQEAESPEVLSVQPGRPDEEEEEEEGDNYPPEGLMEDENAVSAQQSR_2.002415	Q8BI84	2.00242	U	674	Q8BI84:2.002415:674:U	Q8BI84:674:U	Mia3
120186	3	K	C	0	89.67	1018.18	1017.84	3051.51	20151011_QEp6_NaKr_SA_totalliver_HFD12_1_phospho.raw	sp|Q9DBA8|HUTI_MOUSE Probable imidazolonepropionase OS=Mus musculus OX=10090 GN=Amdhd1 PE=1 SV=1	AAELGAELGAQALSHLEEVSDEGLAAMAAAR_1.002036	Q9DBA8	1.00204	U	269	Q9DBA8:1.002036:269:U	Q9DBA8:269:U	Amdhd1
126055	3	-	V	2	89.654	997.211	1026.88	3078.63	20151011_QEp6_NaKr_SA_totalliver_HFD12_1_phospho.raw	sp|P51881|ADT2_MOUSE ADP/ATP translocase 2 OS=Mus musculus OX=10090 GN=Slc25a5 PE=1 SV=3	M[-89.029539]TDAAVSFAKDFLAGGVAAALSKTAVAPLER	P51881	-89.0295	M	1	P51881:-89.029539:1:M	P51881:1:M	Slc25a5
124624	3	-	A	1	89.642	1108.84	1138.17	3412.5	20151014_QEp6_NaKr_SA_totalliver_control_4_phospho.raw	sp|Q8VCI5|PEX19_MOUSE Peroxisomal biogenesis factor 19 OS=Mus musculus OX=10090 GN=Pex19 PE=1 SV=1	M[-88.028039]AAAEEGCGVGVEDDRELEELLESALDDFDK	Q8VCI5	-88.028	M	1	Q8VCI5:-88.028039:1:M	Q8VCI5:1:M	Pex19
69933	4	K	L	2	89.636	1044.93	1024.43	4094.71	20151014_QEp6_NaKr_SA_totalliver_control_2_phospho.raw	sp|O70251|EF1B_MOUSE Elongation factor 1-beta OS=Mus musculus OX=10090 GN=Eef1b PE=1 SV=5	YGPSSVEDTTGSGAADAKDDDDLDLFGS[81.969741]DDEEESEEAKK	O70251	81.9697	S	106	O70251:81.969741:106:S	O70251:106:S	Eef1b
72898	4	K	E	2	89.625	1051.99	1083.76	4204.91	20151011_QEp6_NaKr_SA_totalliver_HFD12_2_phospho.raw	sp|Q6PDG5|SMRC2_MOUSE SWI/SNF complex subunit SMARCC2 OS=Mus musculus OX=10090 GN=Smarcc2 PE=1 SV=2	ADPAFGLESSGLAGTASDEPERLEESGTEEARPEGQAADEK_1.002036	Q6PDG5	1.00204	U	729	Q6PDG5:1.002036:729:U	Q6PDG5:729:U	Smarcc2
109648	3	K	Q	0	89.596	1367.98	1373.32	4117.94	20151011_QEp6_NaKr_SA_totalliver_HFD12_2_phospho.raw	sp|P26231|CTNA1_MOUSE Catenin alpha-1 OS=Mus musculus OX=10090 GN=Ctnna1 PE=1 SV=1	Q[-16.022234]LQQAVTGLSNAAQATASDDAAQHQGGSGGELAYALNNFDK	P26231	-16.0222	Q	247	P26231:-16.022234:247:Q	P26231:247:Q	Ctnna1
109884	3	K	Q	0	89.545	1367.98	1373.32	4117.94	20151011_QEp6_NaKr_SA_totalliver_HFD12_1_phospho.raw	sp|P26231|CTNA1_MOUSE Catenin alpha-1 OS=Mus musculus OX=10090 GN=Ctnna1 PE=1 SV=1	Q[-16.022234]LQQAVTGLSNAAQATASDDAAQHQGGSGGELAYALNNFDK	P26231	-16.0222	Q	247	P26231:-16.022234:247:Q	P26231:247:Q	Ctnna1
78982	3	K	-	1	89.544	1309.94	1309.26	3925.77	20151011_QEp6_NaKr_SA_totalliver_HFD12_2_phospho.raw	sp|P42669|PURA_MOUSE Transcriptional activator protein Pur-alpha OS=Mus musculus OX=10090 GN=Pura PE=1 SV=1	RAACEQLHQQQQQQQEETTAATLLLQGEEEGEED_2.002415	P42669	2.00242	U	288	P42669:2.002415:288:U	P42669:288:U	Pura
62298	3	K	K	2	89.52	1308.9	1308.56	3923.66	20151011_QEp6_NaKr_SA_totalliver_HFD12_2_phospho.raw	sp|P08113|ENPL_MOUSE Endoplasmin OS=Mus musculus OX=10090 GN=Hsp90b1 PE=1 SV=2	TETVEEPLEEDEAAKEEKEESDDEAAVEEEEEEK_1.002036	P08113	1.00204	U	286	P08113:1.002036:286:U	P08113:286:U	Hsp90b1
109078	3	K	Q	0	89.507	1367.98	1373.32	4117.94	20151014_QEp6_NaKr_SA_totalliver_control_2_phospho.raw	sp|P26231|CTNA1_MOUSE Catenin alpha-1 OS=Mus musculus OX=10090 GN=Ctnna1 PE=1 SV=1	Q[-16.022234]LQQAVTGLSNAAQATASDDAAQHQGGSGGELAYALNNFDK	P26231	-16.0222	Q	247	P26231:-16.022234:247:Q	P26231:247:Q	Ctnna1
79720	3	R	-	0	89.473	1309.94	1257.23	3769.67	20151014_QEp6_NaKr_SA_totalliver_control_3_phospho.raw	sp|P42669|PURA_MOUSE Transcriptional activator protein Pur-alpha OS=Mus musculus OX=10090 GN=Pura PE=1 SV=1	A[158.096098]ACEQLHQQQQQQQEETTAATLLLQGEEEGEED	P42669	158.096	A	289	P42669:158.096098:289:A	P42669:289:A	Pura
68723	4	K	E	1	89.462	926.176	925.42	3698.66	20151014_QEp6_NaKr_SA_totalliver_control_2_phospho.raw	sp|P56395|CYB5_MOUSE Cytochrome b5 OS=Mus musculus OX=10090 GN=Cyb5a PE=1 SV=2	FLEEHPGGEEVLREQAGGDATENFEDVGHSTDAR_2.992953	P56395	2.99295	U	40	P56395:2.992953:40:U	P56395:40:U	Cyb5a
112424	3	K	T	2	89.461	1237.94	1181.27	3541.8	20151011_QEp6_NaKr_SA_totalliver_HFD3_3_phospho.raw	sp|Q64514|TPP2_MOUSE Tripeptidyl-peptidase 2 OS=Mus musculus OX=10090 GN=Tpp2 PE=1 SV=3	YNQPFFVTSLPDDKLPK[169.984701]GAGPGCYLAGSLTLSK	Q64514	169.985	K	961	Q64514:169.984701:961:K	Q64514:961:K	Tpp2	GP
72680	3	R	L	1	89.43	1082.52	1055.53	3164.57	20151011_QEp6_NaKr_SA_totalliver_HFD3_3_phospho.raw	sp|Q99PL5|RRBP1_MOUSE Ribosome-binding protein 1 OS=Mus musculus OX=10090 GN=Rrbp1 PE=1 SV=2	LRS[80.968463]LEALLEAGQAQDTQASHAEANQQQTR	Q99PL5	80.9685	S	1162	Q99PL5:80.968463:1162:S	Q99PL5:1162:S	Rrbp1
88919	4	K	L	1	89.414	1280.58	1260.08	5037.3	20151011_QEp6_NaKr_SA_totalliver_HFD3_4_phospho.raw	tr|A0A0A6YXL6|A0A0A6YXL6_MOUSE Lipopolysaccharide-responsive and beige-like anchor protein OS=Mus musculus OX=10090 GN=Lrba PE=1 SV=1	VEGSP[81.969741]TEEAGLPTELQGEGLSVAASEGREEPDMCGHGCEVQVEAPLTK	A0A0A6YXL6	81.9697	P	1116	A0A0A6YXL6:81.969741:1116:P	A0A0A6YXL6:1116:P	Lrba
68009	3	R	S	0	89.363	994.815	994.144	2980.42	20151011_QEp6_NaKr_SA_totalliver_HFD12_1_phospho.raw	sp|Q8VEK3|HNRPU_MOUSE Heterogeneous nuclear ribonucleoprotein U OS=Mus musculus OX=10090 GN=Hnrnpu PE=1 SV=1	LQAALDNEAGGRPAMEPGNGSLDLGGDAAGR_2.002415	Q8VEK3	2.00242	U	38	Q8VEK3:2.002415:38:U	Q8VEK3:38:U	Hnrnpu
84963	3	R	Q	0	89.323	1172.6	1145.61	3434.81	20151011_QEp6_NaKr_SA_totalliver_HFD12_3_phospho.raw	sp|P46938|YAP1_MOUSE Transcriptional coactivator YAP1 OS=Mus musculus OX=10090 GN=Yap1 PE=1 SV=2	AHSS[80.968463]PASLQLGAVSPGTLTASGVVSGPAAAPAAQHLR	P46938	80.9685	S	113	P46938:80.968463:113:S	P46938:113:S	Yap1
34543	3	K	A	2	89.311	989.759	989.422	2966.25	20151011_QEp6_NaKr_SA_totalliver_HFD12_1_phospho.raw	sp|Q8VBT0|TMX1_MOUSE Thioredoxin-related transmembrane protein 1 OS=Mus musculus OX=10090 GN=Tmx1 PE=1 SV=1	KVEEEQEADEEDVSEEEAEDREGASK_1.002036	Q8VBT0	1.00204	U	232	Q8VBT0:1.002036:232:U	Q8VBT0:232:U	Tmx1
62922	3	K	Q	0	89.296	1084.49	1084.48	3251.44	20151011_QEp6_NaKr_SA_totalliver_HFD12_1_phospho.raw	sp|Q91ZV0|MIA2_MOUSE Melanoma inhibitory activity protein 2 OS=Mus musculus OX=10090 GN=Mia2 PE=1 SV=3	AWEGAGSQGGGEQDYTADSDQDLPSLSKPER_2.3e-05	Q91ZV0	2.35e-05	U	195	Q91ZV0:2.3e-05:195:U	Q91ZV0:195:U	Mia2
94963	4	R	N	0	89.293	1168.83	1148.33	4590.3	20151011_QEp6_NaKr_SA_totalliver_HFD3_3_phospho.raw	sp|P54728|RD23B_MOUSE UV excision repair protein RAD23 homolog B OS=Mus musculus OX=10090 GN=Rad23b PE=1 SV=2	ESQAVVDPPPQAVSTGTPQS[81.969741]PAVAAAAATTTATTTTTSGGHPLEFLR	P54728	81.9697	S	253	P54728:81.969741:253:S	P54728:253:S	Rad23b
124646	4	R	E	0	89.272	1312.38	1308.38	5230.48	20151011_QEp6_NaKr_SA_totalliver_HFD12_2_phospho.raw	sp|O35465|FKBP8_MOUSE Peptidyl-prolyl cis-trans isomerase FKBP8 OS=Mus musculus OX=10090 GN=Fkbp8 PE=1 SV=2	LPGAPLLEGFEVLDGVDDAEEEDDLSGLPPLEDM[15.994685]GQPTVEEAEQPGALAR	O35465	15.9947	M	48	O35465:15.994685:48:M	O35465:48:M	Fkbp8
53719	4	K	E	2	89.249	797.846	797.591	3187.34	20151011_QEp6_NaKr_SA_totalliver_HFD3_3_phospho.raw	sp|Q9R0A0|PEX14_MOUSE Peroxisomal membrane protein PEX14 OS=Mus musculus OX=10090 GN=Pex14 PE=1 SV=1	REDKEDEDDEDDDVSHVDEEDVLGVQR_1.002036	Q9R0A0	1.00204	U	320	Q9R0A0:1.002036:320:U	Q9R0A0:320:U	Pex14
83285	2	K	H	1	89.212	1266.63	1330.67	2532.24	20151011_QEp6_NaKr_SA_totalliver_HFD3_4_phospho.raw	sp|Q8BWT1|THIM_MOUSE 3-ketoacyl-CoA thiolase, mitochondrial OS=Mus musculus OX=10090 GN=Acaa2 PE=1 SV=3	DGTVTAGNASGVSDGAGAVLLASEDAVK_2.3e-05	Q8BWT1	2.35e-05	U	242	Q8BWT1:2.3e-05:242:U	Q8BWT1:242:U	Acaa2
110859	4	K	A	1	89.166	1466.93	1466.43	5862.7	20151011_QEp6_NaKr_SA_totalliver_HFD12_1_phospho.raw	sp|Q9ERU9|RBP2_MOUSE E3 SUMO-protein ligase RanBP2 OS=Mus musculus OX=10090 GN=Ranbp2 PE=1 SV=2	LNQSGASVGTDEESDVTQEEERDGQYFEPVVPLPDLVEVSSGEENEQVVFSHR_2.002415	Q9ERU9	2.00242	U	2121	Q9ERU9:2.002415:2121:U	Q9ERU9:2121:U	Ranbp2
116069	3	K	L	0	89.146	1403.32	1408.33	4222.97	20151011_QEp6_NaKr_SA_totalliver_HFD12_1_phospho.raw	tr|B2RY51|B2RY51_MOUSE Thyroid hormone receptor interactor 11 OS=Mus musculus OX=10090 GN=Trip11 PE=2 SV=1	Q[-15.043878]QVMTTVQNMQHESAQLQEELHQLQAQVSVDSDNNSK	B2RY51	-15.0439	Q	1223	B2RY51:-15.043878:1223:Q	B2RY51:1223:Q	Trip11
45016	3	K	E	1	89.037	1119.5	1119.16	3355.47	20151011_QEp6_NaKr_SA_totalliver_HFD12_2_phospho.raw	sp|O35691|PININ_MOUSE Pinin OS=Mus musculus OX=10090 GN=Pnn PE=1 SV=4	VAQREEELEETGNQHNDVEVEEAGEEEEK_1.002036	O35691	1.00204	U	311	O35691:1.002036:311:U	O35691:311:U	Pnn
127181	3	-	A	1	89.011	1108.5	1138.17	3412.5	20151011_QEp6_NaKr_SA_totalliver_HFD12_2_phospho.raw	sp|Q8VCI5|PEX19_MOUSE Peroxisomal biogenesis factor 19 OS=Mus musculus OX=10090 GN=Pex19 PE=1 SV=1	M[-89.029539]AAAEEGCGVGVEDDRELEELLESALDDFDK	Q8VCI5	-89.0295	M	1	Q8VCI5:-89.029539:1:M	Q8VCI5:1:M	Pex19
72543	4	-	K	0	88.977	1078.02	1099.52	4395.06	20151011_QEp6_NaKr_SA_totalliver_HFD3_4_phospho.raw	sp|P62960|YBOX1_MOUSE Nuclease-sensitive element-binding protein 1 OS=Mus musculus OX=10090 GN=Ybx1 PE=1 SV=3	M[-86.042399]SSEAETQQPPAAPAAALSAADTKPGSTGSGAGSGGPGGLTSAAPAGGDK	P62960	-86.0424	M	1	P62960:-86.042399:1:M	P62960:1:M	Ybx1
90398	3	K	H	0	88.945	1182.51	1181.84	3543.52	20151011_QEp6_NaKr_SA_totalliver_HFD3_4_phospho.raw	sp|E9PV24|FIBA_MOUSE Fibrinogen alpha chain OS=Mus musculus OX=10090 GN=Fga PE=1 SV=1	EVLTSDDGSDCGDATELDLSHSFSGSLDELSER_2.002415	E9PV24	2.00242	U	428	E9PV24:2.002415:428:U	E9PV24:428:U	Fga
84215	4	K	S	1	88.914	1154.75	1204.28	4615.98	20151011_QEp6_NaKr_SA_totalliver_HFD12_1_phospho.raw	sp|Q9EPJ9|ARFG1_MOUSE ADP-ribosylation factor GTPase-activating protein 1 OS=Mus musculus OX=10090 GN=Arfgap1 PE=1 SV=2	AEDSSDRPLEGHSYQNSSGDNSQNSNLDQSFWETFGSAEPPK_1.002036	Q9EPJ9	1.00204	U	298	Q9EPJ9:1.002036:298:U	Q9EPJ9:298:U	Arfgap1
89661	3	K	H	0	88.904	1182.52	1181.84	3543.52	20151011_QEp6_NaKr_SA_totalliver_HFD3_3_phospho.raw	sp|E9PV24|FIBA_MOUSE Fibrinogen alpha chain OS=Mus musculus OX=10090 GN=Fga PE=1 SV=1	EVLTSDDGSDCGDATELDLSHSFSGSLDELSER_2.002415	E9PV24	2.00242	U	428	E9PV24:2.002415:428:U	E9PV24:428:U	Fga
90447	4	R	L	1	88.894	1313.37	1316.87	5264.46	20151014_QEp6_NaKr_SA_totalliver_HFD3_2_phospho.raw	tr|Q8VCQ8|Q8VCQ8_MOUSE Caldesmon 1 OS=Mus musculus OX=10090 GN=Cald1 PE=1 SV=1	Q[-14.017584]KQEEESLGQVTDQVEAHVQNSVPDEESKPASSNTQVEGDEEAALLER	Q8VCQ8	-14.0176	Q	46	Q8VCQ8:-14.017584:46:Q	Q8VCQ8:46:Q	Cald1
61247	4	K	K	2	88.88	981.924	981.67	3923.66	20151011_QEp6_NaKr_SA_totalliver_HFD12_1_phospho.raw	sp|P08113|ENPL_MOUSE Endoplasmin OS=Mus musculus OX=10090 GN=Hsp90b1 PE=1 SV=2	TETVEEPLEEDEAAKEEKEESDDEAAVEEEEEEK_1.002036	P08113	1.00204	U	286	P08113:1.002036:286:U	P08113:286:U	Hsp90b1
55177	4	R	R	0	88.832	1291.08	1194.78	4776.11	20151011_QEp6_NaKr_SA_totalliver_HFD12_2_phospho.raw	sp|P42669|PURA_MOUSE Transcriptional activator protein Pur-alpha OS=Mus musculus OX=10090 GN=Pura PE=1 SV=1	D[385.17487]SGSEQGGAALGSGGSLGHPGSGSGSGGGGGGGGGGGGSGGGGGAPGGLQHETQELASK	P42669	385.175	D	5	P42669:385.17487:5:D	P42669:5:D	Pura
107165	3	R	L	0	88.788	1256.22	1255.55	3764.65	20151011_QEp6_NaKr_SA_totalliver_HFD3_4_phospho.raw	sp|Q8CGK3|LONM_MOUSE Lon protease homolog, mitochondrial OS=Mus musculus OX=10090 GN=Lonp1 PE=1 SV=2	DDNNESDVVESLDELYHTGTFAQLHEMQDLGDK_2.002415	Q8CGK3	2.00242	U	159	Q8CGK3:2.002415:159:U	Q8CGK3:159:U	Lonp1
90823	3	-	L	0	88.779	1198.85	1179.51	3536.5	20151011_QEp6_NaKr_SA_totalliver_HFD3_4_phospho.raw	sp|Q91X83|METK1_MOUSE S-adenosylmethionine synthase isoform type-1 OS=Mus musculus OX=10090 GN=Mat1a PE=1 SV=1	M[58.007168]NGPVDGLCDHSLSEEGAFMFTSESVGEGHPDK	Q91X83	58.0072	M	1	Q91X83:58.007168:1:M	Q91X83:1:M	Mat1a
61175	4	K	K	2	88.731	982.175	981.67	3923.66	20151014_QEp6_NaKr_SA_totalliver_control_3_phospho.raw	sp|P08113|ENPL_MOUSE Endoplasmin OS=Mus musculus OX=10090 GN=Hsp90b1 PE=1 SV=2	TETVEEPLEEDEAAKEEKEESDDEAAVEEEEEEK_2.002415	P08113	2.00242	U	286	P08113:2.002415:286:U	P08113:286:U	Hsp90b1
71691	3	K	D	0	88.687	1145.88	1151.55	3452.64	20151011_QEp6_NaKr_SA_totalliver_HFD12_1_phospho.raw	sp|Q9D0F3|LMAN1_MOUSE Protein ERGIC-53 OS=Mus musculus OX=10090 GN=Lman1 PE=1 SV=1	NNPALVVLGNNGQLNYDHQNDG[-17.025566]ATQALASCQR	Q9D0F3	-17.0256	G	190	Q9D0F3:-17.025566:190:G	Q9D0F3:190:G	Lman1
55696	4	R	D	1	88.661	1123.24	1155.02	4489.95	20151011_QEp6_NaKr_SA_totalliver_HFD12_2_phospho.raw	sp|Q1HFZ0|NSUN2_MOUSE tRNA (cytosine(34)-C(5))-methyltransferase OS=Mus musculus OX=10090 GN=Nsun2 PE=1 SV=2	VSSHVAATEGNPSDQSELESQMLTGAGDSETAHNTENTESNEK_1.002036	Q1HFZ0	1.00204	U	454	Q1HFZ0:1.002036:454:U	Q1HFZ0:454:U	Nsun2
77502	4	K	V	1	88.59	993.979	973.484	3890.92	20151011_QEp6_NaKr_SA_totalliver_HFD12_3_phospho.raw	sp|Q9JKB3|YBOX3_MOUSE Y-box-binding protein 3 OS=Mus musculus OX=10090 GN=Ybx3 PE=1 SV=2	SP[81.969741]AASGAPQAPAPAALLAGSPGGDAAPGPAPASSAPAGGEDAEKK	Q9JKB3	81.9697	P	34	Q9JKB3:81.969741:34:P	Q9JKB3:34:P	Ybx3
103372	3	K	L	0	88.581	1351.29	1350.62	4049.85	20151011_QEp6_NaKr_SA_totalliver_HFD12_1_phospho.raw	sp|P16858|G3P_MOUSE Glyceraldehyde-3-phosphate dehydrogenase OS=Mus musculus OX=10090 GN=Gapdh PE=1 SV=2	GLLGYTEDQVVSCDFNSNSHSSTFDAGAGLALNDNFVK_2.002415	P16858	2.00242	U	270	P16858:2.002415:270:U	P16858:270:U	Gapdh
104526	4	R	L	0	88.542	1267.37	1247.12	4985.47	20151011_QEp6_NaKr_SA_totalliver_HFD3_4_phospho.raw	sp|Q3UIR3|DTX3L_MOUSE E3 ubiquitin-protein ligase DTX3L OS=Mus musculus OX=10090 GN=Dtx3l PE=1 SV=1	LPS[80.968463]LTQPVETPSSRPPSLTGSLDEALCDDLHPQDGLVSNSVDSVVQK	Q3UIR3	80.9685	S	101	Q3UIR3:80.968463:101:S	Q3UIR3:101:S	Dtx3l
108720	3	K	N	0	88.525	1348	1321.33	3961.97	20151011_QEp6_NaKr_SA_totalliver_HFD12_1_phospho.raw	sp|Q8CFC7|CLASR_MOUSE CLK4-associating serine/arginine rich protein OS=Mus musculus OX=10090 GN=Clasrp PE=1 SV=3	LTFLTSFGGS[79.966352]DEEAAAAAAAAAASGAAPGKPPAPPQTGGPAPGR	Q8CFC7	79.9664	S	335	Q8CFC7:79.966352:335:S	Q8CFC7:335:S	Clasrp
95813	4	R	D	0	88.505	1227.81	1207.32	4826.26	20151011_QEp6_NaKr_SA_totalliver_HFD3_4_phospho.raw	sp|Q8BFU3|RN214_MOUSE RING finger protein 214 OS=Mus musculus OX=10090 GN=Rnf214 PE=1 SV=1	NAHLEHPEQNPGSSVGDTSAAHEEVVGENLVATALCLSGNGS[81.969741]QSDLK	Q8BFU3	81.9697	S	105	Q8BFU3:81.969741:105:S	Q8BFU3:105:S	Rnf214
103668	3	K	L	0	88.49	1351.29	1350.62	4049.85	20151011_QEp6_NaKr_SA_totalliver_HFD12_1_phospho.raw	sp|P16858|G3P_MOUSE Glyceraldehyde-3-phosphate dehydrogenase OS=Mus musculus OX=10090 GN=Gapdh PE=1 SV=2	GLLGYTEDQVVSCDFNSNSHSSTFDAGAGLALNDNFVK_2.002415	P16858	2.00242	U	270	P16858:2.002415:270:U	P16858:270:U	Gapdh
73787	4	R	K	1	88.487	983.441	963.197	3849.77	20151011_QEp6_NaKr_SA_totalliver_HFD12_3_phospho.raw	tr|E9Q0A7|E9Q0A7_MOUSE Oxidation resistance protein 1 OS=Mus musculus OX=10090 GN=Oxr1 PE=1 SV=1	FEDYLREPAPGDPGCGPEELRPPS[80.968463]PASPEGPDTGQK	E9Q0A7	80.9685	S	59	E9Q0A7:80.968463:59:S	E9Q0A7:59:S	Oxr1
105081	4	K	W	0	88.485	977.964	957.467	3826.85	20151014_QEp6_NaKr_SA_totalliver_control_3_phospho.raw	sp|O70494|SP3_MOUSE Transcription factor Sp3 OS=Mus musculus OX=10090 GN=Sp3 PE=1 SV=2	LGPPS[81.969741]PGDDDEEAAVAAAAGVPAAAAGATGDLASAQLGGAPNR	O70494	81.9697	S	72	O70494:81.969741:72:S	O70494:72:S	Sp3
70875	3	R	L	0	88.483	1248.55	1247.88	3741.63	20151011_QEp6_NaKr_SA_totalliver_HFD3_3_phospho.raw	sp|Q3UR97|SNX21_MOUSE Sorting nexin-21 OS=Mus musculus OX=10090 GN=Snx21 PE=1 SV=1	HALASDGPGEAAAGPEAEQFPESSELEDDDAEGLSSR_2.002415	Q3UR97	2.00242	U	11	Q3UR97:2.002415:11:U	Q3UR97:11:U	Snx21
118849	3	R	R	0	88.483	1234.62	1228.95	3684.83	20151011_QEp6_NaKr_SA_totalliver_HFD12_2_phospho.raw	sp|Q8CGK3|LONM_MOUSE Lon protease homolog, mitochondrial OS=Mus musculus OX=10090 GN=Lonp1 PE=1 SV=2	VVDNPLYLSDM[16.996771]GAALTGAESHELQDVLEETNLLK	Q8CGK3	16.9968	M	323	Q8CGK3:16.996771:323:M	Q8CGK3:323:M	Lonp1
82836	2	K	H	1	88.462	1266.63	1330.67	2532.24	20151011_QEp6_NaKr_SA_totalliver_HFD3_3_phospho.raw	sp|Q8BWT1|THIM_MOUSE 3-ketoacyl-CoA thiolase, mitochondrial OS=Mus musculus OX=10090 GN=Acaa2 PE=1 SV=3	DGTVTAGNASGVSDGAGAVLLASEDAVK_2.3e-05	Q8BWT1	2.35e-05	U	242	Q8BWT1:2.3e-05:242:U	Q8BWT1:242:U	Acaa2
75359	3	K	-	1	88.441	1309.93	1309.26	3925.77	20151011_QEp6_NaKr_SA_totalliver_HFD3_4_phospho.raw	sp|P42669|PURA_MOUSE Transcriptional activator protein Pur-alpha OS=Mus musculus OX=10090 GN=Pura PE=1 SV=1	RAACEQLHQQQQQQQEETTAATLLLQGEEEGEED_2.002415	P42669	2.00242	U	288	P42669:2.002415:288:U	P42669:288:U	Pura
48396	4	K	D	3	88.439	895.901	895.144	3577.55	20151011_QEp6_NaKr_SA_totalliver_HFD12_1_phospho.raw	sp|Q9JL35|HMGN5_MOUSE High mobility group nucleosome-binding domain-containing protein 5 OS=Mus musculus OX=10090 GN=Hmgn5 PE=1 SV=2	EDRKEEGEQEVAVDEGSDENKVEAEEEGAENK_2.992953	Q9JL35	2.99295	U	360	Q9JL35:2.992953:360:U	Q9JL35:360:U	Hmgn5
92817	4	R	E	0	88.411	1205.07	1200.82	4800.24	20151011_QEp6_NaKr_SA_totalliver_HFD12_1_phospho.raw	sp|P63028|TCTP_MOUSE Translationally-controlled tumor protein OS=Mus musculus OX=10090 GN=Tpt1 PE=1 SV=1	TEGALDDSLLGGNASAEGPEGEGTESTVVTGVDL[16.996771]VMNHHLQETSFTK	P63028	16.9968	L	72	P63028:16.996771:72:L	P63028:72:L	Tpt1
49713	4	K	D	3	88.409	895.396	895.144	3577.55	20151011_QEp6_NaKr_SA_totalliver_HFD12_3_phospho.raw	sp|Q9JL35|HMGN5_MOUSE High mobility group nucleosome-binding domain-containing protein 5 OS=Mus musculus OX=10090 GN=Hmgn5 PE=1 SV=2	EDRKEEGEQEVAVDEGSDENKVEAEEEGAENK_1.002036	Q9JL35	1.00204	U	360	Q9JL35:1.002036:360:U	Q9JL35:360:U	Hmgn5
97559	4	R	N	0	88.406	1168.83	1148.33	4590.3	20151011_QEp6_NaKr_SA_totalliver_HFD12_1_phospho.raw	sp|P54728|RD23B_MOUSE UV excision repair protein RAD23 homolog B OS=Mus musculus OX=10090 GN=Rad23b PE=1 SV=2	ESQAVVDPPPQAVSTGTPQS[81.969741]PAVAAAAATTTATTTTTSGGHPLEFLR	P54728	81.9697	S	253	P54728:81.969741:253:S	P54728:253:S	Rad23b
106776	3	K	V	0	88.388	1056.52	1050.85	3150.53	20151011_QEp6_NaKr_SA_totalliver_HFD3_4_phospho.raw	sp|Q8VC30|TKFC_MOUSE Triokinase/FMN cyclase OS=Mus musculus OX=10090 GN=Tkfc PE=1 SV=1	MV[16.996771]NSVEGCADDALAGLVASNPDLQLLQGHR	Q8VC30	16.9968	V	7	Q8VC30:16.996771:7:V	Q8VC30:7:V	Tkfc
114617	3	K	Y	0	88.38	1224.63	1224.62	3671.84	20151014_QEp6_NaKr_SA_totalliver_control_4_phospho.raw	sp|P54775|PRS6B_MOUSE 26S proteasome regulatory subunit 6B OS=Mus musculus OX=10090 GN=Psmc4 PE=1 SV=2	LQDELPALSVSRPQTGLSFLGPEPEDLEDLYSR_2.3e-05	P54775	2.35e-05	U	11	P54775:2.3e-05:11:U	P54775:11:U	Psmc4
113476	3	K	T	2	88.374	1237.6	1181.27	3541.8	20151011_QEp6_NaKr_SA_totalliver_HFD3_4_phospho.raw	sp|Q64514|TPP2_MOUSE Tripeptidyl-peptidase 2 OS=Mus musculus OX=10090 GN=Tpp2 PE=1 SV=3	YNQPFFVTSLPDDKLPK[168.984678]GAGPGCYLAGSLTLSK	Q64514	168.985	K	961	Q64514:168.984678:961:K	Q64514:961:K	Tpp2	GP
73144	3	-	K	1	88.363	1192.54	1221.54	3662.61	20151014_QEp6_NaKr_SA_totalliver_HFD3_2_phospho.raw	sp|O08663|MAP2_MOUSE Methionine aminopeptidase 2 OS=Mus musculus OX=10090 GN=Metap2 PE=1 SV=1	M[-87.032593]AGVEQAASFGGHLNGDLDPDDREEGTSSTAEEAAK	O08663	-87.0326	M	1	O08663:-87.032593:1:M	O08663:1:M	Metap2
97145	3	R	N	0	88.359	1558.09	1530.77	4590.3	20151011_QEp6_NaKr_SA_totalliver_HFD12_2_phospho.raw	sp|P54728|RD23B_MOUSE UV excision repair protein RAD23 homolog B OS=Mus musculus OX=10090 GN=Rad23b PE=1 SV=2	ESQAVVDPPPQAVSTGTPQS[81.969741]PAVAAAAATTTATTTTTSGGHPLEFLR	P54728	81.9697	S	253	P54728:81.969741:253:S	P54728:253:S	Rad23b
82492	4	K	G	1	88.348	1341.11	1379.63	5361.39	20151011_QEp6_NaKr_SA_totalliver_HFD3_4_phospho.raw	tr|Q80U54|Q80U54_MOUSE MKIAA0244 protein (Fragment) OS=Mus musculus OX=10090 GN=Phf3 PE=2 SV=1	SSCVEQNDDSEAAPNSSSVENLNSSQAEQANPSQEDVLTQNLETVHPFR_2.002415	Q80U54	2.00242	U	850	Q80U54:2.002415:850:U	Q80U54:850:U	Phf3
68215	3	K	L	1	88.339	1262.9	1235.91	3705.71	20151014_QEp6_NaKr_SA_totalliver_HFD3_2_phospho.raw	tr|B2RQG2|B2RQG2_MOUSE PHD finger protein 3 OS=Mus musculus OX=10090 GN=Phf3 PE=1 SV=1	NTVDLVDKPENS[80.968463]PQRNELETLGYGEDTESNDAR	B2RQG2	80.9685	S	377	B2RQG2:80.968463:377:S	B2RQG2:377:S	Phf3
106787	4	R	Q	2	88.305	1202.08	1181.33	4722.29	20151011_QEp6_NaKr_SA_totalliver_HFD3_3_phospho.raw	sp|Q3UJU9|RMD3_MOUSE Regulator of microtubule dynamics protein 3 OS=Mus musculus OX=10090 GN=Rmdn3 PE=1 SV=2	KDS[82.968833]LDLDVEAASSPAAAALEEDDSSGREDVQLVLLQADELHQGSK	Q3UJU9	82.9688	S	212	Q3UJU9:82.968833:212:S	Q3UJU9:212:S	Rmdn3
112276	4	R	Q	2	88.266	1201.58	1181.33	4722.29	20151014_QEp6_NaKr_SA_totalliver_control_3_phospho.raw	sp|Q3UJU9|RMD3_MOUSE Regulator of microtubule dynamics protein 3 OS=Mus musculus OX=10090 GN=Rmdn3 PE=1 SV=2	KDS[80.968463]LDLDVEAASSPAAAALEEDDSSGREDVQLVLLQADELHQGSK	Q3UJU9	80.9685	S	212	Q3UJU9:80.968463:212:S	Q3UJU9:212:S	Rmdn3
87216	4	K	N	0	88.263	1277.35	1276.59	5103.35	20151011_QEp6_NaKr_SA_totalliver_HFD12_1_phospho.raw	sp|Q6Q899|DDX58_MOUSE Probable ATP-dependent RNA helicase DDX58 OS=Mus musculus OX=10090 GN=Ddx58 PE=1 SV=2	ADEDDGAEASSLQLFLQEEPECQNLSQNPGPPSEASSNNLHSPLKPR_2.992953	Q6Q899	2.99295	U	199	Q6Q899:2.992953:199:U	Q6Q899:199:U	Ddx58
79764	4	K	V	1	88.261	993.983	973.484	3890.92	20151011_QEp6_NaKr_SA_totalliver_HFD3_4_phospho.raw	sp|Q9JKB3|YBOX3_MOUSE Y-box-binding protein 3 OS=Mus musculus OX=10090 GN=Ybx3 PE=1 SV=2	SP[81.969741]AASGAPQAPAPAALLAGSPGGDAAPGPAPASSAPAGGEDAEKK	Q9JKB3	81.9697	P	34	Q9JKB3:81.969741:34:P	Q9JKB3:34:P	Ybx3
89160	4	K	L	1	88.245	1211.5	1210.74	4842.97	20151011_QEp6_NaKr_SA_totalliver_HFD12_2_phospho.raw	sp|Q9CPX6|ATG3_MOUSE Ubiquitin-like-conjugating enzyme ATG3 OS=Mus musculus OX=10090 GN=Atg3 PE=1 SV=1	LQDCSALCDEEDEEDEGEAADMEEYEESGLLETDEATLDTRK_2.992953	Q9CPX6	2.99295	U	136	Q9CPX6:2.992953:136:U	Q9CPX6:136:U	Atg3
102773	3	K	L	0	88.243	1350.62	1350.62	4049.85	20151011_QEp6_NaKr_SA_totalliver_HFD12_2_phospho.raw	sp|P16858|G3P_MOUSE Glyceraldehyde-3-phosphate dehydrogenase OS=Mus musculus OX=10090 GN=Gapdh PE=1 SV=2	GLLGYTEDQVVSCDFNSNSHSSTFDAGAGLALNDNFVK_2.3e-05	P16858	2.35e-05	U	270	P16858:2.3e-05:270:U	P16858:270:U	Gapdh
87161	4	K	L	1	88.232	1211	1210.74	4839.96	20151014_QEp6_NaKr_SA_totalliver_HFD3_2_phospho.raw	sp|Q9CPX6|ATG3_MOUSE Ubiquitin-like-conjugating enzyme ATG3 OS=Mus musculus OX=10090 GN=Atg3 PE=1 SV=1	LQDCSALCDEEDEEDEGEAADMEEYEESGLLETDEATLDTRK_1.002036	Q9CPX6	1.00204	U	136	Q9CPX6:1.002036:136:U	Q9CPX6:136:U	Atg3
97131	3	-	L	0	88.227	1193.84	1179.51	3536.5	20151011_QEp6_NaKr_SA_totalliver_HFD3_4_phospho.raw	sp|Q91X83|METK1_MOUSE S-adenosylmethionine synthase isoform type-1 OS=Mus musculus OX=10090 GN=Mat1a PE=1 SV=1	M[43.007195]NGPVDGLCDHSLSEEGAFMFTSESVGEGHPDK	Q91X83	43.0072	M	1	Q91X83:43.007195:1:M	Q91X83:1:M	Mat1a
77813	4	K	L	1	88.201	1215.49	1210.74	4839.96	20151011_QEp6_NaKr_SA_totalliver_HFD12_3_phospho.raw	sp|Q9CPX6|ATG3_MOUSE Ubiquitin-like-conjugating enzyme ATG3 OS=Mus musculus OX=10090 GN=Atg3 PE=1 SV=1	LQDCSALCDEEDEEDEGEAADM[18.999029]EEYEESGLLETDEATLDTRK	Q9CPX6	18.999	M	157	Q9CPX6:18.999029:157:M	Q9CPX6:157:M	Atg3
113735	4	R	Q	2	88.174	1201.82	1181.33	4722.29	20151014_QEp6_NaKr_SA_totalliver_control_2_phospho.raw	sp|Q3UJU9|RMD3_MOUSE Regulator of microtubule dynamics protein 3 OS=Mus musculus OX=10090 GN=Rmdn3 PE=1 SV=2	KDS[81.969741]LDLDVEAASSPAAAALEEDDSSGREDVQLVLLQADELHQGSK	Q3UJU9	81.9697	S	212	Q3UJU9:81.969741:212:S	Q3UJU9:212:S	Rmdn3
98874	3	-	L	0	88.142	1193.85	1179.51	3536.5	20151011_QEp6_NaKr_SA_totalliver_HFD12_1_phospho.raw	sp|Q91X83|METK1_MOUSE S-adenosylmethionine synthase isoform type-1 OS=Mus musculus OX=10090 GN=Mat1a PE=1 SV=1	M[43.007195]NGPVDGLCDHSLSEEGAFMFTSESVGEGHPDK	Q91X83	43.0072	M	1	Q91X83:43.007195:1:M	Q91X83:1:M	Mat1a
95428	3	R	E	0	88.134	1199.56	1199.55	3596.64	20151011_QEp6_NaKr_SA_totalliver_HFD12_1_phospho.raw	sp|Q9CQX2|CYB5B_MOUSE Cytochrome b5 type B OS=Mus musculus OX=10090 GN=Cyb5b PE=1 SV=1	FLSEHPGGEEVLLEQAGADATESFEDVGHSPDAR_2.3e-05	Q9CQX2	2.35e-05	U	51	Q9CQX2:2.3e-05:51:U	Q9CQX2:51:U	Cyb5b
87128	4	K	N	0	88.103	1277.34	1276.59	5103.35	20151011_QEp6_NaKr_SA_totalliver_HFD12_2_phospho.raw	sp|Q6Q899|DDX58_MOUSE Probable ATP-dependent RNA helicase DDX58 OS=Mus musculus OX=10090 GN=Ddx58 PE=1 SV=2	ADEDDGAEASSLQLFLQEEPECQNLSQNPGPPSEASSNNLHSPLKPR_2.992953	Q6Q899	2.99295	U	199	Q6Q899:2.992953:199:U	Q6Q899:199:U	Ddx58
96098	3	-	L	0	88.096	1193.84	1179.51	3536.5	20151011_QEp6_NaKr_SA_totalliver_HFD3_3_phospho.raw	sp|Q91X83|METK1_MOUSE S-adenosylmethionine synthase isoform type-1 OS=Mus musculus OX=10090 GN=Mat1a PE=1 SV=1	M[43.007195]NGPVDGLCDHSLSEEGAFMFTSESVGEGHPDK	Q91X83	43.0072	M	1	Q91X83:43.007195:1:M	Q91X83:1:M	Mat1a
109527	3	R	V	0	88.093	1071.22	1076.22	3226.66	20151014_QEp6_NaKr_SA_totalliver_control_2_phospho.raw	sp|Q99K41|EMIL1_MOUSE EMILIN-1 OS=Mus musculus OX=10090 GN=Emilin1 PE=1 SV=1	Q[-15.043878]QPADAAARPGVHETLSELQQQLQLLDNR	Q99K41	-15.0439	Q	224	Q99K41:-15.043878:224:Q	Q99K41:224:Q	Emilin1
104433	3	K	N	0	88.074	1166.87	1166.53	3497.57	20151011_QEp6_NaKr_SA_totalliver_HFD3_3_phospho.raw	sp|P07724|ALBU_MOUSE Serum albumin OS=Mus musculus OX=10090 GN=Alb PE=1 SV=3	AHCLSEVEHDTMPADLPALAADFVEDQEVCK_1.002036	P07724	1.00204	U	311	P07724:1.002036:311:U	P07724:311:U	Alb
54299	4	R	R	0	87.984	1195.29	1194.78	4778.12	20151011_QEp6_NaKr_SA_totalliver_HFD12_1_phospho.raw	sp|P42669|PURA_MOUSE Transcriptional activator protein Pur-alpha OS=Mus musculus OX=10090 GN=Pura PE=1 SV=1	DSGSEQGGAALGSGGSLGHPGSGSGSGGGGGGGGGGGGSGGGGGAPGGLQHETQELASK_2.002415	P42669	2.00242	U	5	P42669:2.002415:5:U	P42669:5:U	Pura
98461	3	-	L	0	87.938	1194.18	1179.51	3536.5	20151011_QEp6_NaKr_SA_totalliver_HFD12_2_phospho.raw	sp|Q91X83|METK1_MOUSE S-adenosylmethionine synthase isoform type-1 OS=Mus musculus OX=10090 GN=Mat1a PE=1 SV=1	M[44.008228]NGPVDGLCDHSLSEEGAFMFTSESVGEGHPDK	Q91X83	44.0082	M	1	Q91X83:44.008228:1:M	Q91X83:1:M	Mat1a
91652	4	R	A	0	87.926	1248.34	1248.08	4990.3	20151014_QEp6_NaKr_SA_totalliver_control_2_phospho.raw	sp|Q8CCS6|PABP2_MOUSE Polyadenylate-binding protein 2 OS=Mus musculus OX=10090 GN=Pabpn1 PE=1 SV=3	HLVPGAGGEAGEGDPGGAGDYGNGLESEELEPGELLPEPEPEEEPPRPR_1.002036	Q8CCS6	1.00204	U	26	Q8CCS6:1.002036:26:U	Q8CCS6:26:U	Pabpn1
98571	3	K	V	1	87.898	1150.56	1150.56	3449.67	20151011_QEp6_NaKr_SA_totalliver_HFD3_3_phospho.raw	sp|Q9EQU5|SET_MOUSE Protein SET OS=Mus musculus OX=10090 GN=Set PE=1 SV=1	EQQEALEHLDEVQNELDRLNEQASEELLK_2.3e-05	Q9EQU5	2.35e-05	U	39	Q9EQU5:2.3e-05:39:U	Q9EQU5:39:U	Set
115053	3	K	T	0	87.882	921.79	865.791	2595.36	20151011_QEp6_NaKr_SA_totalliver_HFD3_4_phospho.raw	sp|P16858|G3P_MOUSE Glyceraldehyde-3-phosphate dehydrogenase OS=Mus musculus OX=10090 GN=Gapdh PE=1 SV=2	VLHDNFGLVEGLMTTVHALTATQK[167.982297]	P16858	167.982	K	184	P16858:167.982297:184:K	P16858:184:K	Gapdh
124028	3	-	N	0	87.882	1163.23	1143.22	3427.63	20151011_QEp6_NaKr_SA_totalliver_HFD3_3_phospho.raw	sp|Q8BJ71|NUP93_MOUSE Nuclear pore complex protein Nup93 OS=Mus musculus OX=10090 GN=Nup93 PE=1 SV=1	M[60.010657]DTEGFGELLQQAEQLAAETEGLSELPHVER	Q8BJ71	60.0107	M	1	Q8BJ71:60.010657:1:M	Q8BJ71:1:M	Nup93
74964	3	-	K	1	87.813	1192.54	1221.54	3662.61	20151014_QEp6_NaKr_SA_totalliver_control_4_phospho.raw	sp|O08663|MAP2_MOUSE Methionine aminopeptidase 2 OS=Mus musculus OX=10090 GN=Metap2 PE=1 SV=1	M[-87.032593]AGVEQAASFGGHLNGDLDPDDREEGTSSTAEEAAK	O08663	-87.0326	M	1	O08663:-87.032593:1:M	O08663:1:M	Metap2
113589	3	K	K	0	87.8	1331.65	1323.65	3968.94	20151011_QEp6_NaKr_SA_totalliver_HFD12_2_phospho.raw	sp|Q8C196|CPSM_MOUSE Carbamoyl-phosphate synthase [ammonia], mitochondrial OS=Mus musculus OX=10090 GN=Cps1 PE=1 SV=2	LFATEATSDWLNANNV[23.963097]PATPVAWPSQEGQNPSLSSLR	Q8C196	23.9631	V	1403	Q8C196:23.963097:1403:V	Q8C196:1403:V	Cps1
42665	4	K	D	3	87.778	895.397	895.144	3577.55	20151011_QEp6_NaKr_SA_totalliver_HFD3_4_phospho.raw	sp|Q9JL35|HMGN5_MOUSE High mobility group nucleosome-binding domain-containing protein 5 OS=Mus musculus OX=10090 GN=Hmgn5 PE=1 SV=2	EDRKEEGEQEVAVDEGSDENKVEAEEEGAENK_1.002036	Q9JL35	1.00204	U	360	Q9JL35:1.002036:360:U	Q9JL35:360:U	Hmgn5
61557	4	K	K	2	87.769	996.431	981.67	3923.66	20151011_QEp6_NaKr_SA_totalliver_HFD12_1_phospho.raw	sp|P08113|ENPL_MOUSE Endoplasmin OS=Mus musculus OX=10090 GN=Hsp90b1 PE=1 SV=2	TE[59.010933]TVEEPLEEDEAAKEEKEESDDEAAVEEEEEEK	P08113	59.0109	E	287	P08113:59.010933:287:E	P08113:287:E	Hsp90b1
87033	4	R	A	0	87.757	1248.83	1248.08	4992.3	20151011_QEp6_NaKr_SA_totalliver_HFD3_4_phospho.raw	sp|Q8CCS6|PABP2_MOUSE Polyadenylate-binding protein 2 OS=Mus musculus OX=10090 GN=Pabpn1 PE=1 SV=3	HLVPGAGGEAGEGDPGGAGDYGNGLESEELEPGELLPEPEPEEEPPRPR_2.992953	Q8CCS6	2.99295	U	26	Q8CCS6:2.992953:26:U	Q8CCS6:26:U	Pabpn1
114283	3	K	D	1	87.742	1296.98	1269.65	3806.94	20151011_QEp6_NaKr_SA_totalliver_HFD3_3_phospho.raw	sp|O54774|AP3D1_MOUSE AP-3 complex subunit delta-1 OS=Mus musculus OX=10090 GN=Ap3d1 PE=1 SV=1	KGEDLDFWLSTT[81.969741]PPPAAAPLPAPSTEELAASTLTSPK	O54774	81.9697	T	870	O54774:81.969741:870:T	O54774:870:T	Ap3d1
73864	3	-	K	1	87.732	1192.54	1221.54	3662.61	20151014_QEp6_NaKr_SA_totalliver_control_2_phospho.raw	sp|O08663|MAP2_MOUSE Methionine aminopeptidase 2 OS=Mus musculus OX=10090 GN=Metap2 PE=1 SV=1	M[-87.032593]AGVEQAASFGGHLNGDLDPDDREEGTSSTAEEAAK	O08663	-87.0326	M	1	O08663:-87.032593:1:M	O08663:1:M	Metap2
67437	4	R	E	1	87.668	1018	997.252	3985.98	20151011_QEp6_NaKr_SA_totalliver_HFD3_4_phospho.raw	sp|Q9CSB4|PAR3L_MOUSE Partitioning defective 3 homolog B OS=Mus musculus OX=10090 GN=Pard3b PE=1 SV=2	RSSD[82.968833]PAPGPHADAQPSTASLSGQSLKPVVLDSTQNVENK	Q9CSB4	82.9688	D	142	Q9CSB4:82.968833:142:D	Q9CSB4:142:D	Pard3b
121684	3	R	V	1	87.588	1141.9	1141.23	3421.68	20151011_QEp6_NaKr_SA_totalliver_HFD3_3_phospho.raw	sp|Q9ET01|PYGL_MOUSE Glycogen phosphorylase, liver form OS=Mus musculus OX=10090 GN=Pygl PE=1 SV=4	APNDFNLQDFNVGDYLQAVLDRNLAENLSR_2.002415	Q9ET01	2.00242	U	249	Q9ET01:2.002415:249:U	Q9ET01:249:U	Pygl
97351	4	R	F	1	87.586	1100.53	1080.03	4317.1	20151011_QEp6_NaKr_SA_totalliver_HFD3_4_phospho.raw	sp|Q3UPF5|ZCCHV_MOUSE Zinc finger CCCH-type antiviral protein 1 OS=Mus musculus OX=10090 GN=Zc3hav1 PE=1 SV=1	FHHNSLEVLSTVSPLGSGPPS[81.969741]PDVTGCKDPLEDVSADVTQK	Q3UPF5	81.9697	S	273	Q3UPF5:81.969741:273:S	Q3UPF5:273:S	Zc3hav1
98113	4	K	N	0	87.579	1100.02	1099.77	4396.04	20151011_QEp6_NaKr_SA_totalliver_HFD3_4_phospho.raw	sp|P29788|VTNC_MOUSE Vitronectin OS=Mus musculus OX=10090 GN=Vtn PE=1 SV=2	VEQQEELLRPDTTDQGTPEFPEEELCSGKPFDAFTDLK_1.002036	P29788	1.00204	U	130	P29788:1.002036:130:U	P29788:130:U	Vtn
106966	3	R	Q	0	87.578	1402.96	1402.96	4206.86	20151011_QEp6_NaKr_SA_totalliver_HFD12_1_phospho.raw	tr|Q8BQ46|Q8BQ46_MOUSE TAF15 RNA polymerase II, TATA box binding protein (TBP)-associated factor OS=Mus musculus OX=10090 GN=Taf15 PE=1 SV=1	DYGPRPDADSESDNSDNNTLFVQGLGEGVSTDQVGEFFK_2.3e-05	Q8BQ46	2.35e-05	U	215	Q8BQ46:2.3e-05:215:U	Q8BQ46:215:U	Taf15
87871	4	K	L	1	87.561	1208.83	1210.74	4839.96	20151011_QEp6_NaKr_SA_totalliver_HFD3_4_phospho.raw	sp|Q9CPX6|ATG3_MOUSE Ubiquitin-like-conjugating enzyme ATG3 OS=Mus musculus OX=10090 GN=Atg3 PE=1 SV=1	LQDCSALCDEEDEEDEGEAADMEEYEESGLLETDEATLDTRK_-7.696413	Q9CPX6	-7.69641	U	136	Q9CPX6:-7.696413:136:U	Q9CPX6:136:U	Atg3
65116	4	K	-	2	87.554	1056.71	973.918	3892.65	20151011_QEp6_NaKr_SA_totalliver_HFD12_1_phospho.raw	tr|E0CXA0|E0CXA0_MOUSE Hepatoma-derived growth factor (Fragment) OS=Mus musculus OX=10090 GN=Hdgf PE=1 SV=1	NSTPSEPDSGQGPPAEEEEGEEEAAKEEAEAQGVRDH[331.159525]	E0CXA0	331.16	H	202	E0CXA0:331.159525:202:H	E0CXA0:202:H	Hdgf
112932	4	R	Q	2	87.514	1201.57	1181.33	4722.29	20151011_QEp6_NaKr_SA_totalliver_HFD12_2_phospho.raw	sp|Q3UJU9|RMD3_MOUSE Regulator of microtubule dynamics protein 3 OS=Mus musculus OX=10090 GN=Rmdn3 PE=1 SV=2	KDS[80.968463]LDLDVEAASSPAAAALEEDDSSGREDVQLVLLQADELHQGSK	Q3UJU9	80.9685	S	212	Q3UJU9:80.968463:212:S	Q3UJU9:212:S	Rmdn3
91024	4	R	E	0	87.5	1205.32	1200.82	4800.24	20151011_QEp6_NaKr_SA_totalliver_HFD3_4_phospho.raw	sp|P63028|TCTP_MOUSE Translationally-controlled tumor protein OS=Mus musculus OX=10090 GN=Tpt1 PE=1 SV=1	TEGALDDSLLGGNASAEGPEGEGTESTVVTGVDLV[17.997414]MNHHLQETSFTK	P63028	17.9974	V	73	P63028:17.997414:73:V	P63028:73:V	Tpt1
94323	4	K	L	0	87.478	1249.33	1252.83	5008.31	20151011_QEp6_NaKr_SA_totalliver_HFD12_1_phospho.raw	tr|Q8VCQ8|Q8VCQ8_MOUSE Caldesmon 1 OS=Mus musculus OX=10090 GN=Cald1 PE=1 SV=1	Q[-14.043611]EEESLGQVTDQVEAHVQNSVPDEESKPASSNTQVEGDEEAALLER	Q8VCQ8	-14.0436	Q	48	Q8VCQ8:-14.043611:48:Q	Q8VCQ8:48:Q	Cald1
68762	3	K	D	1	87.436	1204.83	1204.49	3611.46	20151011_QEp6_NaKr_SA_totalliver_HFD12_2_phospho.raw	sp|Q9Z204|HNRPC_MOUSE Heterogeneous nuclear ribonucleoproteins C1/C2 OS=Mus musculus OX=10090 GN=Hnrnpc PE=1 SV=1	MESEAGADDSAEEGDLLDDDDNEDRGDDQLELK_1.002036	Q9Z204	1.00204	U	259	Q9Z204:1.002036:259:U	Q9Z204:259:U	Hnrnpc
105873	4	K	N	0	87.432	1011.74	991.247	3961.97	20151011_QEp6_NaKr_SA_totalliver_HFD3_3_phospho.raw	sp|Q8CFC7|CLASR_MOUSE CLK4-associating serine/arginine rich protein OS=Mus musculus OX=10090 GN=Clasrp PE=1 SV=3	LTFLTSFGGS[81.969741]DEEAAAAAAAAAASGAAPGKPPAPPQTGGPAPGR	Q8CFC7	81.9697	S	335	Q8CFC7:81.969741:335:S	Q8CFC7:335:S	Clasrp
75545	4	R	S	1	87.42	1250.52	1250.02	4997.04	20151011_QEp6_NaKr_SA_totalliver_HFD3_4_phospho.raw	sp|Q80YR5|SAFB2_MOUSE Scaffold attachment factor B2 OS=Mus musculus OX=10090 GN=Safb2 PE=1 SV=2	KLAEEEDLFESCGHPEEEEEEEEEDQEEEQEEEGDLALASSSK_2.002415	Q80YR5	2.00242	U	247	Q80YR5:2.002415:247:U	Q80YR5:247:U	Safb2
72016	3	K	D	0	87.409	1146.21	1151.55	3452.64	20151011_QEp6_NaKr_SA_totalliver_HFD12_2_phospho.raw	sp|Q9D0F3|LMAN1_MOUSE Protein ERGIC-53 OS=Mus musculus OX=10090 GN=Lman1 PE=1 SV=1	NNPALVVLGNNGQLNYDHQNDG[-16.022234]ATQALASCQR	Q9D0F3	-16.0222	G	190	Q9D0F3:-16.022234:190:G	Q9D0F3:190:G	Lman1
73233	3	K	D	0	87.405	1146.55	1151.55	3452.64	20151011_QEp6_NaKr_SA_totalliver_HFD3_3_phospho.raw	sp|Q9D0F3|LMAN1_MOUSE Protein ERGIC-53 OS=Mus musculus OX=10090 GN=Lman1 PE=1 SV=1	NNPALVVLGNNGQ[-15.022076]LNYDHQNDGATQALASCQR	Q9D0F3	-15.0221	Q	181	Q9D0F3:-15.022076:181:Q	Q9D0F3:181:Q	Lman1
91814	3	R	E	0	87.352	1199.9	1199.55	3596.64	20151011_QEp6_NaKr_SA_totalliver_HFD3_3_phospho.raw	sp|Q9CQX2|CYB5B_MOUSE Cytochrome b5 type B OS=Mus musculus OX=10090 GN=Cyb5b PE=1 SV=1	FLSEHPGGEEVLLEQAGADATESFEDVGHSPDAR_1.002036	Q9CQX2	1.00204	U	51	Q9CQX2:1.002036:51:U	Q9CQX2:51:U	Cyb5b
72056	3	K	D	0	87.286	1151.55	1151.55	3452.64	20151011_QEp6_NaKr_SA_totalliver_HFD12_1_phospho.raw	sp|Q9D0F3|LMAN1_MOUSE Protein ERGIC-53 OS=Mus musculus OX=10090 GN=Lman1 PE=1 SV=1	NNPALVVLGNNGQLNYDHQNDGATQALASCQR_2.3e-05	Q9D0F3	2.35e-05	U	169	Q9D0F3:2.3e-05:169:U	Q9D0F3:169:U	Lman1
110742	3	K	V	1	87.268	1144.9	1150.56	3449.67	20151011_QEp6_NaKr_SA_totalliver_HFD3_4_phospho.raw	sp|Q9EQU5|SET_MOUSE Protein SET OS=Mus musculus OX=10090 GN=Set PE=1 SV=1	EQQ[-17.025566]EALEHLDEVQNELDRLNEQASEELLK	Q9EQU5	-17.0256	Q	41	Q9EQU5:-17.025566:41:Q	Q9EQU5:41:Q	Set
70690	3	K	D	0	87.261	1170.9	1151.55	3452.64	20151011_QEp6_NaKr_SA_totalliver_HFD3_3_phospho.raw	sp|Q9D0F3|LMAN1_MOUSE Protein ERGIC-53 OS=Mus musculus OX=10090 GN=Lman1 PE=1 SV=1	NNPALVVLGNNGQLNYDHQ[58.023061]NDGATQALASCQR	Q9D0F3	58.0231	Q	187	Q9D0F3:58.023061:187:Q	Q9D0F3:187:Q	Lman1
71608	4	R	R	3	87.256	1074.74	1124.27	4295.95	20151011_QEp6_NaKr_SA_totalliver_HFD12_2_phospho.raw	sp|O70570|PIGR_MOUSE Polymeric immunoglobulin receptor OS=Mus musculus OX=10090 GN=Pigr PE=1 SV=1	DLGGNDNMGASPDTQQTVLEGKDELVTTTECTAEPEESKK_1.002036	O70570	1.00204	U	698	O70570:1.002036:698:U	O70570:698:U	Pigr
75343	3	K	D	0	87.243	1152.22	1151.55	3452.64	20151014_QEp6_NaKr_SA_totalliver_control_4_phospho.raw	sp|Q9D0F3|LMAN1_MOUSE Protein ERGIC-53 OS=Mus musculus OX=10090 GN=Lman1 PE=1 SV=1	NNPALVVLGNNGQLNYDHQNDGATQALASCQR_2.002415	Q9D0F3	2.00242	U	169	Q9D0F3:2.002415:169:U	Q9D0F3:169:U	Lman1
75009	3	K	D	0	87.237	1151.55	1151.55	3452.64	20151014_QEp6_NaKr_SA_totalliver_control_4_phospho.raw	sp|Q9D0F3|LMAN1_MOUSE Protein ERGIC-53 OS=Mus musculus OX=10090 GN=Lman1 PE=1 SV=1	NNPALVVLGNNGQLNYDHQNDGATQALASCQR_2.3e-05	Q9D0F3	2.35e-05	U	169	Q9D0F3:2.3e-05:169:U	Q9D0F3:169:U	Lman1
74131	3	K	D	0	87.205	1152.22	1151.55	3452.64	20151014_QEp6_NaKr_SA_totalliver_control_3_phospho.raw	sp|Q9D0F3|LMAN1_MOUSE Protein ERGIC-53 OS=Mus musculus OX=10090 GN=Lman1 PE=1 SV=1	NNPALVVLGNNGQLNYDHQNDGATQALASCQR_2.002415	Q9D0F3	2.00242	U	169	Q9D0F3:2.002415:169:U	Q9D0F3:169:U	Lman1
44217	4	K	D	3	87.181	895.649	895.144	3577.55	20151011_QEp6_NaKr_SA_totalliver_HFD3_3_phospho.raw	sp|Q9JL35|HMGN5_MOUSE High mobility group nucleosome-binding domain-containing protein 5 OS=Mus musculus OX=10090 GN=Hmgn5 PE=1 SV=2	EDRKEEGEQEVAVDEGSDENKVEAEEEGAENK_2.002415	Q9JL35	2.00242	U	360	Q9JL35:2.002415:360:U	Q9JL35:360:U	Hmgn5
77608	3	R	D	1	87.147	1248.3	1323.68	3742.88	20151011_QEp6_NaKr_SA_totalliver_HFD3_3_phospho.raw	sp|Q8C196|CPSM_MOUSE Carbamoyl-phosphate synthase [ammonia], mitochondrial OS=Mus musculus OX=10090 GN=Cps1 PE=1 SV=2	VLSHALSEHVEDAGVHSGDATLMLPTQTLSQGALEK_1.002036	Q8C196	1.00204	U	1187	Q8C196:1.002036:1187:U	Q8C196:1187:U	Cps1
126708	4	R	A	0	87.146	1037.52	1041.77	4164.07	20151011_QEp6_NaKr_SA_totalliver_HFD12_2_phospho.raw	sp|P26039|TLN1_MOUSE Talin-1 OS=Mus musculus OX=10090 GN=Tln1 PE=1 SV=2	QNL[-17.025566]LQAAGNVGQASGELLQQLGESDTDPHFQDVLMQLAK	P26039	-17.0256	L	637	P26039:-17.025566:637:L	P26039:637:L	Tln1
83409	4	R	G	1	87.141	1220.07	1219.82	4876.26	20151011_QEp6_NaKr_SA_totalliver_HFD12_2_phospho.raw	sp|Q8C5W0|CLMN_MOUSE Calmin OS=Mus musculus OX=10090 GN=Clmn PE=1 SV=2	LVLEAASDKVPESTVDGLDAVPQDAQPSQDSSFCNGTVESPSSQGEK_1.002036	Q8C5W0	1.00204	U	485	Q8C5W0:1.002036:485:U	Q8C5W0:485:U	Clmn
44934	4	K	D	3	87.14	895.4	895.144	3577.55	20151011_QEp6_NaKr_SA_totalliver_HFD3_3_phospho.raw	sp|Q9JL35|HMGN5_MOUSE High mobility group nucleosome-binding domain-containing protein 5 OS=Mus musculus OX=10090 GN=Hmgn5 PE=1 SV=2	EDRKEEGEQEVAVDEGSDENKVEAEEEGAENK_1.002036	Q9JL35	1.00204	U	360	Q9JL35:1.002036:360:U	Q9JL35:360:U	Hmgn5
63853	3	R	A	0	87.124	1406.29	1379.29	4135.86	20151011_QEp6_NaKr_SA_totalliver_HFD3_3_phospho.raw	sp|B9EKI3|TMF1_MOUSE TATA element modulatory factor OS=Mus musculus OX=10090 GN=Tmf1 PE=1 SV=2	SAT[80.968463]PVNCDQPDLLASPTAGSGGHSASGPATEQCEAVENQPK	B9EKI3	80.9685	T	399	B9EKI3:80.968463:399:T	B9EKI3:399:T	Tmf1
109186	4	R	H	0	87.107	1211.55	1191.05	4761.17	20151011_QEp6_NaKr_SA_totalliver_HFD12_1_phospho.raw	sp|Q91VL9|ZBTB1_MOUSE Zinc finger and BTB domain-containing protein 1 OS=Mus musculus OX=10090 GN=Zbtb1 PE=1 SV=1	GGLENMRPPNNTS[81.969741]PLQEDAENASCELCGLTLTEEDLSSHYLAK	Q91VL9	81.9697	S	412	Q91VL9:81.969741:412:S	Q91VL9:412:S	Zbtb1
126057	4	-	V	2	87.09	748.161	770.413	3078.63	20151011_QEp6_NaKr_SA_totalliver_HFD12_1_phospho.raw	sp|P51881|ADT2_MOUSE ADP/ATP translocase 2 OS=Mus musculus OX=10090 GN=Slc25a5 PE=1 SV=3	M[-89.029539]TDAAVSFAKDFLAGGVAAALSKTAVAPLER	P51881	-89.0295	M	1	P51881:-89.029539:1:M	P51881:1:M	Slc25a5
65801	4	K	-	2	87.046	1076.45	1056.21	4221.81	20151011_QEp6_NaKr_SA_totalliver_HFD12_3_phospho.raw	sp|P51859|HDGF_MOUSE Hepatoma-derived growth factor OS=Mus musculus OX=10090 GN=Hdgf PE=1 SV=2	NST[80.968463]PSEPDSGQGPPAEEEEGEEEAAKEEAEAQGVRDHESL	P51859	80.9685	T	200	P51859:80.968463:200:T	P51859:200:T	Hdgf
67686	4	K	L	2	87.011	1044.68	1024.43	4094.71	20151011_QEp6_NaKr_SA_totalliver_HFD12_3_phospho.raw	sp|O70251|EF1B_MOUSE Elongation factor 1-beta OS=Mus musculus OX=10090 GN=Eef1b PE=1 SV=5	YGPSSVEDTTGSGAADAKDDDDLDLFGS[80.968463]DDEEESEEAKK	O70251	80.9685	S	106	O70251:80.968463:106:S	O70251:106:S	Eef1b
108129	4	K	Q	0	86.998	1025.99	1030.24	4117.94	20151011_QEp6_NaKr_SA_totalliver_HFD3_4_phospho.raw	sp|P26231|CTNA1_MOUSE Catenin alpha-1 OS=Mus musculus OX=10090 GN=Ctnna1 PE=1 SV=1	QL[-17.025566]QQAVTGLSNAAQATASDDAAQHQGGSGGELAYALNNFDK	P26231	-17.0256	L	248	P26231:-17.025566:248:L	P26231:248:L	Ctnna1
123559	3	R	C	0	86.981	1508.68	1481.35	4442.03	20151014_QEp6_NaKr_SA_totalliver_control_2_phospho.raw	sp|Q8BWJ3|KPB2_MOUSE Phosphorylase b kinase regulatory subunit alpha, liver isoform OS=Mus musculus OX=10090 GN=Phka2 PE=1 SV=1	SFS[81.969741]PDSEPDLGGYLEDSSPQESQDELDQYLSHLLQSTSLK	Q8BWJ3	81.9697	S	637	Q8BWJ3:81.969741:637:S	Q8BWJ3:637:S	Phka2
91358	4	K	Q	0	86.958	1030.74	1030.24	4117.94	20151011_QEp6_NaKr_SA_totalliver_HFD12_2_phospho.raw	sp|P26231|CTNA1_MOUSE Catenin alpha-1 OS=Mus musculus OX=10090 GN=Ctnna1 PE=1 SV=1	QLQQAVTGLSNAAQATASDDAAQHQGGSGGELAYALNNFDK_2.002415	P26231	2.00242	U	247	P26231:2.002415:247:U	P26231:247:U	Ctnna1
88607	4	R	W	0	86.949	1180.51	1180	4716.97	20151011_QEp6_NaKr_SA_totalliver_HFD3_3_phospho.raw	sp|P24721|ASGR2_MOUSE Asialoglycoprotein receptor 2 OS=Mus musculus OX=10090 GN=Asgr2 PE=1 SV=1	NWAFTQPDNWQGHEQGGGEDCAELLSDGHWNDNFCQQVNR_2.002415	P24721	2.00242	U	251	P24721:2.002415:251:U	P24721:251:U	Asgr2
96017	3	K	E	1	86.941	1283.91	1283.57	3848.69	20151011_QEp6_NaKr_SA_totalliver_HFD3_4_phospho.raw	sp|Q9D5V6|SYAP1_MOUSE Synapse-associated protein 1 OS=Mus musculus OX=10090 GN=Syap1 PE=1 SV=1	SQEDEEELSTSPGVSEFVSDAFDTCSLNQEDLRK_1.002036	Q9D5V6	1.00204	U	273	Q9D5V6:1.002036:273:U	Q9D5V6:273:U	Syap1
60341	3	K	R	1	86.925	1174.5	1225.86	3521.47	20151011_QEp6_NaKr_SA_totalliver_HFD12_2_phospho.raw	sp|Q61584|FXR1_MOUSE Fragile X mental retardation syndrome-related protein 1 OS=Mus musculus OX=10090 GN=Fxr1 PE=1 SV=2	DPDSNPYSLLDNTESDQTADTDASESHHSTNR_2.002415	Q61584	2.00242	U	500	Q61584:2.002415:500:U	Q61584:500:U	Fxr1
111035	3	R	N	0	86.883	1412.67	1412	4235.99	20151011_QEp6_NaKr_SA_totalliver_HFD3_3_phospho.raw	sp|Q8VE47|UBA5_MOUSE Ubiquitin-like modifier-activating enzyme 5 OS=Mus musculus OX=10090 GN=Uba5 PE=1 SV=2	AAALPTQEAEPQEEAEVVHEDNEWGLELVSEVSEEELK_2.002415	Q8VE47	2.00242	U	317	Q8VE47:2.002415:317:U	Q8VE47:317:U	Uba5
97853	3	K	E	1	86.872	1283.91	1264.23	3790.69	20151011_QEp6_NaKr_SA_totalliver_HFD12_1_phospho.raw	tr|Q3U3B9|Q3U3B9_MOUSE Uncharacterized protein OS=Mus musculus OX=10090 GN=Syap1 PE=2 SV=1	SQEDEEELSTSPGVSEFVSG[59.010933]AFDTCSLNQEDLRK	Q3U3B9	59.0109	G	292	Q3U3B9:59.010933:292:G	Q3U3B9:292:G	Syap1
84429	3	-	D	1	86.797	1146.51	1175.85	3525.53	20151011_QEp6_NaKr_SA_totalliver_HFD3_3_phospho.raw	sp|Q9Z1N5|DX39B_MOUSE Spliceosome RNA helicase Ddx39b OS=Mus musculus OX=10090 GN=Ddx39b PE=1 SV=1	M[-88.028039]AENDVDNELLDYEDDEVETAAGADGTEAPAKK	Q9Z1N5	-88.028	M	1	Q9Z1N5:-88.028039:1:M	Q9Z1N5:1:M	Ddx39b
107700	3	R	Y	0	86.786	1126.6	1126.25	3376.74	20151011_QEp6_NaKr_SA_totalliver_HFD12_1_phospho.raw	sp|Q99K30|ES8L2_MOUSE Epidermal growth factor receptor kinase substrate 8-like protein 2 OS=Mus musculus OX=10090 GN=Eps8l2 PE=1 SV=1	LLDVESQEELENFPLPTVQHSQTVLNQLR_1.002036	Q99K30	1.00204	U	103	Q99K30:1.002036:103:U	Q99K30:103:U	Eps8l2
66007	4	R	E	2	86.783	925.674	922.429	3686.69	20151011_QEp6_NaKr_SA_totalliver_HFD3_4_phospho.raw	tr|E0CY88|E0CY88_MOUSE Cytochrome b5 OS=Mus musculus OX=10090 GN=Cyb5a PE=1 SV=1	V[12.950618]HNRHPGGEEVLREQAGGDATENFEDVGHSTDAR	E0CY88	12.9506	V	16	E0CY88:12.950618:16:V	E0CY88:16:V	Cyb5a
85907	4	R	L	1	86.772	1118.53	1118.02	4469.06	20151011_QEp6_NaKr_SA_totalliver_HFD3_3_phospho.raw	sp|Q9D8Y0|EFHD2_MOUSE EF-hand domain-containing protein D2 OS=Mus musculus OX=10090 GN=Efhd2 PE=1 SV=1	RLQMEGEGGEATEQPGLNGAAAAAAAEAPDETAQALGSADDELSAK_2.002415	Q9D8Y0	2.00242	U	13	Q9D8Y0:2.002415:13:U	Q9D8Y0:13:U	Efhd2
86098	3	-	D	1	86.724	1146.51	1175.85	3525.53	20151011_QEp6_NaKr_SA_totalliver_HFD12_2_phospho.raw	sp|Q9Z1N5|DX39B_MOUSE Spliceosome RNA helicase Ddx39b OS=Mus musculus OX=10090 GN=Ddx39b PE=1 SV=1	M[-88.028039]AENDVDNELLDYEDDEVETAAGADGTEAPAKK	Q9Z1N5	-88.028	M	1	Q9Z1N5:-88.028039:1:M	Q9Z1N5:1:M	Ddx39b
126077	4	R	S	1	86.697	1296.39	1275.89	5100.56	20151014_QEp6_NaKr_SA_totalliver_control_4_phospho.raw	sp|P53657|KPYR_MOUSE Pyruvate kinase PKLR OS=Mus musculus OX=10090 GN=Pklr PE=1 SV=1	RASV[81.969741]AQLTQELGTAFFQQQQLPAAMADTFLEHLCLLDLDSEPVAAR	P53657	81.9697	V	44	P53657:81.969741:44:V	P53657:44:V	Pklr
121837	4	R	L	0	86.691	1186.57	1186.31	4742.23	20151011_QEp6_NaKr_SA_totalliver_HFD3_4_phospho.raw	sp|Q99LC9|PEX6_MOUSE Peroxisome assembly factor 2 OS=Mus musculus OX=10090 GN=Pex6 PE=1 SV=1	ASGSAGGLSEEDEGDLCVAGFPLLAEDFGQALDQLQTAHSQAVGAPR_1.002036	Q99LC9	1.00204	U	653	Q99LC9:1.002036:653:U	Q99LC9:653:U	Pex6
57198	4	K	E	2	86.689	797.843	797.591	3187.34	20151011_QEp6_NaKr_SA_totalliver_HFD12_1_phospho.raw	sp|Q9R0A0|PEX14_MOUSE Peroxisomal membrane protein PEX14 OS=Mus musculus OX=10090 GN=Pex14 PE=1 SV=1	REDKEDEDDEDDDVSHVDEEDVLGVQR_1.002036	Q9R0A0	1.00204	U	320	Q9R0A0:1.002036:320:U	Q9R0A0:320:U	Pex14
72977	4	K	E	2	86.682	1051.99	1083.76	4204.91	20151014_QEp6_NaKr_SA_totalliver_HFD3_2_phospho.raw	sp|Q6PDG5|SMRC2_MOUSE SWI/SNF complex subunit SMARCC2 OS=Mus musculus OX=10090 GN=Smarcc2 PE=1 SV=2	ADPAFGLESSGLAGTASDEPERLEESGTEEARPEGQAADEK_1.002036	Q6PDG5	1.00204	U	729	Q6PDG5:1.002036:729:U	Q6PDG5:729:U	Smarcc2
82840	4	R	T	1	86.679	816.893	796.648	3183.57	20151014_QEp6_NaKr_SA_totalliver_control_2_phospho.raw	sp|P57016|LAD1_MOUSE Ladinin-1 OS=Mus musculus OX=10090 GN=Lad1 PE=1 SV=1	LPS[80.968463]VEEAEVSKPSPPASKDEDEDFQALLR	P57016	80.9685	S	62	P57016:80.968463:62:S	P57016:62:S	Lad1
85128	3	-	D	1	86.644	1146.51	1175.85	3525.53	20151011_QEp6_NaKr_SA_totalliver_HFD3_4_phospho.raw	sp|Q9Z1N5|DX39B_MOUSE Spliceosome RNA helicase Ddx39b OS=Mus musculus OX=10090 GN=Ddx39b PE=1 SV=1	M[-88.028039]AENDVDNELLDYEDDEVETAAGADGTEAPAKK	Q9Z1N5	-88.028	M	1	Q9Z1N5:-88.028039:1:M	Q9Z1N5:1:M	Ddx39b
96876	2	R	L	1	86.612	1305.68	1383.72	2610.34	20151011_QEp6_NaKr_SA_totalliver_HFD12_3_phospho.raw	sp|Q99PG0|AAAD_MOUSE Arylacetamide deacetylase OS=Mus musculus OX=10090 GN=Aadac PE=1 SV=3	VGVSGDSAGGNLAAAVTQQLLQDPDVK_2.3e-05	Q99PG0	2.35e-05	U	182	Q99PG0:2.3e-05:182:U	Q99PG0:182:U	Aadac
73897	4	R	E	0	86.604	1346.85	1346.35	5382.37	20151011_QEp6_NaKr_SA_totalliver_HFD12_3_phospho.raw	sp|Q8BI84|TGO1_MOUSE Transport and Golgi organization protein 1 homolog OS=Mus musculus OX=10090 GN=Mia3 PE=1 SV=2	RPQEAESPEVLSVQPGRPDEEEEEEEGDNYPPEGLMEDENAVSAQQSR_2.002415	Q8BI84	2.00242	U	674	Q8BI84:2.002415:674:U	Q8BI84:674:U	Mia3
99371	3	R	A	1	86.596	1106.89	1106.22	3316.63	20151011_QEp6_NaKr_SA_totalliver_HFD3_3_phospho.raw	sp|Q9WUM3|COR1B_MOUSE Coronin-1B OS=Mus musculus OX=10090 GN=Coro1b PE=1 SV=1	SGASTATAVTDVPSGNLAGAGEAGKLEEVMQELR_2.002415	Q9WUM3	2.00242	U	423	Q9WUM3:2.002415:423:U	Q9WUM3:423:U	Coro1b
52535	3	R	C	0	86.591	1369.49	1368.83	4104.47	20151011_QEp6_NaKr_SA_totalliver_HFD12_2_phospho.raw	sp|Q91ZX7|LRP1_MOUSE Prolow-density lipoprotein receptor-related protein 1 OS=Mus musculus OX=10090 GN=Lrp1 PE=1 SV=1	WQCDYDNDCGDNSDEESCTPRPCSESEFSCANGR_2.002415	Q91ZX7	2.00242	U	3554	Q91ZX7:2.002415:3554:U	Q91ZX7:3554:U	Lrp1
76516	3	K	-	1	86.564	1309.93	1309.26	3925.77	20151011_QEp6_NaKr_SA_totalliver_HFD12_1_phospho.raw	sp|P42669|PURA_MOUSE Transcriptional activator protein Pur-alpha OS=Mus musculus OX=10090 GN=Pura PE=1 SV=1	RAACEQLHQQQQQQQEETTAATLLLQGEEEGEED_2.002415	P42669	2.00242	U	288	P42669:2.002415:288:U	P42669:288:U	Pura
90660	4	K	L	1	86.564	1280.83	1260.08	5037.3	20151014_QEp6_NaKr_SA_totalliver_control_3_phospho.raw	tr|A0A0A6YXL6|A0A0A6YXL6_MOUSE Lipopolysaccharide-responsive and beige-like anchor protein OS=Mus musculus OX=10090 GN=Lrba PE=1 SV=1	VEGSPT[82.968833]EEAGLPTELQGEGLSVAASEGREEPDMCGHGCEVQVEAPLTK	A0A0A6YXL6	82.9688	T	1117	A0A0A6YXL6:82.968833:1117:T	A0A0A6YXL6:1117:T	Lrba
61817	3	-	G	0	86.55	1289.53	1318.87	3954.59	20151011_QEp6_NaKr_SA_totalliver_HFD12_1_phospho.raw	sp|O70311|NMT2_MOUSE Glycylpeptide N-tetradecanoyltransferase 2 OS=Mus musculus OX=10090 GN=Nmt2 PE=1 SV=1	M[-88.043059]AEDSESAASQQSLELDDQDTCGLDGDNEEETEHAK	O70311	-88.0431	M	1	O70311:-88.043059:1:M	O70311:1:M	Nmt2
87640	4	R	M	1	86.536	999.974	979.977	3916.89	20151011_QEp6_NaKr_SA_totalliver_HFD3_3_phospho.raw	sp|Q9R1E0|FOXO1_MOUSE Forkhead box protein O1 OS=Mus musculus OX=10090 GN=Foxo1 PE=1 SV=2	TSSNASTLSGRLS[79.966352]PLMTEQDDLGDGDVHSLVYPPSAAK	Q9R1E0	79.9664	S	326	Q9R1E0:79.966352:326:S	Q9R1E0:326:S	Foxo1
61534	4	K	E	2	86.529	797.841	797.591	3187.34	20151011_QEp6_NaKr_SA_totalliver_HFD12_2_phospho.raw	sp|Q9R0A0|PEX14_MOUSE Peroxisomal membrane protein PEX14 OS=Mus musculus OX=10090 GN=Pex14 PE=1 SV=1	REDKEDEDDEDDDVSHVDEEDVLGVQR_1.002036	Q9R0A0	1.00204	U	320	Q9R0A0:1.002036:320:U	Q9R0A0:320:U	Pex14
57546	4	K	-	2	86.516	1028.44	1056.21	4221.81	20151014_QEp6_NaKr_SA_totalliver_control_2_phospho.raw	sp|P51859|HDGF_MOUSE Hepatoma-derived growth factor OS=Mus musculus OX=10090 GN=Hdgf PE=1 SV=2	NSTPSEPDSGQGPPAEEEEGEEEAAKEEAEAQGVRDHES[-111.120568]L	P51859	-111.121	S	236	P51859:-111.120568:236:S	P51859:236:S	Hdgf
100642	3	R	A	1	86.507	1106.89	1106.22	3316.63	20151011_QEp6_NaKr_SA_totalliver_HFD3_4_phospho.raw	sp|Q9WUM3|COR1B_MOUSE Coronin-1B OS=Mus musculus OX=10090 GN=Coro1b PE=1 SV=1	SGASTATAVTDVPSGNLAGAGEAGKLEEVMQELR_2.002415	Q9WUM3	2.00242	U	423	Q9WUM3:2.002415:423:U	Q9WUM3:423:U	Coro1b
80806	3	R	T	1	86.503	1088.85	1061.86	3183.57	20151011_QEp6_NaKr_SA_totalliver_HFD3_4_phospho.raw	sp|P57016|LAD1_MOUSE Ladinin-1 OS=Mus musculus OX=10090 GN=Lad1 PE=1 SV=1	LPS[80.968463]VEEAEVSKPSPPASKDEDEDFQALLR	P57016	80.9685	S	62	P57016:80.968463:62:S	P57016:62:S	Lad1
67681	4	K	E	1	86.484	925.923	925.42	3698.66	20151011_QEp6_NaKr_SA_totalliver_HFD12_1_phospho.raw	sp|P56395|CYB5_MOUSE Cytochrome b5 OS=Mus musculus OX=10090 GN=Cyb5a PE=1 SV=2	FLEEHPGGEEVLREQAGGDATENFEDVGHSTDAR_2.002415	P56395	2.00242	U	40	P56395:2.002415:40:U	P56395:40:U	Cyb5a
105092	4	R	V	0	86.483	1022.28	1021.52	4083.07	20151011_QEp6_NaKr_SA_totalliver_HFD3_4_phospho.raw	sp|P00329|ADH1_MOUSE Alcohol dehydrogenase 1 OS=Mus musculus OX=10090 GN=Adh1 PE=1 SV=2	SDDHVVSGTLVTPLPAVLGHEGAGLVESVGEGVTCVKPGDK_2.992953	P00329	2.99295	U	49	P00329:2.992953:49:U	P00329:49:U	Adh1
83805	3	K	V	0	86.458	1323.95	1323.61	3968.82	20151011_QEp6_NaKr_SA_totalliver_HFD3_3_phospho.raw	sp|Q8BWS5|GRIN3_MOUSE G protein-regulated inducer of neurite outgrowth 3 OS=Mus musculus OX=10090 GN=Gprin3 PE=1 SV=1	NQEGLCDFPSPENSQGLLQTPDLASPSADRPEGEGQK_1.002036	Q8BWS5	1.00204	U	181	Q8BWS5:1.002036:181:U	Q8BWS5:181:U	Gprin3
107920	3	K	N	0	86.456	1348.99	1321.33	3961.97	20151014_QEp6_NaKr_SA_totalliver_HFD3_2_phospho.raw	sp|Q8CFC7|CLASR_MOUSE CLK4-associating serine/arginine rich protein OS=Mus musculus OX=10090 GN=Clasrp PE=1 SV=3	LTFLTSFGGS[82.968833]DEEAAAAAAAAAASGAAPGKPPAPPQTGGPAPGR	Q8CFC7	82.9688	S	335	Q8CFC7:82.968833:335:S	Q8CFC7:335:S	Clasrp
108983	4	R	L	0	86.432	1267.12	1247.12	4985.47	20151011_QEp6_NaKr_SA_totalliver_HFD12_1_phospho.raw	sp|Q3UIR3|DTX3L_MOUSE E3 ubiquitin-protein ligase DTX3L OS=Mus musculus OX=10090 GN=Dtx3l PE=1 SV=1	LPS[79.966352]LTQPVETPSSRPPSLTGSLDEALCDDLHPQDGLVSNSVDSVVQK	Q3UIR3	79.9664	S	101	Q3UIR3:79.966352:101:S	Q3UIR3:101:S	Dtx3l
107851	3	K	N	0	86.386	1348.66	1321.33	3961.97	20151014_QEp6_NaKr_SA_totalliver_HFD3_2_phospho.raw	sp|Q8CFC7|CLASR_MOUSE CLK4-associating serine/arginine rich protein OS=Mus musculus OX=10090 GN=Clasrp PE=1 SV=3	LTFLTSFGGS[81.969741]DEEAAAAAAAAAASGAAPGKPPAPPQTGGPAPGR	Q8CFC7	81.9697	S	335	Q8CFC7:81.969741:335:S	Q8CFC7:335:S	Clasrp
74064	4	R	E	0	86.381	1346.61	1346.35	5382.37	20151011_QEp6_NaKr_SA_totalliver_HFD12_3_phospho.raw	sp|Q8BI84|TGO1_MOUSE Transport and Golgi organization protein 1 homolog OS=Mus musculus OX=10090 GN=Mia3 PE=1 SV=2	RPQEAESPEVLSVQPGRPDEEEEEEEGDNYPPEGLMEDENAVSAQQSR_1.002036	Q8BI84	1.00204	U	674	Q8BI84:1.002036:674:U	Q8BI84:674:U	Mia3
66115	4	K	-	2	86.38	1056.71	973.918	3892.65	20151011_QEp6_NaKr_SA_totalliver_HFD12_2_phospho.raw	tr|E0CXA0|E0CXA0_MOUSE Hepatoma-derived growth factor (Fragment) OS=Mus musculus OX=10090 GN=Hdgf PE=1 SV=1	NSTPSEPDSGQGPPAEEEEGEEEAAKEEAEAQGVRDH[331.163905]	E0CXA0	331.164	H	202	E0CXA0:331.163905:202:H	E0CXA0:202:H	Hdgf
54165	4	R	D	1	86.355	1123.49	1155.02	4490.95	20151011_QEp6_NaKr_SA_totalliver_HFD3_4_phospho.raw	sp|Q1HFZ0|NSUN2_MOUSE tRNA (cytosine(34)-C(5))-methyltransferase OS=Mus musculus OX=10090 GN=Nsun2 PE=1 SV=2	VSSHVAATEGNPSDQSELESQMLTGAGDSETAHNTENTESNEK_2.002415	Q1HFZ0	2.00242	U	454	Q1HFZ0:2.002415:454:U	Q1HFZ0:454:U	Nsun2
69660	4	K	E	1	86.296	925.422	925.42	3698.66	20151014_QEp6_NaKr_SA_totalliver_HFD3_2_phospho.raw	sp|P56395|CYB5_MOUSE Cytochrome b5 OS=Mus musculus OX=10090 GN=Cyb5a PE=1 SV=2	FLEEHPGGEEVLREQAGGDATENFEDVGHSTDAR_2.3e-05	P56395	2.35e-05	U	40	P56395:2.3e-05:40:U	P56395:40:U	Cyb5a
78856	4	R	L	0	86.261	1215.25	1210.75	4839.98	20151011_QEp6_NaKr_SA_totalliver_HFD12_2_phospho.raw	sp|Q80X50|UBP2L_MOUSE Ubiquitin-associated protein 2-like OS=Mus musculus OX=10090 GN=Ubap2l PE=1 SV=1	FSAQGM[17.997414]GTFNPADYAEPANTDDNYGNSSGNTWNNTGHFEPDDGTR	Q80X50	17.9974	M	196	Q80X50:17.997414:196:M	Q80X50:196:M	Ubap2l
98817	3	R	S	0	86.254	1113.24	1086.25	3256.73	20151011_QEp6_NaKr_SA_totalliver_HFD3_3_phospho.raw	sp|Q8C0C0|ZHX2_MOUSE Zinc fingers and homeoboxes protein 2 OS=Mus musculus OX=10090 GN=Zhx2 PE=1 SV=1	LDQLSGAQLAGSLPS[80.968463]PSSALVQNQEQVHLLR	Q8C0C0	80.9685	S	628	Q8C0C0:80.968463:628:S	Q8C0C0:628:S	Zhx2
109377	3	K	Q	0	86.227	1367.98	1373.32	4117.94	20151014_QEp6_NaKr_SA_totalliver_control_4_phospho.raw	sp|P26231|CTNA1_MOUSE Catenin alpha-1 OS=Mus musculus OX=10090 GN=Ctnna1 PE=1 SV=1	Q[-16.022234]LQQAVTGLSNAAQATASDDAAQHQGGSGGELAYALNNFDK	P26231	-16.0222	Q	247	P26231:-16.022234:247:Q	P26231:247:Q	Ctnna1
110435	3	K	T	2	86.214	1237.61	1181.27	3541.8	20151011_QEp6_NaKr_SA_totalliver_HFD12_3_phospho.raw	sp|Q64514|TPP2_MOUSE Tripeptidyl-peptidase 2 OS=Mus musculus OX=10090 GN=Tpp2 PE=1 SV=3	YNQPFFVTSLPDDKLPK[168.984678]GAGPGCYLAGSLTLSK	Q64514	168.985	K	961	Q64514:168.984678:961:K	Q64514:961:K	Tpp2	GP
102309	3	R	L	0	86.21	1327.99	1327.66	3980.95	20151011_QEp6_NaKr_SA_totalliver_HFD12_2_phospho.raw	sp|Q9WUR9|KAD4_MOUSE Adenylate kinase 4, mitochondrial OS=Mus musculus OX=10090 GN=Ak4 PE=1 SV=1	VYNLDFNPPQVQGLDDLTGEPLVQQEDDKPEAVAAR_1.002036	Q9WUR9	1.00204	U	135	Q9WUR9:1.002036:135:U	Q9WUR9:135:U	Ak4
57373	3	R	E	0	86.208	1070.83	1070.49	3209.47	20151011_QEp6_NaKr_SA_totalliver_HFD3_4_phospho.raw	tr|Q3TXY2|Q3TXY2_MOUSE Uncharacterized protein OS=Mus musculus OX=10090 GN=Tex264 PE=2 SV=1	ELAEATDTQTDGTGADTSDASSVSLDVRPGSR_1.002036	Q3TXY2	1.00204	U	166	Q3TXY2:1.002036:166:U	Q3TXY2:166:U	Tex264
85295	4	K	S	1	86.168	1154.75	1204.28	4615.98	20151011_QEp6_NaKr_SA_totalliver_HFD12_2_phospho.raw	sp|Q9EPJ9|ARFG1_MOUSE ADP-ribosylation factor GTPase-activating protein 1 OS=Mus musculus OX=10090 GN=Arfgap1 PE=1 SV=2	AEDSSDRPLEGHSYQNSSGDNSQNSNLDQSFWETFGSAEPPK_1.002036	Q9EPJ9	1.00204	U	298	Q9EPJ9:1.002036:298:U	Q9EPJ9:298:U	Arfgap1
82731	4	K	S	1	86.16	1154.75	1204.28	4615.98	20151011_QEp6_NaKr_SA_totalliver_HFD3_4_phospho.raw	sp|Q9EPJ9|ARFG1_MOUSE ADP-ribosylation factor GTPase-activating protein 1 OS=Mus musculus OX=10090 GN=Arfgap1 PE=1 SV=2	AEDSSDRPLEGHSYQNSSGDNSQNSNLDQSFWETFGSAEPPK_1.002036	Q9EPJ9	1.00204	U	298	Q9EPJ9:1.002036:298:U	Q9EPJ9:298:U	Arfgap1
92231	4	R	L	1	86.115	1312.88	1316.87	5264.46	20151014_QEp6_NaKr_SA_totalliver_control_4_phospho.raw	tr|Q8VCQ8|Q8VCQ8_MOUSE Caldesmon 1 OS=Mus musculus OX=10090 GN=Cald1 PE=1 SV=1	Q[-16.022234]KQEEESLGQVTDQVEAHVQNSVPDEESKPASSNTQVEGDEEAALLER	Q8VCQ8	-16.0222	Q	46	Q8VCQ8:-16.022234:46:Q	Q8VCQ8:46:Q	Cald1
96213	3	R	G	1	86.112	875.097	848.438	2543.3	20151014_QEp6_NaKr_SA_totalliver_HFD3_2_phospho.raw	sp|Q8K1N2|PHLB2_MOUSE Pleckstrin homology-like domain family B member 2 OS=Mus musculus OX=10090 GN=Phldb2 PE=1 SV=2	KGS[79.966352]LQDVDVAGFGNLGHSASFLAPR	Q8K1N2	79.9664	S	510	Q8K1N2:79.966352:510:S	Q8K1N2:510:S	Phldb2
98869	3	R	L	1	86.103	1096.2	1095.86	3285.57	20151011_QEp6_NaKr_SA_totalliver_HFD3_3_phospho.raw	sp|Q8K0D5|EFGM_MOUSE Elongation factor G, mitochondrial OS=Mus musculus OX=10090 GN=Gfm1 PE=1 SV=1	AAAADHRQELLECVANSDEQLGELFLEEK_1.002036	Q8K0D5	1.00204	U	245	Q8K0D5:1.002036:245:U	Q8K0D5:245:U	Gfm1
67719	4	K	-	2	85.997	1076.7	1056.21	4221.81	20151014_QEp6_NaKr_SA_totalliver_control_4_phospho.raw	sp|P51859|HDGF_MOUSE Hepatoma-derived growth factor OS=Mus musculus OX=10090 GN=Hdgf PE=1 SV=2	NST[81.969741]PSEPDSGQGPPAEEEEGEEEAAKEEAEAQGVRDHESL	P51859	81.9697	T	200	P51859:81.969741:200:T	P51859:200:T	Hdgf
115762	4	R	V	2	85.976	1134.53	1166.3	4535.09	20151011_QEp6_NaKr_SA_totalliver_HFD3_3_phospho.raw	sp|G3X982|AOXC_MOUSE Aldehyde oxidase 3 OS=Mus musculus OX=10090 GN=Aox3 PE=1 SV=1	DVPGDNGREEESLYAQDEVLCVGQLVCAVAADSYAHAQQAAK_1.002036	G3X982	1.00204	U	646	G3X982:1.002036:646:U	G3X982:646:U	Aox3
126796	4	R	A	0	85.97	1423.95	1427.7	5707.76	20151011_QEp6_NaKr_SA_totalliver_HFD12_1_phospho.raw	sp|P55264|ADK_MOUSE Adenosine kinase OS=Mus musculus OX=10090 GN=Adk PE=1 SV=2	DDTLVAAENDVTAFPVLDQNQEELLDTNGA[-15.022076]GDAFVGGFLSQLVSDKPLTECLR	P55264	-15.0221	A	314	P55264:-15.022076:314:A	P55264:314:A	Adk
40771	3	K	K	0	85.96	1119.16	1110.15	3328.43	20151011_QEp6_NaKr_SA_totalliver_HFD3_3_phospho.raw	sp|Q61316|HSP74_MOUSE Heat shock 70 kDa protein 4 OS=Mus musculus OX=10090 GN=Hspa4 PE=1 SV=1	H[27.0167]AEQNGPVDGQGDNPGSQAAEHGADTAVPSDGDK	Q61316	27.0167	H	800	Q61316:27.0167:800:H	Q61316:800:H	Hspa4
65271	4	R	E	2	85.943	925.675	922.429	3686.69	20151011_QEp6_NaKr_SA_totalliver_HFD3_3_phospho.raw	tr|E0CY88|E0CY88_MOUSE Cytochrome b5 OS=Mus musculus OX=10090 GN=Cyb5a PE=1 SV=1	V[12.993815]HNRHPGGEEVLREQAGGDATENFEDVGHSTDAR	E0CY88	12.9938	V	16	E0CY88:12.993815:16:V	E0CY88:16:V	Cyb5a
70485	4	R	R	3	85.938	1075.25	1124.27	4297.96	20151011_QEp6_NaKr_SA_totalliver_HFD12_1_phospho.raw	sp|O70570|PIGR_MOUSE Polymeric immunoglobulin receptor OS=Mus musculus OX=10090 GN=Pigr PE=1 SV=1	DLGGNDNMGASPDTQQTVLEGKDELVTTTECTAEPEESKK_2.992953	O70570	2.99295	U	698	O70570:2.992953:698:U	O70570:698:U	Pigr
66567	4	K	-	2	85.924	1076.7	1056.21	4221.81	20151014_QEp6_NaKr_SA_totalliver_HFD3_2_phospho.raw	sp|P51859|HDGF_MOUSE Hepatoma-derived growth factor OS=Mus musculus OX=10090 GN=Hdgf PE=1 SV=2	NST[81.969741]PSEPDSGQGPPAEEEEGEEEAAKEEAEAQGVRDHESL	P51859	81.9697	T	200	P51859:81.969741:200:T	P51859:200:T	Hdgf
118965	4	R	N	0	85.892	1153.07	1148.57	4591.25	20151011_QEp6_NaKr_SA_totalliver_HFD3_4_phospho.raw	sp|Q8CGK3|LONM_MOUSE Lon protease homolog, mitochondrial OS=Mus musculus OX=10090 GN=Lonp1 PE=1 SV=2	GGSDETSEGGAEDGATASTGEGPVVTALAPM[17.997414]TVPDVFPHLPLLALTR	Q8CGK3	17.9974	M	103	Q8CGK3:17.997414:103:M	Q8CGK3:103:M	Lonp1
83402	4	K	S	0	85.875	1194.29	1173.79	4692.15	20151011_QEp6_NaKr_SA_totalliver_HFD3_4_phospho.raw	sp|Q5SPL2|PHF12_MOUSE PHD finger protein 12 OS=Mus musculus OX=10090 GN=Phf12 PE=1 SV=1	APLPSHYPLSCPSAVSTQNSLGCS[81.969741]PPHQPPTLEDLSCSSCVEK	Q5SPL2	81.9697	S	509	Q5SPL2:81.969741:509:S	Q5SPL2:509:S	Phf12
47822	3	K	D	3	85.863	1193.86	1193.19	3577.55	20151011_QEp6_NaKr_SA_totalliver_HFD12_1_phospho.raw	sp|Q9JL35|HMGN5_MOUSE High mobility group nucleosome-binding domain-containing protein 5 OS=Mus musculus OX=10090 GN=Hmgn5 PE=1 SV=2	EDRKEEGEQEVAVDEGSDENKVEAEEEGAENK_2.002415	Q9JL35	2.00242	U	360	Q9JL35:2.002415:360:U	Q9JL35:360:U	Hmgn5
126427	4	R	E	0	85.84	1308.63	1308.38	5230.48	20151011_QEp6_NaKr_SA_totalliver_HFD12_1_phospho.raw	sp|O35465|FKBP8_MOUSE Peptidyl-prolyl cis-trans isomerase FKBP8 OS=Mus musculus OX=10090 GN=Fkbp8 PE=1 SV=2	LPGAPLLEGFEVLDGVDDAEEEDDLSGLPPLEDMGQPTVEEAEQPGALAR_1.002036	O35465	1.00204	U	15	O35465:1.002036:15:U	O35465:15:U	Fkbp8
91362	3	K	Q	0	85.836	1374.33	1373.32	4117.94	20151011_QEp6_NaKr_SA_totalliver_HFD12_2_phospho.raw	sp|P26231|CTNA1_MOUSE Catenin alpha-1 OS=Mus musculus OX=10090 GN=Ctnna1 PE=1 SV=1	QLQQAVTGLSNAAQATASDDAAQHQGGSGGELAYALNNFDK_2.992953	P26231	2.99295	U	247	P26231:2.992953:247:U	P26231:247:U	Ctnna1
91233	3	R	Q	0	85.827	1172.94	1145.61	3434.81	20151014_QEp6_NaKr_SA_totalliver_control_2_phospho.raw	sp|P46938|YAP1_MOUSE Transcriptional coactivator YAP1 OS=Mus musculus OX=10090 GN=Yap1 PE=1 SV=2	AHS[81.969741]SPASLQLGAVSPGTLTASGVVSGPAAAPAAQHLR	P46938	81.9697	S	112	P46938:81.969741:112:S	P46938:112:S	Yap1
101966	3	R	A	1	85.798	1106.89	1106.22	3316.63	20151011_QEp6_NaKr_SA_totalliver_HFD12_2_phospho.raw	sp|Q9WUM3|COR1B_MOUSE Coronin-1B OS=Mus musculus OX=10090 GN=Coro1b PE=1 SV=1	SGASTATAVTDVPSGNLAGAGEAGKLEEVMQELR_2.002415	Q9WUM3	2.00242	U	423	Q9WUM3:2.002415:423:U	Q9WUM3:423:U	Coro1b
68405	4	R	C	1	85.775	1002.42	1001.92	4004.65	20151011_QEp6_NaKr_SA_totalliver_HFD12_1_phospho.raw	sp|Q8BFY9|TNPO1_MOUSE Transportin-1 OS=Mus musculus OX=10090 GN=Tnpo1 PE=1 SV=2	TVAQQHEEDGLEEEDDDDDELDDDDTLSDWNLRK_2.002415	Q8BFY9	2.00242	U	352	Q8BFY9:2.002415:352:U	Q8BFY9:352:U	Tnpo1
93169	3	R	G	1	85.774	875.43	848.438	2543.3	20151011_QEp6_NaKr_SA_totalliver_HFD12_1_phospho.raw	sp|Q8K1N2|PHLB2_MOUSE Pleckstrin homology-like domain family B member 2 OS=Mus musculus OX=10090 GN=Phldb2 PE=1 SV=2	KGS[80.968463]LQDVDVAGFGNLGHSASFLAPR	Q8K1N2	80.9685	S	510	Q8K1N2:80.968463:510:S	Q8K1N2:510:S	Phldb2
114121	3	K	G	0	85.76	1257.3	1257.29	3769.87	20151011_QEp6_NaKr_SA_totalliver_HFD3_3_phospho.raw	sp|Q9QYJ0|DNJA2_MOUSE DnaJ homolog subfamily A member 2 OS=Mus musculus OX=10090 GN=Dnaja2 PE=1 SV=1	LSELEDLLPSRPEVPNVLGETEEVELQEFDSTR_2.3e-05	Q9QYJ0	2.35e-05	U	348	Q9QYJ0:2.3e-05:348:U	Q9QYJ0:348:U	Dnaja2
65079	4	K	-	2	85.756	1056.71	1056.21	4221.81	20151014_QEp6_NaKr_SA_totalliver_control_2_phospho.raw	sp|P51859|HDGF_MOUSE Hepatoma-derived growth factor OS=Mus musculus OX=10090 GN=Hdgf PE=1 SV=2	NSTPSEPDSGQGPPAEEEEGEEEAAKEEAEAQGVRDHESL_2.002415	P51859	2.00242	U	198	P51859:2.002415:198:U	P51859:198:U	Hdgf
112727	4	K	L	0	85.727	1108.04	1107.54	4427.14	20151011_QEp6_NaKr_SA_totalliver_HFD12_2_phospho.raw	sp|Q8C142|ARH_MOUSE Low density lipoprotein receptor adapter protein 1 OS=Mus musculus OX=10090 GN=Ldlrap1 PE=1 SV=3	APLSTVSANTNNVDETPRPQVLGNNSVVWELDDGLDEAFSR_2.002415	Q8C142	2.00242	U	220	Q8C142:2.002415:220:U	Q8C142:220:U	Ldlrap1
92282	4	R	D	2	85.725	1050.49	1029.99	4116.94	20151011_QEp6_NaKr_SA_totalliver_HFD3_3_phospho.raw	sp|Q00PI9|HNRL2_MOUSE Heterogeneous nuclear ribonucleoprotein U-like protein 2 OS=Mus musculus OX=10090 GN=Hnrnpul2 PE=1 SV=2	SKS[81.969741]PPPPEEEAKDEEEDQTLVNLDTYTSDLHFQLSK	Q00PI9	81.9697	S	226	Q00PI9:81.969741:226:S	Q00PI9:226:S	Hnrnpul2
97226	3	R	G	1	85.719	875.099	848.438	2543.3	20151014_QEp6_NaKr_SA_totalliver_control_3_phospho.raw	sp|Q8K1N2|PHLB2_MOUSE Pleckstrin homology-like domain family B member 2 OS=Mus musculus OX=10090 GN=Phldb2 PE=1 SV=2	KGS[79.966352]LQDVDVAGFGNLGHSASFLAPR	Q8K1N2	79.9664	S	510	Q8K1N2:79.966352:510:S	Q8K1N2:510:S	Phldb2
64078	4	K	-	2	85.669	1056.71	1056.21	4221.81	20151011_QEp6_NaKr_SA_totalliver_HFD3_4_phospho.raw	sp|P51859|HDGF_MOUSE Hepatoma-derived growth factor OS=Mus musculus OX=10090 GN=Hdgf PE=1 SV=2	NSTPSEPDSGQGPPAEEEEGEEEAAKEEAEAQGVRDHESL_2.002415	P51859	2.00242	U	198	P51859:2.002415:198:U	P51859:198:U	Hdgf
121571	4	R	E	0	85.664	1308.88	1308.38	5230.48	20151014_QEp6_NaKr_SA_totalliver_HFD3_2_phospho.raw	sp|O35465|FKBP8_MOUSE Peptidyl-prolyl cis-trans isomerase FKBP8 OS=Mus musculus OX=10090 GN=Fkbp8 PE=1 SV=2	LPGAPLLEGFEVLDGVDDAEEEDDLSGLPPLEDMGQPTVEEAEQPGALAR_2.002415	O35465	2.00242	U	15	O35465:2.002415:15:U	O35465:15:U	Fkbp8
53422	3	K	E	2	85.627	1063.46	1063.12	3187.34	20151011_QEp6_NaKr_SA_totalliver_HFD3_3_phospho.raw	sp|Q9R0A0|PEX14_MOUSE Peroxisomal membrane protein PEX14 OS=Mus musculus OX=10090 GN=Pex14 PE=1 SV=1	REDKEDEDDEDDDVSHVDEEDVLGVQR_1.002036	Q9R0A0	1.00204	U	320	Q9R0A0:1.002036:320:U	Q9R0A0:320:U	Pex14
64064	4	K	-	2	85.569	1056.21	973.918	3892.65	20151011_QEp6_NaKr_SA_totalliver_HFD12_3_phospho.raw	tr|E0CXA0|E0CXA0_MOUSE Hepatoma-derived growth factor (Fragment) OS=Mus musculus OX=10090 GN=Hdgf PE=1 SV=1	NSTPSEPDSGQGPPAEEEEGEEEAAKEEAEAQGVRDH[329.160486]	E0CXA0	329.16	H	202	E0CXA0:329.160486:202:H	E0CXA0:202:H	Hdgf
82755	3	-	D	1	85.543	1146.51	1175.85	3525.53	20151014_QEp6_NaKr_SA_totalliver_HFD3_2_phospho.raw	sp|Q9Z1N5|DX39B_MOUSE Spliceosome RNA helicase Ddx39b OS=Mus musculus OX=10090 GN=Ddx39b PE=1 SV=1	M[-88.028039]AENDVDNELLDYEDDEVETAAGADGTEAPAKK	Q9Z1N5	-88.028	M	1	Q9Z1N5:-88.028039:1:M	Q9Z1N5:1:M	Ddx39b
58475	3	K	K	2	85.537	1309.23	1308.56	3923.66	20151011_QEp6_NaKr_SA_totalliver_HFD3_3_phospho.raw	sp|P08113|ENPL_MOUSE Endoplasmin OS=Mus musculus OX=10090 GN=Hsp90b1 PE=1 SV=2	TETVEEPLEEDEAAKEEKEESDDEAAVEEEEEEK_2.002415	P08113	2.00242	U	286	P08113:2.002415:286:U	P08113:286:U	Hsp90b1
75591	3	K	D	0	85.525	1170.89	1151.55	3452.64	20151011_QEp6_NaKr_SA_totalliver_HFD12_2_phospho.raw	sp|Q9D0F3|LMAN1_MOUSE Protein ERGIC-53 OS=Mus musculus OX=10090 GN=Lman1 PE=1 SV=1	N[58.023061]NPALVVLGNNGQLNYDHQNDGATQALASCQR	Q9D0F3	58.0231	N	169	Q9D0F3:58.023061:169:N	Q9D0F3:169:N	Lman1
121593	4	R	C	0	85.508	1131.76	1111.26	4442.03	20151014_QEp6_NaKr_SA_totalliver_HFD3_2_phospho.raw	sp|Q8BWJ3|KPB2_MOUSE Phosphorylase b kinase regulatory subunit alpha, liver isoform OS=Mus musculus OX=10090 GN=Phka2 PE=1 SV=1	SFS[81.969741]PDSEPDLGGYLEDSSPQESQDELDQYLSHLLQSTSLK	Q8BWJ3	81.9697	S	637	Q8BWJ3:81.969741:637:S	Q8BWJ3:637:S	Phka2
71717	4	K	R	2	85.506	1237.54	1283.07	4947.15	20151011_QEp6_NaKr_SA_totalliver_HFD12_2_phospho.raw	sp|P59325|IF5_MOUSE Eukaryotic translation initiation factor 5 OS=Mus musculus OX=10090 GN=Eif5 PE=1 SV=1	DKENGSVSTSETPPPPPPNELSPPHAVEEEEDDDWGEDTTEEAQR_2.992953	P59325	2.99295	U	167	P59325:2.992953:167:U	P59325:167:U	Eif5
55617	4	R	R	0	85.491	1195.79	1194.78	4776.11	20151014_QEp6_NaKr_SA_totalliver_HFD3_2_phospho.raw	sp|P42669|PURA_MOUSE Transcriptional activator protein Pur-alpha OS=Mus musculus OX=10090 GN=Pura PE=1 SV=1	DSGSEQGGAALGSGGSLGHPGSGSGSGGGGGG[3.991747]GGGGGGSGGGGGAPGGLQHETQELASK	P42669	3.99175	G	36	P42669:3.991747:36:G	P42669:36:G	Pura
113199	3	K	T	0	85.472	866.128	865.791	2595.36	20151011_QEp6_NaKr_SA_totalliver_HFD3_3_phospho.raw	sp|P16858|G3P_MOUSE Glyceraldehyde-3-phosphate dehydrogenase OS=Mus musculus OX=10090 GN=Gapdh PE=1 SV=2	VLHDNFGLVEGLMTTVHALTATQK_1.002036	P16858	1.00204	U	161	P16858:1.002036:161:U	P16858:161:U	Gapdh
92434	3	K	Q	0	85.454	1373.99	1373.32	4117.94	20151014_QEp6_NaKr_SA_totalliver_control_2_phospho.raw	sp|P26231|CTNA1_MOUSE Catenin alpha-1 OS=Mus musculus OX=10090 GN=Ctnna1 PE=1 SV=1	QLQQAVTGLSNAAQATASDDAAQHQGGSGGELAYALNNFDK_2.002415	P26231	2.00242	U	247	P26231:2.002415:247:U	P26231:247:U	Ctnna1
78652	3	K	-	1	85.453	1309.93	1309.26	3925.77	20151014_QEp6_NaKr_SA_totalliver_control_2_phospho.raw	sp|P42669|PURA_MOUSE Transcriptional activator protein Pur-alpha OS=Mus musculus OX=10090 GN=Pura PE=1 SV=1	RAACEQLHQQQQQQQEETTAATLLLQGEEEGEED_2.002415	P42669	2.00242	U	288	P42669:2.002415:288:U	P42669:288:U	Pura
78807	4	R	K	1	85.451	983.444	963.197	3849.77	20151014_QEp6_NaKr_SA_totalliver_control_4_phospho.raw	tr|E9Q0A7|E9Q0A7_MOUSE Oxidation resistance protein 1 OS=Mus musculus OX=10090 GN=Oxr1 PE=1 SV=1	FEDYLREPAPGDPGCGPEELRPPS[80.968463]PASPEGPDTGQK	E9Q0A7	80.9685	S	59	E9Q0A7:80.968463:59:S	E9Q0A7:59:S	Oxr1
112964	3	K	T	0	85.394	921.79	865.791	2595.36	20151011_QEp6_NaKr_SA_totalliver_HFD12_3_phospho.raw	sp|P16858|G3P_MOUSE Glyceraldehyde-3-phosphate dehydrogenase OS=Mus musculus OX=10090 GN=Gapdh PE=1 SV=2	VLHDNFGLVEGLMTTVHALTATQK[167.982297]	P16858	167.982	K	184	P16858:167.982297:184:K	P16858:184:K	Gapdh
99780	4	R	F	1	85.386	1100.78	1080.03	4317.1	20151011_QEp6_NaKr_SA_totalliver_HFD12_1_phospho.raw	sp|Q3UPF5|ZCCHV_MOUSE Zinc finger CCCH-type antiviral protein 1 OS=Mus musculus OX=10090 GN=Zc3hav1 PE=1 SV=1	FHHNSLEVLSTVSPLGSGPP[82.968833]SPDVTGCKDPLEDVSADVTQK	Q3UPF5	82.9688	P	272	Q3UPF5:82.968833:272:P	Q3UPF5:272:P	Zc3hav1
92268	3	R	Q	0	85.385	1172.93	1145.61	3434.81	20151014_QEp6_NaKr_SA_totalliver_control_4_phospho.raw	sp|P46938|YAP1_MOUSE Transcriptional coactivator YAP1 OS=Mus musculus OX=10090 GN=Yap1 PE=1 SV=2	AHS[81.969741]SPASLQLGAVSPGTLTASGVVSGPAAAPAAQHLR	P46938	81.9697	S	112	P46938:81.969741:112:S	P46938:112:S	Yap1
58926	4	K	K	2	85.382	982.174	981.67	3923.66	20151011_QEp6_NaKr_SA_totalliver_HFD3_4_phospho.raw	sp|P08113|ENPL_MOUSE Endoplasmin OS=Mus musculus OX=10090 GN=Hsp90b1 PE=1 SV=2	TETVEEPLEEDEAAKEEKEESDDEAAVEEEEEEK_2.002415	P08113	2.00242	U	286	P08113:2.002415:286:U	P08113:286:U	Hsp90b1
57801	3	K	C	1	85.377	1169.85	1221.55	3507.54	20151011_QEp6_NaKr_SA_totalliver_HFD12_2_phospho.raw	sp|Q5UAK0|MIER1_MOUSE Mesoderm induction early response protein 1 OS=Mus musculus OX=10090 GN=Mier1 PE=1 SV=2	DSSGQEDETQSSNDDPSQSVTSQDAQELLRPR_1.002036	Q5UAK0	1.00204	U	119	Q5UAK0:1.002036:119:U	Q5UAK0:119:U	Mier1
64083	4	K	-	2	85.372	1056.71	973.918	3892.65	20151011_QEp6_NaKr_SA_totalliver_HFD3_3_phospho.raw	tr|E0CXA0|E0CXA0_MOUSE Hepatoma-derived growth factor (Fragment) OS=Mus musculus OX=10090 GN=Hdgf PE=1 SV=1	NSTPSEPDSGQGPPAEEEEGEEEAAKEEAEAQGVRDH[331.162223]	E0CXA0	331.162	H	202	E0CXA0:331.162223:202:H	E0CXA0:202:H	Hdgf
123219	4	R	C	0	85.372	1131.51	1111.26	4442.03	20151014_QEp6_NaKr_SA_totalliver_control_3_phospho.raw	sp|Q8BWJ3|KPB2_MOUSE Phosphorylase b kinase regulatory subunit alpha, liver isoform OS=Mus musculus OX=10090 GN=Phka2 PE=1 SV=1	SFS[80.968463]PDSEPDLGGYLEDSSPQESQDELDQYLSHLLQSTSLK	Q8BWJ3	80.9685	S	637	Q8BWJ3:80.968463:637:S	Q8BWJ3:637:S	Phka2
103476	3	R	S	1	85.361	1043.17	1048.51	3143.53	20151011_QEp6_NaKr_SA_totalliver_HFD12_1_phospho.raw	sp|P11679|K2C8_MOUSE Keratin, type II cytoskeletal 8 OS=Mus musculus OX=10090 GN=Krt8 PE=1 SV=4	Q[-16.022234]LHEEELRELQSQLSDTSVVLSMDNSR	P11679	-16.0222	Q	232	P11679:-16.022234:232:Q	P11679:232:Q	Krt8
97430	3	K	E	1	85.31	1284.24	1283.57	3848.69	20151011_QEp6_NaKr_SA_totalliver_HFD12_2_phospho.raw	sp|Q9D5V6|SYAP1_MOUSE Synapse-associated protein 1 OS=Mus musculus OX=10090 GN=Syap1 PE=1 SV=1	SQEDEEELSTSPGVSEFVSDAFDTCSLNQEDLRK_2.002415	Q9D5V6	2.00242	U	273	Q9D5V6:2.002415:273:U	Q9D5V6:273:U	Syap1
117728	3	K	T	0	85.308	922.121	865.791	2595.36	20151011_QEp6_NaKr_SA_totalliver_HFD12_2_phospho.raw	sp|P16858|G3P_MOUSE Glyceraldehyde-3-phosphate dehydrogenase OS=Mus musculus OX=10090 GN=Gapdh PE=1 SV=2	VLHDNFGLVEGLMTTVHALTAT[168.984678]QK	P16858	168.985	T	182	P16858:168.984678:182:T	P16858:182:T	Gapdh
96051	3	K	G	0	85.288	1539.68	1539.34	4616	20151011_QEp6_NaKr_SA_totalliver_HFD3_4_phospho.raw	sp|Q6NZJ6|IF4G1_MOUSE Eukaryotic translation initiation factor 4 gamma 1 OS=Mus musculus OX=10090 GN=Eif4g1 PE=1 SV=1	VSSAALASLLSPAPPVAPSDTSPAQEEEMEEDDDDEEGGEAESEK_1.002036	Q6NZJ6	1.00204	U	439	Q6NZJ6:1.002036:439:U	Q6NZJ6:439:U	Eif4g1
105449	4	K	W	0	85.286	977.464	957.467	3826.85	20151014_QEp6_NaKr_SA_totalliver_control_4_phospho.raw	sp|O70494|SP3_MOUSE Transcription factor Sp3 OS=Mus musculus OX=10090 GN=Sp3 PE=1 SV=2	LGPPS[79.966352]PGDDDEEAAVAAAAGVPAAAAGATGDLASAQLGGAPNR	O70494	79.9664	S	72	O70494:79.966352:72:S	O70494:72:S	Sp3
57743	3	K	C	1	85.284	1169.86	1221.55	3507.54	20151011_QEp6_NaKr_SA_totalliver_HFD3_3_phospho.raw	sp|Q5UAK0|MIER1_MOUSE Mesoderm induction early response protein 1 OS=Mus musculus OX=10090 GN=Mier1 PE=1 SV=2	DSSGQEDETQSSNDDPSQSVTSQDAQELLRPR_1.002036	Q5UAK0	1.00204	U	119	Q5UAK0:1.002036:119:U	Q5UAK0:119:U	Mier1
65980	4	K	T	2	85.277	906.653	886.157	3541.6	20151014_QEp6_NaKr_SA_totalliver_control_4_phospho.raw	sp|Q9CR29|CCD43_MOUSE Coiled-coil domain-containing protein 43 OS=Mus musculus OX=10090 GN=Ccdc43 PE=1 SV=1	AALLAQYADVT[81.969741]DEEDEADKKDDAGASTANVSSDR	Q9CR29	81.9697	T	137	Q9CR29:81.969741:137:T	Q9CR29:137:T	Ccdc43
71035	3	K	D	0	85.268	1170.9	1151.55	3452.64	20151011_QEp6_NaKr_SA_totalliver_HFD3_4_phospho.raw	sp|Q9D0F3|LMAN1_MOUSE Protein ERGIC-53 OS=Mus musculus OX=10090 GN=Lman1 PE=1 SV=1	NNPALVVLGNNGQLNYDHQ[58.023061]NDGATQALASCQR	Q9D0F3	58.0231	Q	187	Q9D0F3:58.023061:187:Q	Q9D0F3:187:Q	Lman1
105580	4	K	W	0	85.264	977.966	957.467	3826.85	20151014_QEp6_NaKr_SA_totalliver_control_2_phospho.raw	sp|O70494|SP3_MOUSE Transcription factor Sp3 OS=Mus musculus OX=10090 GN=Sp3 PE=1 SV=2	LGPPS[81.969741]PGDDDEEAAVAAAAGVPAAAAGATGDLASAQLGGAPNR	O70494	81.9697	S	72	O70494:81.969741:72:S	O70494:72:S	Sp3
56482	3	K	E	0	85.258	1212.53	1212.52	3635.56	20151011_QEp6_NaKr_SA_totalliver_HFD3_3_phospho.raw	sp|Q9CY58|PAIRB_MOUSE Plasminogen activator inhibitor 1 RNA-binding protein OS=Mus musculus OX=10090 GN=Serbp1 PE=1 SV=2	QLSYNCSDLDQSNVTEETPEGEEHPVADTENK_2.3e-05	Q9CY58	2.35e-05	U	241	Q9CY58:2.3e-05:241:U	Q9CY58:241:U	Serbp1
57884	3	K	C	1	85.257	1169.85	1221.55	3507.54	20151011_QEp6_NaKr_SA_totalliver_HFD12_1_phospho.raw	sp|Q5UAK0|MIER1_MOUSE Mesoderm induction early response protein 1 OS=Mus musculus OX=10090 GN=Mier1 PE=1 SV=2	DSSGQEDETQSSNDDPSQSVTSQDAQELLRPR_1.002036	Q5UAK0	1.00204	U	119	Q5UAK0:1.002036:119:U	Q5UAK0:119:U	Mier1
127631	4	R	Q	2	85.232	1242.4	1221.9	4884.58	20151011_QEp6_NaKr_SA_totalliver_HFD12_2_phospho.raw	sp|Q6P4S8|INT1_MOUSE Integrator complex subunit 1 OS=Mus musculus OX=10090 GN=Ints1 PE=1 SV=2	ALS[81.969741]PSLKEPSVVPLEVLPTVLLDELEAAELEGNDDRLEGVLCGAVK	Q6P4S8	81.9697	S	104	Q6P4S8:81.969741:104:S	Q6P4S8:104:S	Ints1
123089	4	R	S	2	85.227	1220.12	1199.62	4795.44	20151011_QEp6_NaKr_SA_totalliver_HFD3_3_phospho.raw	sp|Q9ESE1|LRBA_MOUSE Lipopolysaccharide-responsive and beige-like anchor protein OS=Mus musculus OX=10090 GN=Lrba PE=1 SV=1	RRDS[81.969741]GLGEETASGLGSGLSVASPAAPLGVSAGPDALSEVLCTLSLEVNK	Q9ESE1	81.9697	S	1608	Q9ESE1:81.969741:1608:S	Q9ESE1:1608:S	Lrba
114516	3	K	Y	0	85.21	1225.29	1221.28	3661.82	20151011_QEp6_NaKr_SA_totalliver_HFD12_1_phospho.raw	tr|Q3TFA5|Q3TFA5_MOUSE Uncharacterized protein OS=Mus musculus OX=10090 GN=Psmc4 PE=2 SV=1	LQDELPALSVSRPQTGLSFLGPES[12.035796]EDLEDLYSR	Q3TFA5	12.0358	S	34	Q3TFA5:12.035796:34:S	Q3TFA5:34:S	Psmc4
54336	3	K	N	0	85.209	1118.48	1117.81	3351.41	20151014_QEp6_NaKr_SA_totalliver_control_2_phospho.raw	sp|Q61699|HS105_MOUSE Heat shock protein 105 kDa OS=Mus musculus OX=10090 GN=Hsph1 PE=1 SV=2	VPTEEEDGSSLEADMECPNQRPTESSDVDK_2.002415	Q61699	2.00242	U	501	Q61699:2.002415:501:U	Q61699:501:U	Hsph1
66471	4	K	-	2	85.179	1056.46	973.918	3892.65	20151011_QEp6_NaKr_SA_totalliver_HFD12_2_phospho.raw	tr|E0CXA0|E0CXA0_MOUSE Hepatoma-derived growth factor (Fragment) OS=Mus musculus OX=10090 GN=Hdgf PE=1 SV=1	NSTPSEPDSGQGPPAEEEEGEEEAAKEEAEAQGVRDH[330.16]	E0CXA0	330.16	H	202	E0CXA0:330.16:202:H	E0CXA0:202:H	Hdgf
109176	3	R	L	0	85.166	1256.22	1255.55	3764.65	20151011_QEp6_NaKr_SA_totalliver_HFD12_1_phospho.raw	sp|Q8CGK3|LONM_MOUSE Lon protease homolog, mitochondrial OS=Mus musculus OX=10090 GN=Lonp1 PE=1 SV=2	DDNNESDVVESLDELYHTGTFAQLHEMQDLGDK_2.002415	Q8CGK3	2.00242	U	159	Q8CGK3:2.002415:159:U	Q8CGK3:159:U	Lonp1
60156	4	K	Y	1	85.155	1222.22	1278.51	4885.87	20151011_QEp6_NaKr_SA_totalliver_HFD12_2_phospho.raw	sp|Q62318|TIF1B_MOUSE Transcription intermediary factor 1-beta OS=Mus musculus OX=10090 GN=Trim28 PE=1 SV=3	ASSDSQDANQCCTSCEDNAPATSYCVECSEPLCETCVEAHQR_2.002415	Q62318	2.00242	U	143	Q62318:2.002415:143:U	Q62318:143:U	Trim28
117390	3	K	T	0	85.117	922.123	865.791	2595.36	20151011_QEp6_NaKr_SA_totalliver_HFD12_1_phospho.raw	sp|P16858|G3P_MOUSE Glyceraldehyde-3-phosphate dehydrogenase OS=Mus musculus OX=10090 GN=Gapdh PE=1 SV=2	VLHDNFGLVEGLMTTVHALTAT[168.984678]QK	P16858	168.985	T	182	P16858:168.984678:182:T	P16858:182:T	Gapdh
111600	3	K	Y	0	85.115	1224.62	1224.62	3671.84	20151011_QEp6_NaKr_SA_totalliver_HFD3_3_phospho.raw	sp|P54775|PRS6B_MOUSE 26S proteasome regulatory subunit 6B OS=Mus musculus OX=10090 GN=Psmc4 PE=1 SV=2	LQDELPALSVSRPQTGLSFLGPEPEDLEDLYSR_2.3e-05	P54775	2.35e-05	U	11	P54775:2.3e-05:11:U	P54775:11:U	Psmc4
70274	4	R	R	3	85.095	1074.99	1124.27	4296.95	20151011_QEp6_NaKr_SA_totalliver_HFD3_4_phospho.raw	sp|O70570|PIGR_MOUSE Polymeric immunoglobulin receptor OS=Mus musculus OX=10090 GN=Pigr PE=1 SV=1	DLGGNDNMGASPDTQQTVLEGKDELVTTTECTAEPEESKK_2.002415	O70570	2.00242	U	698	O70570:2.002415:698:U	O70570:698:U	Pigr
54652	4	R	R	0	85.09	1195.54	1194.78	4779.12	20151011_QEp6_NaKr_SA_totalliver_HFD12_1_phospho.raw	sp|P42669|PURA_MOUSE Transcriptional activator protein Pur-alpha OS=Mus musculus OX=10090 GN=Pura PE=1 SV=1	DSGSEQGGAALGSGGSLGHPGSGSGSGGGGGGGGGGGGSGGGGGAPGGLQHETQELASK_2.992953	P42669	2.99295	U	5	P42669:2.992953:5:U	P42669:5:U	Pura
110030	4	R	Q	2	85.082	1201.82	1181.33	4722.29	20151011_QEp6_NaKr_SA_totalliver_HFD12_1_phospho.raw	sp|Q3UJU9|RMD3_MOUSE Regulator of microtubule dynamics protein 3 OS=Mus musculus OX=10090 GN=Rmdn3 PE=1 SV=2	KDS[81.969741]LDLDVEAASSPAAAALEEDDSSGREDVQLVLLQADELHQGSK	Q3UJU9	81.9697	S	212	Q3UJU9:81.969741:212:S	Q3UJU9:212:S	Rmdn3
69777	4	R	R	3	85.073	1075	1124.27	4296.95	20151011_QEp6_NaKr_SA_totalliver_HFD3_3_phospho.raw	sp|O70570|PIGR_MOUSE Polymeric immunoglobulin receptor OS=Mus musculus OX=10090 GN=Pigr PE=1 SV=1	DLGGNDNMGASPDTQQTVLEGKDELVTTTECTAEPEESKK_2.002415	O70570	2.00242	U	698	O70570:2.002415:698:U	O70570:698:U	Pigr
79794	4	K	L	1	85.06	1215.25	1210.74	4839.96	20151014_QEp6_NaKr_SA_totalliver_control_3_phospho.raw	sp|Q9CPX6|ATG3_MOUSE Ubiquitin-like-conjugating enzyme ATG3 OS=Mus musculus OX=10090 GN=Atg3 PE=1 SV=1	LQDCSALCDEEDEEDEGEAADM[17.997414]EEYEESGLLETDEATLDTRK	Q9CPX6	17.9974	M	157	Q9CPX6:17.997414:157:M	Q9CPX6:157:M	Atg3
87321	4	R	A	0	85.057	1249.33	1248.08	4989.29	20151011_QEp6_NaKr_SA_totalliver_HFD3_3_phospho.raw	sp|Q8CCS6|PABP2_MOUSE Polyadenylate-binding protein 2 OS=Mus musculus OX=10090 GN=Pabpn1 PE=1 SV=3	HLVPGAGGEAGEGDPGGAGDYGN[4.993126]GLESEELEPGELLPEPEPEEEPPRPR	Q8CCS6	4.99313	N	48	Q8CCS6:4.993126:48:N	Q8CCS6:48:N	Pabpn1
116962	4	R	S	0	85.056	1267.6	1247.11	4985.41	20151011_QEp6_NaKr_SA_totalliver_HFD12_2_phospho.raw	sp|Q3UIW5|RNF10_MOUSE RING finger protein 10 OS=Mus musculus OX=10090 GN=Rnf10 PE=2 SV=2	YPEVHLPLENLQQFPAFNSYTCPSDSALGPTSTEGHGALSLS[81.969741]PLSR	Q3UIW5	81.9697	S	663	Q3UIW5:81.969741:663:S	Q3UIW5:663:S	Rnf10
87663	4	K	L	1	85.053	1208.82	1210.74	4839.96	20151014_QEp6_NaKr_SA_totalliver_control_2_phospho.raw	sp|Q9CPX6|ATG3_MOUSE Ubiquitin-like-conjugating enzyme ATG3 OS=Mus musculus OX=10090 GN=Atg3 PE=1 SV=1	LQDCSALCDEEDEE[-7.705386]DEGEAADMEEYEESGLLETDEATLDTRK	Q9CPX6	-7.70539	E	149	Q9CPX6:-7.705386:149:E	Q9CPX6:149:E	Atg3
54221	3	K	N	0	85.027	1117.81	1117.81	3351.41	20151014_QEp6_NaKr_SA_totalliver_HFD3_2_phospho.raw	sp|Q61699|HS105_MOUSE Heat shock protein 105 kDa OS=Mus musculus OX=10090 GN=Hsph1 PE=1 SV=2	VPTEEEDGSSLEADMECPNQRPTESSDVDK_2.3e-05	Q61699	2.35e-05	U	501	Q61699:2.3e-05:501:U	Q61699:501:U	Hsph1
72927	3	K	D	0	85.019	1152.22	1151.55	3452.64	20151011_QEp6_NaKr_SA_totalliver_HFD3_4_phospho.raw	sp|Q9D0F3|LMAN1_MOUSE Protein ERGIC-53 OS=Mus musculus OX=10090 GN=Lman1 PE=1 SV=1	NNPALVVLGNNGQLNYDHQNDGATQALASCQR_2.002415	Q9D0F3	2.00242	U	169	Q9D0F3:2.002415:169:U	Q9D0F3:169:U	Lman1
74176	3	-	K	1	85.014	1192.53	1221.54	3662.61	20151014_QEp6_NaKr_SA_totalliver_control_3_phospho.raw	sp|O08663|MAP2_MOUSE Methionine aminopeptidase 2 OS=Mus musculus OX=10090 GN=Metap2 PE=1 SV=1	M[-87.032593]AGVEQAASFGGHLNGDLDPDDREEGTSSTAEEAAK	O08663	-87.0326	M	1	O08663:-87.032593:1:M	O08663:1:M	Metap2
76440	4	R	K	1	85.013	983.191	963.197	3849.77	20151011_QEp6_NaKr_SA_totalliver_HFD12_2_phospho.raw	tr|E9Q0A7|E9Q0A7_MOUSE Oxidation resistance protein 1 OS=Mus musculus OX=10090 GN=Oxr1 PE=1 SV=1	FEDYLREPAPGDPGCGPEELRPPS[79.966352]PASPEGPDTGQK	E9Q0A7	79.9664	S	59	E9Q0A7:79.966352:59:S	E9Q0A7:59:S	Oxr1
112152	4	-	L	0	85.011	1372.6	1394.1	5573.37	20151011_QEp6_NaKr_SA_totalliver_HFD12_2_phospho.raw	sp|Q6TYB5|FEZ2_MOUSE Fasciculation and elongation protein zeta-2 OS=Mus musculus OX=10090 GN=Fez2 PE=2 SV=1	M[-86.042399]AADGDWQDFYEFQEPAGSVQEQENCNASPEAGAGAHAGGDSFPALASSLEEK	Q6TYB5	-86.0424	M	1	Q6TYB5:-86.042399:1:M	Q6TYB5:1:M	Fez2
106962	4	R	R	0	85	1210.8	1171.02	4681.07	20151011_QEp6_NaKr_SA_totalliver_HFD12_1_phospho.raw	sp|Q8C196|CPSM_MOUSE Carbamoyl-phosphate synthase [ammonia], mitochondrial OS=Mus musculus OX=10090 GN=Cps1 PE=1 SV=2	DADDNCVTVCNMENVDAMGVHTGDSVVVAPAQTLS[159.084213]NAEFQMLR	Q8C196	159.084	S	673	Q8C196:159.084213:673:S	Q8C196:673:S	Cps1
117098	3	K	T	0	84.99	921.79	865.791	2595.36	20151011_QEp6_NaKr_SA_totalliver_HFD12_1_phospho.raw	sp|P16858|G3P_MOUSE Glyceraldehyde-3-phosphate dehydrogenase OS=Mus musculus OX=10090 GN=Gapdh PE=1 SV=2	VLHDNFGLVEGLMTTVHALTATQK[167.982297]	P16858	167.982	K	184	P16858:167.982297:184:K	P16858:184:K	Gapdh
108355	3	K	N	0	84.961	1166.53	1166.53	3497.57	20151011_QEp6_NaKr_SA_totalliver_HFD12_1_phospho.raw	sp|P07724|ALBU_MOUSE Serum albumin OS=Mus musculus OX=10090 GN=Alb PE=1 SV=3	AHCLSEVEHDTMPADLPALAADFVEDQEVCK_2.3e-05	P07724	2.35e-05	U	311	P07724:2.3e-05:311:U	P07724:311:U	Alb
105569	3	K	V	0	84.959	1056.18	1050.85	3150.53	20151011_QEp6_NaKr_SA_totalliver_HFD3_3_phospho.raw	sp|Q8VC30|TKFC_MOUSE Triokinase/FMN cyclase OS=Mus musculus OX=10090 GN=Tkfc PE=1 SV=1	MV[15.994685]NSVEGCADDALAGLVASNPDLQLLQGHR	Q8VC30	15.9947	V	7	Q8VC30:15.994685:7:V	Q8VC30:7:V	Tkfc
121482	3	R	K	0	84.956	1154.54	1127.55	3380.62	20151014_QEp6_NaKr_SA_totalliver_HFD3_2_phospho.raw	sp|B2RVL6|ZCH24_MOUSE Zinc finger CCHC domain-containing protein 24 OS=Mus musculus OX=10090 GN=Zcchc24 PE=1 SV=1	NAS[80.968463]PYGSLNNLADGLSSLTEHFSDLTLTSEAR	B2RVL6	80.9685	S	93	B2RVL6:80.968463:93:S	B2RVL6:93:S	Zcchc24
113586	3	K	T	0	84.94	921.79	865.791	2595.36	20151011_QEp6_NaKr_SA_totalliver_HFD3_3_phospho.raw	sp|P16858|G3P_MOUSE Glyceraldehyde-3-phosphate dehydrogenase OS=Mus musculus OX=10090 GN=Gapdh PE=1 SV=2	VLHDNFGLVEGLMTTVHALTATQK[167.982297]	P16858	167.982	K	184	P16858:167.982297:184:K	P16858:184:K	Gapdh
95925	3	R	N	0	84.937	1557.76	1530.77	4590.3	20151011_QEp6_NaKr_SA_totalliver_HFD3_4_phospho.raw	sp|P54728|RD23B_MOUSE UV excision repair protein RAD23 homolog B OS=Mus musculus OX=10090 GN=Rad23b PE=1 SV=2	ESQAVVDPPPQAVSTGTPQS[80.968463]PAVAAAAATTTATTTTTSGGHPLEFLR	P54728	80.9685	S	253	P54728:80.968463:253:S	P54728:253:S	Rad23b
84975	4	R	E	0	84.929	1017.73	1034.99	4136.92	20151011_QEp6_NaKr_SA_totalliver_HFD12_1_phospho.raw	sp|Q9D1J3|SARNP_MOUSE SAP domain-containing ribonucleoprotein OS=Mus musculus OX=10090 GN=Sarnp PE=1 SV=3	LQAYLEDHAE[-69.053773]EEANEEDVLGDETEEEEPKPLELPVK	Q9D1J3	-69.0538	E	47	Q9D1J3:-69.053773:47:E	Q9D1J3:47:E	Sarnp
114314	4	R	Q	2	84.926	1201.82	1181.33	4722.29	20151011_QEp6_NaKr_SA_totalliver_HFD12_1_phospho.raw	sp|Q3UJU9|RMD3_MOUSE Regulator of microtubule dynamics protein 3 OS=Mus musculus OX=10090 GN=Rmdn3 PE=1 SV=2	KDS[81.969741]LDLDVEAASSPAAAALEEDDSSGREDVQLVLLQADELHQGSK	Q3UJU9	81.9697	S	212	Q3UJU9:81.969741:212:S	Q3UJU9:212:S	Rmdn3
53734	3	K	E	2	84.914	1063.12	1063.12	3187.34	20151011_QEp6_NaKr_SA_totalliver_HFD3_3_phospho.raw	sp|Q9R0A0|PEX14_MOUSE Peroxisomal membrane protein PEX14 OS=Mus musculus OX=10090 GN=Pex14 PE=1 SV=1	REDKEDEDDEDDDVSHVDEEDVLGVQR_2.3e-05	Q9R0A0	2.35e-05	U	320	Q9R0A0:2.3e-05:320:U	Q9R0A0:320:U	Pex14
107301	4	R	V	0	84.902	1022.03	1021.52	4083.07	20151011_QEp6_NaKr_SA_totalliver_HFD12_1_phospho.raw	sp|P00329|ADH1_MOUSE Alcohol dehydrogenase 1 OS=Mus musculus OX=10090 GN=Adh1 PE=1 SV=2	SDDHVVSGTLVTPLPAVLGHEGAGLVESVGEGVTCVKPGDK_2.002415	P00329	2.00242	U	49	P00329:2.002415:49:U	P00329:49:U	Adh1
63335	3	K	L	0	84.88	1149.82	1122.82	3366.46	20151011_QEp6_NaKr_SA_totalliver_HFD3_3_phospho.raw	sp|Q61937|NPM_MOUSE Nucleophosmin OS=Mus musculus OX=10090 GN=Npm1 PE=1 SV=1	CGSGPVHLSGQHLVAVEEDAES[80.968463]EDEDEEDVK	Q61937	80.9685	S	125	Q61937:80.968463:125:S	Q61937:125:S	Npm1
84467	4	R	L	0	84.872	1211.26	1210.75	4839.98	20151011_QEp6_NaKr_SA_totalliver_HFD3_3_phospho.raw	sp|Q80X50|UBP2L_MOUSE Ubiquitin-associated protein 2-like OS=Mus musculus OX=10090 GN=Ubap2l PE=1 SV=1	FSAQGMGTFNPADYAEPANTDDNYGNSSGNTWNNTGHFEPDDGTR_2.002415	Q80X50	2.00242	U	191	Q80X50:2.002415:191:U	Q80X50:191:U	Ubap2l
62877	3	K	L	0	84.845	1149.48	1122.82	3366.46	20151011_QEp6_NaKr_SA_totalliver_HFD12_3_phospho.raw	sp|Q61937|NPM_MOUSE Nucleophosmin OS=Mus musculus OX=10090 GN=Npm1 PE=1 SV=1	CGSGPVHLSGQHLVAVEEDAES[79.966352]EDEDEEDVK	Q61937	79.9664	S	125	Q61937:79.966352:125:S	Q61937:125:S	Npm1
95051	3	K	E	1	84.829	1283.91	1283.57	3848.69	20151011_QEp6_NaKr_SA_totalliver_HFD3_3_phospho.raw	sp|Q9D5V6|SYAP1_MOUSE Synapse-associated protein 1 OS=Mus musculus OX=10090 GN=Syap1 PE=1 SV=1	SQEDEEELSTSPGVSEFVSDAFDTCSLNQEDLRK_1.002036	Q9D5V6	1.00204	U	273	Q9D5V6:1.002036:273:U	Q9D5V6:273:U	Syap1
74429	4	-	K	0	84.81	1097.76	1099.52	4395.06	20151014_QEp6_NaKr_SA_totalliver_control_2_phospho.raw	sp|P62960|YBOX1_MOUSE Nuclease-sensitive element-binding protein 1 OS=Mus musculus OX=10090 GN=Ybx1 PE=1 SV=3	M[-7.061798]SSEAETQQPPAAPAAALSAADTKPGSTGSGAGSGGPGGLTSAAPAGGDK	P62960	-7.0618	M	1	P62960:-7.061798:1:M	P62960:1:M	Ybx1
92085	4	R	A	1	84.788	1248.33	1287.1	4990.3	20151014_QEp6_NaKr_SA_totalliver_control_3_phospho.raw	sp|Q8CCS6|PABP2_MOUSE Polyadenylate-binding protein 2 OS=Mus musculus OX=10090 GN=Pabpn1 PE=1 SV=3	HLVPGAGGEAGEGDPGGAGDYGNGLESEELEPGELLPEPEPEEEPPRPR_1.002036	Q8CCS6	1.00204	U	26	Q8CCS6:1.002036:26:U	Q8CCS6:26:U	Pabpn1
118698	3	K	L	1	84.787	1432.35	1426.01	4276	20151011_QEp6_NaKr_SA_totalliver_HFD12_1_phospho.raw	sp|P23116|EIF3A_MOUSE Eukaryotic translation initiation factor 3 subunit A OS=Mus musculus OX=10090 GN=Eif3a PE=1 SV=5	EESQQM[18.999029]VLDLEDLDNLQTPESVLLSAVSGEDTQDRTDR	P23116	18.999	M	111	P23116:18.999029:111:M	P23116:111:M	Eif3a
68017	4	K	L	2	84.755	1044.68	1024.43	4094.71	20151011_QEp6_NaKr_SA_totalliver_HFD12_3_phospho.raw	sp|O70251|EF1B_MOUSE Elongation factor 1-beta OS=Mus musculus OX=10090 GN=Eef1b PE=1 SV=5	YGPSSVEDTTGSGAADAKDDDDLDLFGS[80.968463]DDEEESEEAKK	O70251	80.9685	S	106	O70251:80.968463:106:S	O70251:106:S	Eef1b
78091	4	K	L	1	84.751	1215.25	1210.74	4839.96	20151014_QEp6_NaKr_SA_totalliver_HFD3_2_phospho.raw	sp|Q9CPX6|ATG3_MOUSE Ubiquitin-like-conjugating enzyme ATG3 OS=Mus musculus OX=10090 GN=Atg3 PE=1 SV=1	LQDCSALCDEEDEEDEGEAADM[17.997414]EEYEESGLLETDEATLDTRK	Q9CPX6	17.9974	M	157	Q9CPX6:17.997414:157:M	Q9CPX6:157:M	Atg3
106390	3	K	L	1	84.749	1244.22	1217.23	3649.67	20151011_QEp6_NaKr_SA_totalliver_HFD12_3_phospho.raw	sp|Q5EG47|AAPK1_MOUSE 5'-AMP-activated protein kinase catalytic subunit alpha-1 OS=Mus musculus OX=10090 GN=Prkaa1 PE=1 SV=2	LADFGLSNMMSDGEFLRT[80.968463]SCGSPNYAAPEVLSGR	Q5EG47	80.9685	T	183	Q5EG47:80.968463:183:T	Q5EG47:183:T	Prkaa1
74985	3	-	K	1	84.738	1192.87	1221.54	3662.61	20151014_QEp6_NaKr_SA_totalliver_control_4_phospho.raw	sp|O08663|MAP2_MOUSE Methionine aminopeptidase 2 OS=Mus musculus OX=10090 GN=Metap2 PE=1 SV=1	M[-86.042399]AGVEQAASFGGHLNGDLDPDDREEGTSSTAEEAAK	O08663	-86.0424	M	1	O08663:-86.042399:1:M	O08663:1:M	Metap2
58092	4	R	R	0	84.724	1311.32	1194.78	4776.11	20151011_QEp6_NaKr_SA_totalliver_HFD12_2_phospho.raw	sp|P42669|PURA_MOUSE Transcriptional activator protein Pur-alpha OS=Mus musculus OX=10090 GN=Pura PE=1 SV=1	DS[466.152728]GSEQGGAALGSGGSLGHPGSGSGSGGGGGGGGGGGGSGGGGGAPGGLQHETQELASK	P42669	466.153	S	6	P42669:466.152728:6:S	P42669:6:S	Pura
111297	3	K	L	1	84.719	1244.22	1217.23	3649.67	20151011_QEp6_NaKr_SA_totalliver_HFD12_1_phospho.raw	sp|Q5EG47|AAPK1_MOUSE 5'-AMP-activated protein kinase catalytic subunit alpha-1 OS=Mus musculus OX=10090 GN=Prkaa1 PE=1 SV=2	LADFGLSNMMSDGEFLRT[80.968463]SCGSPNYAAPEVLSGR	Q5EG47	80.9685	T	183	Q5EG47:80.968463:183:T	Q5EG47:183:T	Prkaa1
111775	4	R	Q	2	84.718	1202.08	1181.33	4722.29	20151011_QEp6_NaKr_SA_totalliver_HFD3_4_phospho.raw	sp|Q3UJU9|RMD3_MOUSE Regulator of microtubule dynamics protein 3 OS=Mus musculus OX=10090 GN=Rmdn3 PE=1 SV=2	KDS[82.968833]LDLDVEAASSPAAAALEEDDSSGREDVQLVLLQADELHQGSK	Q3UJU9	82.9688	S	212	Q3UJU9:82.968833:212:S	Q3UJU9:212:S	Rmdn3
67685	3	K	E	0	84.71	1517.98	1517.64	4550.91	20151011_QEp6_NaKr_SA_totalliver_HFD12_2_phospho.raw	sp|O08795-2|GLU2B_MOUSE Isoform 2 of Glucosidase 2 subunit beta OS=Mus musculus OX=10090 GN=Prkcsh	EEKPPVLPPTEEEEEEEEEPEEEEEEEEEEEVQGEQPK_1.002036	O08795-2	1.00204	U	299	O08795-2:1.002036:299:U	O08795-2:299:U	Prkcsh
67290	3	K	D	1	84.673	1210.49	1204.49	3611.46	20151011_QEp6_NaKr_SA_totalliver_HFD12_2_phospho.raw	sp|Q9Z204|HNRPC_MOUSE Heterogeneous nuclear ribonucleoproteins C1/C2 OS=Mus musculus OX=10090 GN=Hnrnpc PE=1 SV=1	ME[17.997414]SEAGADDSAEEGDLLDDDDNEDRGDDQLELK	Q9Z204	17.9974	E	260	Q9Z204:17.997414:260:E	Q9Z204:260:E	Hnrnpc
73070	3	R	L	1	84.661	1082.53	1055.53	3164.57	20151011_QEp6_NaKr_SA_totalliver_HFD3_4_phospho.raw	sp|Q99PL5|RRBP1_MOUSE Ribosome-binding protein 1 OS=Mus musculus OX=10090 GN=Rrbp1 PE=1 SV=2	LRS[80.968463]LEALLEAGQAQDTQASHAEANQQQTR	Q99PL5	80.9685	S	1162	Q99PL5:80.968463:1162:S	Q99PL5:1162:S	Rrbp1
110620	4	R	Q	2	84.653	1202.07	1181.33	4722.29	20151011_QEp6_NaKr_SA_totalliver_HFD3_4_phospho.raw	sp|Q3UJU9|RMD3_MOUSE Regulator of microtubule dynamics protein 3 OS=Mus musculus OX=10090 GN=Rmdn3 PE=1 SV=2	KDS[82.968833]LDLDVEAASSPAAAALEEDDSSGREDVQLVLLQADELHQGSK	Q3UJU9	82.9688	S	212	Q3UJU9:82.968833:212:S	Q3UJU9:212:S	Rmdn3
65154	3	K	L	0	84.652	1149.48	1122.82	3366.46	20151011_QEp6_NaKr_SA_totalliver_HFD12_2_phospho.raw	sp|Q61937|NPM_MOUSE Nucleophosmin OS=Mus musculus OX=10090 GN=Npm1 PE=1 SV=1	CGSGPVHLSGQHLVAVEEDAES[79.966352]EDEDEEDVK	Q61937	79.9664	S	125	Q61937:79.966352:125:S	Q61937:125:S	Npm1
81907	3	R	L	0	84.649	1303.6	1276.61	3827.8	20151011_QEp6_NaKr_SA_totalliver_HFD3_3_phospho.raw	sp|P04919|B3AT_MOUSE Band 3 anion transport protein OS=Mus musculus OX=10090 GN=Slc4a1 PE=1 SV=1	SGGASEPLLPHQPSLETQLYCGQAEGGS[80.968463]EGPSTSGTLK	P04919	80.9685	S	222	P04919:80.968463:222:S	P04919:222:S	Slc4a1
64789	3	K	L	0	84.567	1149.81	1122.82	3366.46	20151011_QEp6_NaKr_SA_totalliver_HFD12_2_phospho.raw	sp|Q61937|NPM_MOUSE Nucleophosmin OS=Mus musculus OX=10090 GN=Npm1 PE=1 SV=1	CGSGPVHLSGQHLVAVEEDAES[80.968463]EDEDEEDVK	Q61937	80.9685	S	125	Q61937:80.968463:125:S	Q61937:125:S	Npm1
50791	4	K	Q	1	84.564	1016.73	1015.97	4060.87	20151011_QEp6_NaKr_SA_totalliver_HFD12_2_phospho.raw	sp|Q8C0D5|EFL1_MOUSE Elongation factor-like GTPase 1 OS=Mus musculus OX=10090 GN=Efl1 PE=1 SV=1	LAAAQGQTSQGPTQDGGALETSPHEDEPRGDEPDVASVSR_2.992953	Q8C0D5	2.99295	U	453	Q8C0D5:2.992953:453:U	Q8C0D5:453:U	Efl1
74749	3	R	C	0	84.553	1151.22	1150.55	3449.63	20151011_QEp6_NaKr_SA_totalliver_HFD12_3_phospho.raw	sp|Q9DCS2|MTL26_MOUSE Methyltransferase-like 26 OS=Mus musculus OX=10090 GN=Mettl26 PE=1 SV=1	VLEVASGSGQHAAHFAQAFPNAEWQPSDVDQR_2.002415	Q9DCS2	2.00242	U	31	Q9DCS2:2.002415:31:U	Q9DCS2:31:U	Mettl26
108951	4	K	N	0	84.543	1011.49	991.247	3961.97	20151014_QEp6_NaKr_SA_totalliver_control_3_phospho.raw	sp|Q8CFC7|CLASR_MOUSE CLK4-associating serine/arginine rich protein OS=Mus musculus OX=10090 GN=Clasrp PE=1 SV=3	LTFLTSFGGS[80.968463]DEEAAAAAAAAAASGAAPGKPPAPPQTGGPAPGR	Q8CFC7	80.9685	S	335	Q8CFC7:80.968463:335:S	Q8CFC7:335:S	Clasrp
65483	3	K	L	0	84.525	1149.48	1122.82	3366.46	20151014_QEp6_NaKr_SA_totalliver_HFD3_2_phospho.raw	sp|Q61937|NPM_MOUSE Nucleophosmin OS=Mus musculus OX=10090 GN=Npm1 PE=1 SV=1	CGSGPVHLSGQHLVAVEEDAES[79.966352]EDEDEEDVK	Q61937	79.9664	S	125	Q61937:79.966352:125:S	Q61937:125:S	Npm1
74562	4	R	S	1	84.491	1250.78	1250.02	4997.04	20151011_QEp6_NaKr_SA_totalliver_HFD3_3_phospho.raw	sp|Q80YR5|SAFB2_MOUSE Scaffold attachment factor B2 OS=Mus musculus OX=10090 GN=Safb2 PE=1 SV=2	KLAEEEDLFESCGHPEEEEEEEEEDQEEEQEEEGDLALASSSK_2.992953	Q80YR5	2.99295	U	247	Q80YR5:2.992953:247:U	Q80YR5:247:U	Safb2
112934	4	R	Q	2	84.422	1201.57	1181.33	4722.29	20151011_QEp6_NaKr_SA_totalliver_HFD12_1_phospho.raw	sp|Q3UJU9|RMD3_MOUSE Regulator of microtubule dynamics protein 3 OS=Mus musculus OX=10090 GN=Rmdn3 PE=1 SV=2	KDS[80.968463]LDLDVEAASSPAAAALEEDDSSGREDVQLVLLQADELHQGSK	Q3UJU9	80.9685	S	212	Q3UJU9:80.968463:212:S	Q3UJU9:212:S	Rmdn3
57316	4	R	K	0	84.415	944.931	924.685	3695.72	20151011_QEp6_NaKr_SA_totalliver_HFD3_3_phospho.raw	sp|Q6Y7W8|GGYF2_MOUSE GRB10-interacting GYF protein 2 OS=Mus musculus OX=10090 GN=Gigyf2 PE=1 SV=2	AGAEAS[80.968463]EEVPQTSLSSARPGTPSDHQPQEATQFER	Q6Y7W8	80.9685	S	368	Q6Y7W8:80.968463:368:S	Q6Y7W8:368:S	Gigyf2
102903	4	R	F	0	84.365	1175.28	1174.78	4696.09	20151014_QEp6_NaKr_SA_totalliver_HFD3_2_phospho.raw	sp|Q99KJ8|DCTN2_MOUSE Dynactin subunit 2 OS=Mus musculus OX=10090 GN=Dctn2 PE=1 SV=3	NEPDVYETSDLPEDDQAEFDAEELSSTSVEHLLVNPNAAYDK_2.002415	Q99KJ8	2.00242	U	15	Q99KJ8:2.002415:15:U	Q99KJ8:15:U	Dctn2
41063	4	K	T	1	84.363	1069.75	1069.24	4273.96	20151011_QEp6_NaKr_SA_totalliver_HFD12_1_phospho.raw	sp|Q3UZ39|LRRF1_MOUSE Leucine-rich repeat flightless-interacting protein 1 OS=Mus musculus OX=10090 GN=Lrrfip1 PE=1 SV=2	ADDAEGRDEKPLQAEAQASPGAPLNQSGHQDTTGPGSTDAQR_2.002415	Q3UZ39	2.00242	U	483	Q3UZ39:2.002415:483:U	Q3UZ39:483:U	Lrrfip1
57551	4	R	D	1	84.344	1123.5	1155.02	4490.95	20151014_QEp6_NaKr_SA_totalliver_HFD3_2_phospho.raw	sp|Q1HFZ0|NSUN2_MOUSE tRNA (cytosine(34)-C(5))-methyltransferase OS=Mus musculus OX=10090 GN=Nsun2 PE=1 SV=2	VSSHVAATEGNPSDQSELESQMLTGAGDSETAHNTENTESNEK_2.002415	Q1HFZ0	2.00242	U	454	Q1HFZ0:2.002415:454:U	Q1HFZ0:454:U	Nsun2
109192	4	R	S	1	84.319	1067.55	1047.05	4185.17	20151011_QEp6_NaKr_SA_totalliver_HFD12_1_phospho.raw	sp|Q8VBT9|ASPC1_MOUSE Tether containing UBX domain for GLUT4 OS=Mus musculus OX=10090 GN=Aspscr1 PE=1 SV=1	ASGS[81.969741]PPLLPAPDPVSLESEPLAEDGALGPPEPLQGTAQPVKR	Q8VBT9	81.9697	S	496	Q8VBT9:81.969741:496:S	Q8VBT9:496:S	Aspscr1
81866	3	K	A	2	84.303	1099.15	1141.51	3295.42	20151011_QEp6_NaKr_SA_totalliver_HFD3_3_phospho.raw	sp|Q6P2K6|P4R3A_MOUSE Serine/threonine-protein phosphatase 4 regulatory subunit 3A OS=Mus musculus OX=10090 GN=Ppp4r3a PE=1 SV=1	GGLVGLVDYPDDDEDDDEDEDKEDTLPVSK_1.002036	Q6P2K6	1.00204	U	785	Q6P2K6:1.002036:785:U	Q6P2K6:785:U	Ppp4r3a
56455	3	K	D	1	84.29	1214.52	1214.19	3640.56	20151011_QEp6_NaKr_SA_totalliver_HFD12_3_phospho.raw	sp|P51859|HDGF_MOUSE Hepatoma-derived growth factor OS=Mus musculus OX=10090 GN=Hdgf PE=1 SV=2	NSTPSEPDSGQGPPAEEEEGEEEAAKEEAEAQGVR_1.002036	P51859	1.00204	U	198	P51859:1.002036:198:U	P51859:198:U	Hdgf
72533	3	K	D	0	84.243	1145.89	1151.55	3452.64	20151011_QEp6_NaKr_SA_totalliver_HFD3_3_phospho.raw	sp|Q9D0F3|LMAN1_MOUSE Protein ERGIC-53 OS=Mus musculus OX=10090 GN=Lman1 PE=1 SV=1	NNPALVVLGNNGQLNYDH[-17.025566]QNDGATQALASCQR	Q9D0F3	-17.0256	H	186	Q9D0F3:-17.025566:186:H	Q9D0F3:186:H	Lman1
102147	3	K	E	1	84.242	1310.23	1283.57	3848.69	20151014_QEp6_NaKr_SA_totalliver_control_2_phospho.raw	sp|Q9D5V6|SYAP1_MOUSE Synapse-associated protein 1 OS=Mus musculus OX=10090 GN=Syap1 PE=1 SV=1	SQEDEEELSTS[79.966352]PGVSEFVSDAFDTCSLNQEDLRK	Q9D5V6	79.9664	S	283	Q9D5V6:79.966352:283:S	Q9D5V6:283:S	Syap1
74679	3	K	D	0	84.237	1145.88	1151.55	3452.64	20151011_QEp6_NaKr_SA_totalliver_HFD12_2_phospho.raw	sp|Q9D0F3|LMAN1_MOUSE Protein ERGIC-53 OS=Mus musculus OX=10090 GN=Lman1 PE=1 SV=1	NNPALVVLGNNGQ[-17.025566]LNYDHQNDGATQALASCQR	Q9D0F3	-17.0256	Q	181	Q9D0F3:-17.025566:181:Q	Q9D0F3:181:Q	Lman1
81035	3	R	C	0	84.221	1150.88	1150.55	3449.63	20151014_QEp6_NaKr_SA_totalliver_control_2_phospho.raw	sp|Q9DCS2|MTL26_MOUSE Methyltransferase-like 26 OS=Mus musculus OX=10090 GN=Mettl26 PE=1 SV=1	VLEVASGSGQHAAHFAQAFPNAEWQPSDVDQR_1.002036	Q9DCS2	1.00204	U	31	Q9DCS2:1.002036:31:U	Q9DCS2:31:U	Mettl26
118963	4	R	V	2	84.216	1134.78	1166.3	4536.1	20151011_QEp6_NaKr_SA_totalliver_HFD12_1_phospho.raw	sp|G3X982|AOXC_MOUSE Aldehyde oxidase 3 OS=Mus musculus OX=10090 GN=Aox3 PE=1 SV=1	DVPGDNGREEESLYAQDEVLCVGQLVCAVAADSYAHAQQAAK_2.002415	G3X982	2.00242	U	646	G3X982:2.002415:646:U	G3X982:646:U	Aox3
110150	4	R	L	0	84.183	1267.86	1247.12	4985.47	20151014_QEp6_NaKr_SA_totalliver_control_4_phospho.raw	sp|Q3UIR3|DTX3L_MOUSE E3 ubiquitin-protein ligase DTX3L OS=Mus musculus OX=10090 GN=Dtx3l PE=1 SV=1	LPS[82.968833]LTQPVETPSSRPPSLTGSLDEALCDDLHPQDGLVSNSVDSVVQK	Q3UIR3	82.9688	S	101	Q3UIR3:82.968833:101:S	Q3UIR3:101:S	Dtx3l
71795	3	K	D	0	84.15	1170.89	1151.55	3452.64	20151011_QEp6_NaKr_SA_totalliver_HFD12_2_phospho.raw	sp|Q9D0F3|LMAN1_MOUSE Protein ERGIC-53 OS=Mus musculus OX=10090 GN=Lman1 PE=1 SV=1	NNPALVVLGNNGQLNYDHQ[58.023061]NDGATQALASCQR	Q9D0F3	58.0231	Q	187	Q9D0F3:58.023061:187:Q	Q9D0F3:187:Q	Lman1
113215	4	R	Q	2	84.141	1201.81	1181.33	4722.29	20151011_QEp6_NaKr_SA_totalliver_HFD12_1_phospho.raw	sp|Q3UJU9|RMD3_MOUSE Regulator of microtubule dynamics protein 3 OS=Mus musculus OX=10090 GN=Rmdn3 PE=1 SV=2	KDS[81.969741]LDLDVEAASSPAAAALEEDDSSGREDVQLVLLQADELHQGSK	Q3UJU9	81.9697	S	212	Q3UJU9:81.969741:212:S	Q3UJU9:212:S	Rmdn3
89348	4	K	L	1	84.14	1211.25	1210.74	4839.96	20151011_QEp6_NaKr_SA_totalliver_HFD12_1_phospho.raw	sp|Q9CPX6|ATG3_MOUSE Ubiquitin-like-conjugating enzyme ATG3 OS=Mus musculus OX=10090 GN=Atg3 PE=1 SV=1	LQDCSALCDEEDEEDEGEAADMEEYEESGLLETDEATLDTRK_2.002415	Q9CPX6	2.00242	U	136	Q9CPX6:2.002415:136:U	Q9CPX6:136:U	Atg3
80054	3	K	A	2	84.103	1099.48	1141.51	3296.42	20151011_QEp6_NaKr_SA_totalliver_HFD12_3_phospho.raw	sp|Q6P2K6|P4R3A_MOUSE Serine/threonine-protein phosphatase 4 regulatory subunit 3A OS=Mus musculus OX=10090 GN=Ppp4r3a PE=1 SV=1	GGLVGLVDYPDDDEDDDEDEDKEDTLPVSK_2.002415	Q6P2K6	2.00242	U	785	Q6P2K6:2.002415:785:U	Q6P2K6:785:U	Ppp4r3a
114602	4	R	T	1	84.102	1040.51	1020.02	4077.05	20151014_QEp6_NaKr_SA_totalliver_control_3_phospho.raw	sp|Q80U72|SCRIB_MOUSE Protein scribble homolog OS=Mus musculus OX=10090 GN=Scrib PE=1 SV=2	LAEAPSPAPTPSPTPLEDFGLQTSASPGRLS[81.969741]PDFVEELR	Q80U72	81.9697	S	1548	Q80U72:81.969741:1548:S	Q80U72:1548:S	Scrib
105858	4	R	H	1	84.096	1285.13	1264.38	5054.51	20151011_QEp6_NaKr_SA_totalliver_HFD12_1_phospho.raw	tr|A0A0R4J0U8|A0A0R4J0U8_MOUSE RIKEN cDNA 1190005F20, isoform CRA_a OS=Mus musculus OX=10090 GN=Trmt1l PE=1 SV=1	APDSAPVPAPAADTALDSAPTPDSDPAPALAPAPAPALS[82.968833]PSLASVPEEAESKR	A0A0R4J0U8	82.9688	S	63	A0A0R4J0U8:82.968833:63:S	A0A0R4J0U8:63:S	Trmt1l
58788	4	K	K	2	84.065	982.174	981.67	3923.66	20151011_QEp6_NaKr_SA_totalliver_HFD3_3_phospho.raw	sp|P08113|ENPL_MOUSE Endoplasmin OS=Mus musculus OX=10090 GN=Hsp90b1 PE=1 SV=2	TETVEEPLEEDEAAKEEKEESDDEAAVEEEEEEK_2.002415	P08113	2.00242	U	286	P08113:2.002415:286:U	P08113:286:U	Hsp90b1
73751	3	K	D	0	84.063	1152.22	1151.55	3452.64	20151014_QEp6_NaKr_SA_totalliver_control_2_phospho.raw	sp|Q9D0F3|LMAN1_MOUSE Protein ERGIC-53 OS=Mus musculus OX=10090 GN=Lman1 PE=1 SV=1	NNPALVVLGNNGQLNYDHQNDGATQALASCQR_2.002415	Q9D0F3	2.00242	U	169	Q9D0F3:2.002415:169:U	Q9D0F3:169:U	Lman1
91709	3	K	H	0	84.062	1182.52	1181.84	3543.52	20151014_QEp6_NaKr_SA_totalliver_control_3_phospho.raw	sp|E9PV24|FIBA_MOUSE Fibrinogen alpha chain OS=Mus musculus OX=10090 GN=Fga PE=1 SV=1	EVLTSDDGSDCGDATELDLSHSFSGSLDELSER_2.002415	E9PV24	2.00242	U	428	E9PV24:2.002415:428:U	E9PV24:428:U	Fga
61460	3	-	G	0	84.038	1289.53	1318.87	3954.59	20151011_QEp6_NaKr_SA_totalliver_HFD3_3_phospho.raw	sp|O70311|NMT2_MOUSE Glycylpeptide N-tetradecanoyltransferase 2 OS=Mus musculus OX=10090 GN=Nmt2 PE=1 SV=1	M[-88.028039]AEDSESAASQQSLELDDQDTCGLDGDNEEETEHAK	O70311	-88.028	M	1	O70311:-88.028039:1:M	O70311:1:M	Nmt2
67973	3	K	D	1	84.036	1205.16	1204.49	3611.46	20151011_QEp6_NaKr_SA_totalliver_HFD3_4_phospho.raw	sp|Q9Z204|HNRPC_MOUSE Heterogeneous nuclear ribonucleoproteins C1/C2 OS=Mus musculus OX=10090 GN=Hnrnpc PE=1 SV=1	MESEAGADDSAEEGDLLDDDDNEDRGDDQLELK_2.002415	Q9Z204	2.00242	U	259	Q9Z204:2.002415:259:U	Q9Z204:259:U	Hnrnpc
74136	3	K	D	0	84.027	1146.55	1151.55	3452.64	20151011_QEp6_NaKr_SA_totalliver_HFD12_1_phospho.raw	sp|Q9D0F3|LMAN1_MOUSE Protein ERGIC-53 OS=Mus musculus OX=10090 GN=Lman1 PE=1 SV=1	NNPALVVLGNNGQ[-15.022076]LNYDHQNDGATQALASCQR	Q9D0F3	-15.0221	Q	181	Q9D0F3:-15.022076:181:Q	Q9D0F3:181:Q	Lman1
59654	4	K	K	2	84.023	982.174	981.67	3923.66	20151014_QEp6_NaKr_SA_totalliver_control_2_phospho.raw	sp|P08113|ENPL_MOUSE Endoplasmin OS=Mus musculus OX=10090 GN=Hsp90b1 PE=1 SV=2	TETVEEPLEEDEAAKEEKEESDDEAAVEEEEEEK_2.002415	P08113	2.00242	U	286	P08113:2.002415:286:U	P08113:286:U	Hsp90b1
97649	3	R	N	0	84.017	1558.1	1530.77	4590.3	20151011_QEp6_NaKr_SA_totalliver_HFD12_1_phospho.raw	sp|P54728|RD23B_MOUSE UV excision repair protein RAD23 homolog B OS=Mus musculus OX=10090 GN=Rad23b PE=1 SV=2	ESQAVVDPPPQAVSTGTPQS[81.969741]PAVAAAAATTTATTTTTSGGHPLEFLR	P54728	81.9697	S	253	P54728:81.969741:253:S	P54728:253:S	Rad23b
74094	3	K	D	0	84.01	1152.22	1151.55	3452.64	20151014_QEp6_NaKr_SA_totalliver_control_2_phospho.raw	sp|Q9D0F3|LMAN1_MOUSE Protein ERGIC-53 OS=Mus musculus OX=10090 GN=Lman1 PE=1 SV=1	NNPALVVLGNNGQLNYDHQNDGATQALASCQR_2.002415	Q9D0F3	2.00242	U	169	Q9D0F3:2.002415:169:U	Q9D0F3:169:U	Lman1
70592	3	K	D	0	83.977	1152.22	1151.55	3452.64	20151011_QEp6_NaKr_SA_totalliver_HFD12_3_phospho.raw	sp|Q9D0F3|LMAN1_MOUSE Protein ERGIC-53 OS=Mus musculus OX=10090 GN=Lman1 PE=1 SV=1	NNPALVVLGNNGQLNYDHQNDGATQALASCQR_2.002415	Q9D0F3	2.00242	U	169	Q9D0F3:2.002415:169:U	Q9D0F3:169:U	Lman1
58916	4	R	A	1	83.951	1174.72	1174.22	4695.87	20151011_QEp6_NaKr_SA_totalliver_HFD3_3_phospho.raw	sp|Q8K182|CO8A_MOUSE Complement component C8 alpha chain OS=Mus musculus OX=10090 GN=C8a PE=1 SV=1	HLVCNGDNDCLDGSDESDCEDVRVTEDDCHQYEPLPGSER_2.002415	Q8K182	2.00242	U	112	Q8K182:2.002415:112:U	Q8K182:112:U	C8a
72722	3	K	D	0	83.924	1151.55	1151.55	3452.64	20151014_QEp6_NaKr_SA_totalliver_HFD3_2_phospho.raw	sp|Q9D0F3|LMAN1_MOUSE Protein ERGIC-53 OS=Mus musculus OX=10090 GN=Lman1 PE=1 SV=1	NNPALVVLGNNGQLNYDHQNDGATQALASCQR_2.3e-05	Q9D0F3	2.35e-05	U	169	Q9D0F3:2.3e-05:169:U	Q9D0F3:169:U	Lman1
114316	4	R	L	0	83.924	936.176	935.925	3740.68	20151011_QEp6_NaKr_SA_totalliver_HFD12_2_phospho.raw	sp|Q91X83|METK1_MOUSE S-adenosylmethionine synthase isoform type-1 OS=Mus musculus OX=10090 GN=Mat1a PE=1 SV=1	NEEDVGAGDQGLMFGYATDETEECMPLTLVLAHK_1.002036	Q91X83	1.00204	U	127	Q91X83:1.002036:127:U	Q91X83:127:U	Mat1a
73043	3	K	D	0	83.92	1151.55	1151.55	3452.64	20151014_QEp6_NaKr_SA_totalliver_HFD3_2_phospho.raw	sp|Q9D0F3|LMAN1_MOUSE Protein ERGIC-53 OS=Mus musculus OX=10090 GN=Lman1 PE=1 SV=1	NNPALVVLGNNGQLNYDHQNDGATQALASCQR_2.3e-05	Q9D0F3	2.35e-05	U	169	Q9D0F3:2.3e-05:169:U	Q9D0F3:169:U	Lman1
73432	3	K	D	0	83.92	1152.22	1151.55	3452.64	20151014_QEp6_NaKr_SA_totalliver_control_2_phospho.raw	sp|Q9D0F3|LMAN1_MOUSE Protein ERGIC-53 OS=Mus musculus OX=10090 GN=Lman1 PE=1 SV=1	NNPALVVLGNNGQLNYDHQNDGATQALASCQR_2.002415	Q9D0F3	2.00242	U	169	Q9D0F3:2.002415:169:U	Q9D0F3:169:U	Lman1
81162	4	K	L	1	83.912	1193.8	1193.04	4769.15	20151011_QEp6_NaKr_SA_totalliver_HFD3_3_phospho.raw	tr|Q5UE59|Q5UE59_MOUSE Kinesin light chain 1 OS=Mus musculus OX=10090 GN=Klc1 PE=1 SV=1	DSDSSKEPLDDLFPNDEDEPGQGLQQQHSSAAAAAQQGGYELPAR_2.992953	Q5UE59	2.99295	U	168	Q5UE59:2.992953:168:U	Q5UE59:168:U	Klc1
69528	4	K	L	2	83.881	1044.93	1024.43	4094.71	20151014_QEp6_NaKr_SA_totalliver_control_3_phospho.raw	sp|O70251|EF1B_MOUSE Elongation factor 1-beta OS=Mus musculus OX=10090 GN=Eef1b PE=1 SV=5	YGPSSVEDTTGSGAADAKDDDDLDLFGS[81.969741]DDEEESEEAKK	O70251	81.9697	S	106	O70251:81.969741:106:S	O70251:106:S	Eef1b
115659	3	K	L	1	83.879	1432.35	1426.01	4276	20151011_QEp6_NaKr_SA_totalliver_HFD3_3_phospho.raw	sp|P23116|EIF3A_MOUSE Eukaryotic translation initiation factor 3 subunit A OS=Mus musculus OX=10090 GN=Eif3a PE=1 SV=5	EESQQM[18.999029]VLDLEDLDNLQTPESVLLSAVSGEDTQDRTDR	P23116	18.999	M	111	P23116:18.999029:111:M	P23116:111:M	Eif3a
125947	3	R	Q	1	83.872	1273.64	1272.96	3816.85	20151011_QEp6_NaKr_SA_totalliver_HFD12_1_phospho.raw	sp|P09103|PDIA1_MOUSE Protein disulfide-isomerase OS=Mus musculus OX=10090 GN=P4hb PE=1 SV=2	TGPAATTLSDTAAAESLVDSSEVTVLGFFKDVESDSAK_2.002415	P09103	2.00242	U	135	P09103:2.002415:135:U	P09103:135:U	P4hb
86132	2	K	N	0	83.855	1466.66	1466.15	2931.29	20151011_QEp6_NaKr_SA_totalliver_HFD12_2_phospho.raw	sp|Q9CQH7|BT3L4_MOUSE Transcription factor BTF3 homolog 4 OS=Mus musculus OX=10090 GN=Btf3l4 PE=1 SV=1	APKPEDLDEEDDDVPDLVENFDEASK_1.002036	Q9CQH7	1.00204	U	129	Q9CQH7:1.002036:129:U	Q9CQH7:129:U	Btf3l4
66656	4	K	-	2	83.829	1076.7	1056.21	4221.81	20151011_QEp6_NaKr_SA_totalliver_HFD3_3_phospho.raw	sp|P51859|HDGF_MOUSE Hepatoma-derived growth factor OS=Mus musculus OX=10090 GN=Hdgf PE=1 SV=2	NST[81.969741]PSEPDSGQGPPAEEEEGEEEAAKEEAEAQGVRDHESL	P51859	81.9697	T	200	P51859:81.969741:200:T	P51859:200:T	Hdgf
110376	4	K	G	1	83.808	1067.03	1046.54	4183.13	20151011_QEp6_NaKr_SA_totalliver_HFD3_4_phospho.raw	sp|P61979|HNRPK_MOUSE Heterogeneous nuclear ribonucleoprotein K OS=Mus musculus OX=10090 GN=Hnrnpk PE=1 SV=1	KLLPTLEEGLQLPS[81.969741]PTATSQLPLESDAVECLNYQHYK	P61979	81.9697	S	116	P61979:81.969741:116:S	P61979:116:S	Hnrnpk
86332	4	R	L	0	83.807	1211.75	1210.75	4839.98	20151011_QEp6_NaKr_SA_totalliver_HFD12_2_phospho.raw	sp|Q80X50|UBP2L_MOUSE Ubiquitin-associated protein 2-like OS=Mus musculus OX=10090 GN=Ubap2l PE=1 SV=1	FSAQGMGTFNPADYAEPANTDDNYGNSSGNTW[3.994959215]NNTGHFEPDDGTR	Q80X50	3.99175	W	222	Q80X50:3.994959215:222:W	Q80X50:222:W	Ubap2l
106080	4	R	L	0	83.797	1267.62	1247.12	4985.47	20151011_QEp6_NaKr_SA_totalliver_HFD3_3_phospho.raw	sp|Q3UIR3|DTX3L_MOUSE E3 ubiquitin-protein ligase DTX3L OS=Mus musculus OX=10090 GN=Dtx3l PE=1 SV=1	LPS[81.969741]LTQPVETPSSRPPSLTGSLDEALCDDLHPQDGLVSNSVDSVVQK	Q3UIR3	81.9697	S	101	Q3UIR3:81.969741:101:S	Q3UIR3:101:S	Dtx3l
49134	3	K	D	2	83.788	1099.79	1099.79	3297.37	20151011_QEp6_NaKr_SA_totalliver_HFD12_1_phospho.raw	sp|Q62383|SPT6H_MOUSE Transcription elongation factor SPT6 OS=Mus musculus OX=10090 GN=Supt6h PE=1 SV=2	KFVEEEDDDEEEEEENLDDQDERGNLK_2.3e-05	Q62383	2.35e-05	U	29	Q62383:2.3e-05:29:U	Q62383:29:U	Supt6h
117272	3	K	L	1	83.772	1169.25	1112.91	3336.73	20151011_QEp6_NaKr_SA_totalliver_HFD3_3_phospho.raw	sp|P16858|G3P_MOUSE Glyceraldehyde-3-phosphate dehydrogenase OS=Mus musculus OX=10090 GN=Gapdh PE=1 SV=2	VLHDNFGLVEGLMTTVHALTATQK[168.984678]TVDGPSGK	P16858	168.985	K	184	P16858:168.984678:184:K	P16858:184:K	Gapdh	GP
35323	3	K	L	1	83.75	1110.49	1152.85	3329.44	20151011_QEp6_NaKr_SA_totalliver_HFD12_2_phospho.raw	sp|Q61316|HSP74_MOUSE Heat shock 70 kDa protein 4 OS=Mus musculus OX=10090 GN=Hspa4 PE=1 SV=1	HAEQNGPVDGQGDNPGSQAAEHGADTAVPSDGDK_1.002036	Q61316	1.00204	U	800	Q61316:1.002036:800:U	Q61316:800:U	Hspa4
126505	4	K	D	0	83.739	1236.04	1215.55	4859.17	20151011_QEp6_NaKr_SA_totalliver_HFD12_2_phospho.raw	sp|O70589-3|CSKP_MOUSE Isoform 3 of Peripheral plasma membrane protein CASK OS=Mus musculus OX=10090 GN=Cask	FNS[81.969741]FYGDPPEELPDFSEDPTSSGAVSQVLDSLEELHALTDCSEK	O70589-3	81.9697	S	319	O70589-3:81.969741:319:S	O70589-3:319:S	Cask
126111	3	R	L	0	83.727	1410.71	1410.04	4228.12	20151011_QEp6_NaKr_SA_totalliver_HFD12_2_phospho.raw	sp|Q9DBG3|AP2B1_MOUSE AP-2 complex subunit beta OS=Mus musculus OX=10090 GN=Ap2b1 PE=1 SV=1	DLLADSNPMVVANAVAALSELSESHPNSNLLDLNPQNLNK_2.002415	Q9DBG3	2.00242	U	167	Q9DBG3:2.002415:167:U	Q9DBG3:167:U	Ap2b1
78595	3	R	L	1	83.713	1082.51	1055.53	3164.57	20151014_QEp6_NaKr_SA_totalliver_control_2_phospho.raw	sp|Q99PL5|RRBP1_MOUSE Ribosome-binding protein 1 OS=Mus musculus OX=10090 GN=Rrbp1 PE=1 SV=2	LRS[80.968463]LEALLEAGQAQDTQASHAEANQQQTR	Q99PL5	80.9685	S	1162	Q99PL5:80.968463:1162:S	Q99PL5:1162:S	Rrbp1
86640	4	R	L	1	83.697	1119.02	1118.02	4469.06	20151011_QEp6_NaKr_SA_totalliver_HFD3_4_phospho.raw	sp|Q9D8Y0|EFHD2_MOUSE EF-hand domain-containing protein D2 OS=Mus musculus OX=10090 GN=Efhd2 PE=1 SV=1	RLQMEGEGGEATEQPGLNGAAAAAAAE[3.991747]APDETAQALGSADDELSAK	Q9D8Y0	3.99175	E	39	Q9D8Y0:3.991747:39:E	Q9D8Y0:39:E	Efhd2
119860	3	K	S	2	83.669	1551.1	1449.73	4347.19	20151011_QEp6_NaKr_SA_totalliver_HFD12_1_phospho.raw	sp|Q91WK5|GCSH_MOUSE Glycine cleavage system H protein, mitochondrial OS=Mus musculus OX=10090 GN=Gcsh PE=1 SV=2	KQEEFGALESVK[304.075706]AASELYSPLSGEVTEVNEALAENPGLVNK	Q91WK5	304.076	K	104	Q91WK5:304.075706:104:K	Q91WK5:104:K	Gcsh
95923	3	R	G	1	83.66	875.097	848.438	2543.3	20151014_QEp6_NaKr_SA_totalliver_HFD3_2_phospho.raw	sp|Q8K1N2|PHLB2_MOUSE Pleckstrin homology-like domain family B member 2 OS=Mus musculus OX=10090 GN=Phldb2 PE=1 SV=2	KGS[79.966352]LQDVDVAGFGNLGHSASFLAPR	Q8K1N2	79.9664	S	510	Q8K1N2:79.966352:510:S	Q8K1N2:510:S	Phldb2
96626	3	R	Q	0	83.633	1172.26	1145.61	3434.81	20151011_QEp6_NaKr_SA_totalliver_HFD12_2_phospho.raw	sp|P46938|YAP1_MOUSE Transcriptional coactivator YAP1 OS=Mus musculus OX=10090 GN=Yap1 PE=1 SV=2	AHS[79.966352]SPASLQLGAVSPGTLTASGVVSGPAAAPAAQHLR	P46938	79.9664	S	112	P46938:79.966352:112:S	P46938:112:S	Yap1
125207	4	-	A	0	83.631	1295.86	1318.12	5269.44	20151011_QEp6_NaKr_SA_totalliver_HFD3_4_phospho.raw	sp|Q8VBW8|TTC36_MOUSE Tetratricopeptide repeat protein 36 OS=Mus musculus OX=10090 GN=Ttc36 PE=1 SV=1	M[-89.029539]GTPNDQAVLQALFNPDTPFGDVVGLDLEEAEEGDEDGVFPQAQLEHSK	Q8VBW8	-89.0295	M	1	Q8VBW8:-89.029539:1:M	Q8VBW8:1:M	Ttc36
76687	4	-	K	0	83.624	1097.76	1099.52	4395.06	20151011_QEp6_NaKr_SA_totalliver_HFD3_4_phospho.raw	sp|P62960|YBOX1_MOUSE Nuclease-sensitive element-binding protein 1 OS=Mus musculus OX=10090 GN=Ybx1 PE=1 SV=3	M[-7.061798]SSEAETQQPPAAPAAALSAADTKPGSTGSGAGSGGPGGLTSAAPAGGDK	P62960	-7.0618	M	1	P62960:-7.061798:1:M	P62960:1:M	Ybx1
54433	4	K	E	2	83.612	798.343	797.591	3187.34	20151011_QEp6_NaKr_SA_totalliver_HFD3_3_phospho.raw	sp|Q9R0A0|PEX14_MOUSE Peroxisomal membrane protein PEX14 OS=Mus musculus OX=10090 GN=Pex14 PE=1 SV=1	REDKEDEDDEDDDVSHVDEEDVLGVQR_2.992953	Q9R0A0	2.99295	U	320	Q9R0A0:2.992953:320:U	Q9R0A0:320:U	Pex14
78616	3	R	L	1	83.606	1082.19	1055.53	3164.57	20151014_QEp6_NaKr_SA_totalliver_control_3_phospho.raw	sp|Q99PL5|RRBP1_MOUSE Ribosome-binding protein 1 OS=Mus musculus OX=10090 GN=Rrbp1 PE=1 SV=2	LRS[79.966352]LEALLEAGQAQDTQASHAEANQQQTR	Q99PL5	79.9664	S	1162	Q99PL5:79.966352:1162:S	Q99PL5:1162:S	Rrbp1
75303	3	R	V	0	83.603	1254.3	1247.96	3741.88	20151011_QEp6_NaKr_SA_totalliver_HFD3_4_phospho.raw	sp|Q8C196|CPSM_MOUSE Carbamoyl-phosphate synthase [ammonia], mitochondrial OS=Mus musculus OX=10090 GN=Cps1 PE=1 SV=2	VLSHALSEHVEDAGVHSGDATLM[18.999029]LPTQTLSQGALEK	Q8C196	18.999	M	1209	Q8C196:18.999029:1209:M	Q8C196:1209:M	Cps1
85263	4	K	G	0	83.589	957.457	937.213	3745.83	20151011_QEp6_NaKr_SA_totalliver_HFD12_2_phospho.raw	sp|Q62261|SPTB2_MOUSE Spectrin beta chain, non-erythrocytic 1 OS=Mus musculus OX=10090 GN=Sptbn1 PE=1 SV=2	DVAEELTNYRPTLDTLHEQASALPQAHAES[80.968463]PDVK	Q62261	80.9685	S	817	Q62261:80.968463:817:S	Q62261:817:S	Sptbn1
46273	3	K	A	1	83.563	1193.89	1268.94	3579.66	20151011_QEp6_NaKr_SA_totalliver_HFD12_2_phospho.raw	tr|Q9ER67|Q9ER67_MOUSE Maged2 protein OS=Mus musculus OX=10090 GN=Maged2 PE=1 SV=1	APETEAPASQAGTDEPEPEGTAVQVQENQDTRPK_2.002415	Q9ER67	2.00242	U	138	Q9ER67:2.002415:138:U	Q9ER67:138:U	Maged2
115168	4	R	F	0	83.53	1236.07	1174.78	4696.09	20151011_QEp6_NaKr_SA_totalliver_HFD3_3_phospho.raw	sp|Q99KJ8|DCTN2_MOUSE Dynactin subunit 2 OS=Mus musculus OX=10090 GN=Dctn2 PE=1 SV=3	NEPDVYETSDLPEDDQAEFDA[245.142373]EELSSTSVEHLLVNPNAAYDK	Q99KJ8	245.142	A	35	Q99KJ8:245.142373:35:A	Q99KJ8:35:A	Dctn2
88478	3	-	L	0	83.528	1199.18	1179.51	3536.5	20151011_QEp6_NaKr_SA_totalliver_HFD12_3_phospho.raw	sp|Q91X83|METK1_MOUSE S-adenosylmethionine synthase isoform type-1 OS=Mus musculus OX=10090 GN=Mat1a PE=1 SV=1	M[59.010933]NGPVDGLCDHSLSEEGAFMFTSESVGEGHPDK	Q91X83	59.0109	M	1	Q91X83:59.010933:1:M	Q91X83:1:M	Mat1a
77291	4	-	K	0	83.517	1097.76	1099.52	4395.06	20151011_QEp6_NaKr_SA_totalliver_HFD12_2_phospho.raw	sp|P62960|YBOX1_MOUSE Nuclease-sensitive element-binding protein 1 OS=Mus musculus OX=10090 GN=Ybx1 PE=1 SV=3	M[-7.061798]SSEAETQQPPAAPAAALSAADTKPGSTGSGAGSGGPGGLTSAAPAGGDK	P62960	-7.0618	M	1	P62960:-7.061798:1:M	P62960:1:M	Ybx1
99509	3	K	V	0	83.501	1034.51	1028.84	3084.49	20151011_QEp6_NaKr_SA_totalliver_HFD3_4_phospho.raw	sp|P63038|CH60_MOUSE 60 kDa heat shock protein, mitochondrial OS=Mus musculus OX=10090 GN=Hspd1 PE=1 SV=1	DM[16.996771]ALATGGAVFGEEGLNLNLEDVQAHDLGK	P63038	16.9968	M	316	P63038:16.996771:316:M	P63038:316:M	Hspd1
84519	3	R	L	1	83.496	1305.89	1278.9	3834.69	20151011_QEp6_NaKr_SA_totalliver_HFD3_3_phospho.raw	sp|Q8VEK3|HNRPU_MOUSE Heterogeneous nuclear ribonucleoprotein U OS=Mus musculus OX=10090 GN=Hnrnpu PE=1 SV=1	AKS[80.968463]PQPPVEEEDEHFDDTVVCLDTYNCDLHFK	Q8VEK3	80.9685	S	247	Q8VEK3:80.968463:247:S	Q8VEK3:247:S	Hnrnpu
65878	4	K	T	2	83.484	906.152	886.157	3541.6	20151011_QEp6_NaKr_SA_totalliver_HFD12_1_phospho.raw	sp|Q9CR29|CCD43_MOUSE Coiled-coil domain-containing protein 43 OS=Mus musculus OX=10090 GN=Ccdc43 PE=1 SV=1	AALLAQYADVT[79.966352]DEEDEADKKDDAGASTANVSSDR	Q9CR29	79.9664	T	137	Q9CR29:79.966352:137:T	Q9CR29:137:T	Ccdc43
74765	3	R	A	2	83.477	1389.96	1432.32	4166.85	20151011_QEp6_NaKr_SA_totalliver_HFD12_2_phospho.raw	sp|O70570|PIGR_MOUSE Polymeric immunoglobulin receptor OS=Mus musculus OX=10090 GN=Pigr PE=1 SV=1	DLGGNDNMGASPDTQQTVLEGKDELVTTTECTAEPEESK_1.002036	O70570	1.00204	U	698	O70570:1.002036:698:U	O70570:698:U	Pigr
90133	3	-	L	0	83.445	1199.18	1179.51	3536.5	20151011_QEp6_NaKr_SA_totalliver_HFD3_3_phospho.raw	sp|Q91X83|METK1_MOUSE S-adenosylmethionine synthase isoform type-1 OS=Mus musculus OX=10090 GN=Mat1a PE=1 SV=1	M[59.010933]NGPVDGLCDHSLSEEGAFMFTSESVGEGHPDK	Q91X83	59.0109	M	1	Q91X83:59.010933:1:M	Q91X83:1:M	Mat1a
116941	3	K	C	0	83.445	1018.52	1017.84	3051.51	20151011_QEp6_NaKr_SA_totalliver_HFD3_3_phospho.raw	sp|Q9DBA8|HUTI_MOUSE Probable imidazolonepropionase OS=Mus musculus OX=10090 GN=Amdhd1 PE=1 SV=1	AAELGAELGAQALSHLEEVSDEGLAAMAAAR_2.040311	Q9DBA8	2.04031	U	269	Q9DBA8:2.040311:269:U	Q9DBA8:269:U	Amdhd1
102275	3	K	V	0	83.442	1034.5	1028.84	3084.49	20151014_QEp6_NaKr_SA_totalliver_control_2_phospho.raw	sp|P63038|CH60_MOUSE 60 kDa heat shock protein, mitochondrial OS=Mus musculus OX=10090 GN=Hspd1 PE=1 SV=1	DM[16.996771]ALATGGAVFGEEGLNLNLEDVQAHDLGK	P63038	16.9968	M	316	P63038:16.996771:316:M	P63038:316:M	Hspd1
108636	3	K	N	0	83.43	1348.98	1321.33	3961.97	20151011_QEp6_NaKr_SA_totalliver_HFD12_1_phospho.raw	sp|Q8CFC7|CLASR_MOUSE CLK4-associating serine/arginine rich protein OS=Mus musculus OX=10090 GN=Clasrp PE=1 SV=3	LTFLTSFGGS[82.968833]DEEAAAAAAAAAASGAAPGKPPAPPQTGGPAPGR	Q8CFC7	82.9688	S	335	Q8CFC7:82.968833:335:S	Q8CFC7:335:S	Clasrp
91769	4	R	W	0	83.428	1180.75	1180	4716.97	20151011_QEp6_NaKr_SA_totalliver_HFD12_1_phospho.raw	sp|P24721|ASGR2_MOUSE Asialoglycoprotein receptor 2 OS=Mus musculus OX=10090 GN=Asgr2 PE=1 SV=1	NWAFTQPDNWQGHEQGGGEDCAELLSDGHWNDNFCQQVNR_2.992953	P24721	2.99295	U	251	P24721:2.992953:251:U	P24721:251:U	Asgr2
78432	2	R	L	0	83.416	1295.58	1295.08	2589.15	20151011_QEp6_NaKr_SA_totalliver_HFD12_3_phospho.raw	sp|Q91WT9|CBS_MOUSE Cystathionine beta-synthase OS=Mus musculus OX=10090 GN=Cbs PE=1 SV=3	NASNPLAHYDDTAEELLQQCDGK_1.002036	Q91WT9	1.00204	U	222	Q91WT9:1.002036:222:U	Q91WT9:222:U	Cbs
83080	2	K	H	1	83.415	1267.13	1330.67	2533.25	20151014_QEp6_NaKr_SA_totalliver_control_4_phospho.raw	sp|Q8BWT1|THIM_MOUSE 3-ketoacyl-CoA thiolase, mitochondrial OS=Mus musculus OX=10090 GN=Acaa2 PE=1 SV=3	DGTVTAGNASGVSDGAGAVLLASEDAVK_1.002036	Q8BWT1	1.00204	U	242	Q8BWT1:1.002036:242:U	Q8BWT1:242:U	Acaa2
63737	3	R	A	0	83.407	1360.18	1332.86	3996.55	20151011_QEp6_NaKr_SA_totalliver_HFD3_3_phospho.raw	sp|Q8CES0|NAA30_MOUSE N-alpha-acetyltransferase 30 OS=Mus musculus OX=10090 GN=Naa30 PE=1 SV=2	CPFPAGAALACCSE[81.969741]DEEDDEEHEGGCGSPAGGEAATSAK	Q8CES0	81.9697	E	40	Q8CES0:81.969741:40:E	Q8CES0:40:E	Naa30
104158	4	R	F	0	83.394	1175.03	1174.78	4696.09	20151014_QEp6_NaKr_SA_totalliver_control_3_phospho.raw	sp|Q99KJ8|DCTN2_MOUSE Dynactin subunit 2 OS=Mus musculus OX=10090 GN=Dctn2 PE=1 SV=3	NEPDVYETSDLPEDDQAEFDAEELSSTSVEHLLVNPNAAYDK_1.002036	Q99KJ8	1.00204	U	15	Q99KJ8:1.002036:15:U	Q99KJ8:15:U	Dctn2
87274	3	K	L	0	83.387	1109.85	1104.52	3311.53	20151011_QEp6_NaKr_SA_totalliver_HFD3_4_phospho.raw	sp|Q9D6F9|TBB4A_MOUSE Tubulin beta-4A chain OS=Mus musculus OX=10090 GN=Tubb4a PE=1 SV=3	EAESCDCLQGFQLTHSLGGGTGSGM[15.994685]GTLLLSK	Q9D6F9	15.9947	M	147	Q9D6F9:15.994685:147:M	Q9D6F9:147:M	Tubb4a
88687	3	K	L	0	83.379	1110.52	1104.52	3311.53	20151011_QEp6_NaKr_SA_totalliver_HFD12_1_phospho.raw	sp|Q9D6F9|TBB4A_MOUSE Tubulin beta-4A chain OS=Mus musculus OX=10090 GN=Tubb4a PE=1 SV=3	EAESCDCLQGFQLTHSLGGGTGSGM[17.997414]GTLLLSK	Q9D6F9	17.9974	M	147	Q9D6F9:17.997414:147:M	Q9D6F9:147:M	Tubb4a
70581	4	-	K	0	83.367	1078.02	1099.52	4395.06	20151014_QEp6_NaKr_SA_totalliver_HFD3_2_phospho.raw	sp|P62960|YBOX1_MOUSE Nuclease-sensitive element-binding protein 1 OS=Mus musculus OX=10090 GN=Ybx1 PE=1 SV=3	M[-86.042399]SSEAETQQPPAAPAAALSAADTKPGSTGSGAGSGGPGGLTSAAPAGGDK	P62960	-86.0424	M	1	P62960:-86.042399:1:M	P62960:1:M	Ybx1
113307	3	R	R	0	83.36	1438	1432	4293.98	20151011_QEp6_NaKr_SA_totalliver_HFD3_4_phospho.raw	sp|Q9CZ13|QCR1_MOUSE Cytochrome b-c1 complex subunit 1, mitochondrial OS=Mus musculus OX=10090 GN=Uqcrc1 PE=1 SV=2	EMQENDASMQ[17.997414]NVVFDYLHATAFQGTPLAQAVEGPSENVR	Q9CZ13	17.9974	Q	180	Q9CZ13:17.997414:180:Q	Q9CZ13:180:Q	Uqcrc1
76779	4	R	E	0	83.359	1346.85	1346.35	5382.37	20151011_QEp6_NaKr_SA_totalliver_HFD12_2_phospho.raw	sp|Q8BI84|TGO1_MOUSE Transport and Golgi organization protein 1 homolog OS=Mus musculus OX=10090 GN=Mia3 PE=1 SV=2	RPQEAESPEVLSVQPGRPDEEEEEEEGDNYPPEGLMEDENAVSAQQSR_2.002415	Q8BI84	2.00242	U	674	Q8BI84:2.002415:674:U	Q8BI84:674:U	Mia3
114431	3	R	L	0	83.334	1247.57	1247.56	3740.68	20151011_QEp6_NaKr_SA_totalliver_HFD12_1_phospho.raw	sp|Q91X83|METK1_MOUSE S-adenosylmethionine synthase isoform type-1 OS=Mus musculus OX=10090 GN=Mat1a PE=1 SV=1	NEEDVGAGDQGLMFGYATDETEECMPLTLVLAHK_2.3e-05	Q91X83	2.35e-05	U	127	Q91X83:2.3e-05:127:U	Q91X83:127:U	Mat1a
75224	4	R	E	0	83.331	1347.11	1346.35	5382.37	20151011_QEp6_NaKr_SA_totalliver_HFD3_4_phospho.raw	sp|Q8BI84|TGO1_MOUSE Transport and Golgi organization protein 1 homolog OS=Mus musculus OX=10090 GN=Mia3 PE=1 SV=2	RPQEAESPEVLSVQPGRPDEEEEEEEGDNYPPEGLMEDENAVSAQQSR_2.992953	Q8BI84	2.99295	U	674	Q8BI84:2.992953:674:U	Q8BI84:674:U	Mia3
109604	4	R	R	0	83.325	1246.1	1225.36	4898.41	20151011_QEp6_NaKr_SA_totalliver_HFD3_4_phospho.raw	tr|A0A0R4J0U8|A0A0R4J0U8_MOUSE RIKEN cDNA 1190005F20, isoform CRA_a OS=Mus musculus OX=10090 GN=Trmt1l PE=1 SV=1	APDSAPVPAPAADTALDSAPTPDSDPAPALAPAPAPALS[82.968833]PSLASVPEEAESK	A0A0R4J0U8	82.9688	S	63	A0A0R4J0U8:82.968833:63:S	A0A0R4J0U8:63:S	Trmt1l
85287	3	K	V	0	83.319	1323.95	1323.61	3968.82	20151011_QEp6_NaKr_SA_totalliver_HFD12_2_phospho.raw	sp|Q8BWS5|GRIN3_MOUSE G protein-regulated inducer of neurite outgrowth 3 OS=Mus musculus OX=10090 GN=Gprin3 PE=1 SV=1	NQEGLCDFPSPENSQGLLQTPDLASPSADRPEGEGQK_1.002036	Q8BWS5	1.00204	U	181	Q8BWS5:1.002036:181:U	Q8BWS5:181:U	Gprin3
89180	4	K	K	0	83.318	1211.25	1178.72	4839.96	20151014_QEp6_NaKr_SA_totalliver_control_4_phospho.raw	sp|Q9CPX6|ATG3_MOUSE Ubiquitin-like-conjugating enzyme ATG3 OS=Mus musculus OX=10090 GN=Atg3 PE=1 SV=1	LQDCSALCDEEDEEDEGEAADMEEYEESGLLETDEATLDTRK_2.002415	Q9CPX6	2.00242	U	136	Q9CPX6:2.002415:136:U	Q9CPX6:136:U	Atg3
92962	3	-	L	0	83.311	1199.51	1179.51	3536.5	20151011_QEp6_NaKr_SA_totalliver_HFD3_4_phospho.raw	sp|Q91X83|METK1_MOUSE S-adenosylmethionine synthase isoform type-1 OS=Mus musculus OX=10090 GN=Mat1a PE=1 SV=1	M[60.010657]NGPVDGLCDHSLSEEGAFMFTSESVGEGHPDK	Q91X83	60.0107	M	1	Q91X83:60.010657:1:M	Q91X83:1:M	Mat1a
85014	3	-	D	1	83.279	1146.84	1175.85	3525.53	20151014_QEp6_NaKr_SA_totalliver_control_4_phospho.raw	sp|Q9Z1N5|DX39B_MOUSE Spliceosome RNA helicase Ddx39b OS=Mus musculus OX=10090 GN=Ddx39b PE=1 SV=1	M[-87.032593]AENDVDNELLDYEDDEVETAAGADGTEAPAKK	Q9Z1N5	-87.0326	M	1	Q9Z1N5:-87.032593:1:M	Q9Z1N5:1:M	Ddx39b
33398	4	R	L	2	83.275	866.885	912.661	3464.51	20151011_QEp6_NaKr_SA_totalliver_HFD3_4_phospho.raw	sp|Q91XT4|SC16B_MOUSE Protein transport protein Sec16B OS=Mus musculus OX=10090 GN=Sec16b PE=1 SV=3	VPSFSEDSAASAKEDEEGSSDGADKPSHPDASQK_2.002415	Q91XT4	2.00242	U	856	Q91XT4:2.002415:856:U	Q91XT4:856:U	Sec16b
78966	4	R	-	0	83.275	982.702	943.174	3769.67	20151014_QEp6_NaKr_SA_totalliver_control_2_phospho.raw	sp|P42669|PURA_MOUSE Transcriptional activator protein Pur-alpha OS=Mus musculus OX=10090 GN=Pura PE=1 SV=1	A[158.096098]ACEQLHQQQQQQQEETTAATLLLQGEEEGEED	P42669	158.096	A	289	P42669:158.096098:289:A	P42669:289:A	Pura
114062	3	K	Y	0	83.275	1224.62	1224.62	3671.84	20151014_QEp6_NaKr_SA_totalliver_control_2_phospho.raw	sp|P54775|PRS6B_MOUSE 26S proteasome regulatory subunit 6B OS=Mus musculus OX=10090 GN=Psmc4 PE=1 SV=2	LQDELPALSVSRPQTGLSFLGPEPEDLEDLYSR_2.3e-05	P54775	2.35e-05	U	11	P54775:2.3e-05:11:U	P54775:11:U	Psmc4
77964	4	R	E	0	83.263	1346.6	1346.35	5382.37	20151014_QEp6_NaKr_SA_totalliver_control_3_phospho.raw	sp|Q8BI84|TGO1_MOUSE Transport and Golgi organization protein 1 homolog OS=Mus musculus OX=10090 GN=Mia3 PE=1 SV=2	RPQEAESPEVLSVQPGRPDEEEEEEEGDNYPPEGLMEDENAVSAQQSR_1.002036	Q8BI84	1.00204	U	674	Q8BI84:1.002036:674:U	Q8BI84:674:U	Mia3
68553	4	-	V	1	83.251	1195.79	1208.31	4830.21	20151014_QEp6_NaKr_SA_totalliver_control_3_phospho.raw	sp|Q62511|ZFP91_MOUSE E3 ubiquitin-protein ligase ZFP91 OS=Mus musculus OX=10090 GN=Zfp91 PE=1 SV=3	MPGETE[-50.071199]EPRSPEQQDQEGGPAAAADAASEELRPGAAAAPAAPAETASSR	Q62511	-50.0712	E	6	Q62511:-50.071199:6:E	Q62511:6:E	Zfp91
76856	3	R	-	0	83.232	1309.94	1257.23	3769.67	20151011_QEp6_NaKr_SA_totalliver_HFD12_1_phospho.raw	sp|P42669|PURA_MOUSE Transcriptional activator protein Pur-alpha OS=Mus musculus OX=10090 GN=Pura PE=1 SV=1	AA[158.096098]CEQLHQQQQQQQEETTAATLLLQGEEEGEED	P42669	158.096	A	290	P42669:158.096098:290:A	P42669:290:A	Pura
113453	4	K	R	0	83.229	1251.64	1231.15	4921.57	20151014_QEp6_NaKr_SA_totalliver_control_2_phospho.raw	sp|Q62445|SP4_MOUSE Transcription factor Sp4 OS=Mus musculus OX=10090 GN=Sp4 PE=2 SV=2	VQQATLAPVTVAVGGLANATLGAVS[81.969741]PDQLTQVHLQQGQQTSDAEVQPGK	Q62445	81.9697	S	592	Q62445:81.969741:592:S	Q62445:592:S	Sp4
117197	3	K	G	0	83.194	1257.63	1257.29	3769.87	20151011_QEp6_NaKr_SA_totalliver_HFD12_1_phospho.raw	sp|Q9QYJ0|DNJA2_MOUSE DnaJ homolog subfamily A member 2 OS=Mus musculus OX=10090 GN=Dnaja2 PE=1 SV=1	LSELEDLLPSRPEVPNVLGETEEVELQEFDSTR_1.002036	Q9QYJ0	1.00204	U	348	Q9QYJ0:1.002036:348:U	Q9QYJ0:348:U	Dnaja2
126097	4	R	L	0	83.181	1057.79	1057.79	4228.12	20151011_QEp6_NaKr_SA_totalliver_HFD12_2_phospho.raw	sp|Q9DBG3|AP2B1_MOUSE AP-2 complex subunit beta OS=Mus musculus OX=10090 GN=Ap2b1 PE=1 SV=1	DLLADSNPMVVANAVAALSELSESHPNSNLLDLNPQNLNK_2.3e-05	Q9DBG3	2.35e-05	U	167	Q9DBG3:2.3e-05:167:U	Q9DBG3:167:U	Ap2b1
57692	3	K	D	1	83.179	1214.2	1214.19	3640.56	20151011_QEp6_NaKr_SA_totalliver_HFD3_3_phospho.raw	sp|P51859|HDGF_MOUSE Hepatoma-derived growth factor OS=Mus musculus OX=10090 GN=Hdgf PE=1 SV=2	NSTPSEPDSGQGPPAEEEEGEEEAAKEEAEAQGVR_2.3e-05	P51859	2.35e-05	U	198	P51859:2.3e-05:198:U	P51859:198:U	Hdgf
74737	4	R	E	0	83.175	1347.11	1346.35	5382.37	20151011_QEp6_NaKr_SA_totalliver_HFD3_3_phospho.raw	sp|Q8BI84|TGO1_MOUSE Transport and Golgi organization protein 1 homolog OS=Mus musculus OX=10090 GN=Mia3 PE=1 SV=2	RPQEAESPEVLSVQPGRPDEEEEEEEGDNYPPEGLMEDENAVSAQQSR_2.992953	Q8BI84	2.99295	U	674	Q8BI84:2.992953:674:U	Q8BI84:674:U	Mia3
121112	3	K	L	1	83.157	1426.67	1426.01	4276	20151011_QEp6_NaKr_SA_totalliver_HFD12_2_phospho.raw	sp|P23116|EIF3A_MOUSE Eukaryotic translation initiation factor 3 subunit A OS=Mus musculus OX=10090 GN=Eif3a PE=1 SV=5	EESQQMVLDLEDLDNLQTPESVLLSAVSGEDTQDRTDR_2.002415	P23116	2.00242	U	106	P23116:2.002415:106:U	P23116:106:U	Eif3a
73964	3	R	A	2	83.147	988.158	988.154	2962.45	20151014_QEp6_NaKr_SA_totalliver_control_2_phospho.raw	sp|P47738|ALDH2_MOUSE Aldehyde dehydrogenase, mitochondrial OS=Mus musculus OX=10090 GN=Aldh2 PE=1 SV=1	KTFPTVNPSTGEVLCQVAEGNKEDVDK_2.3e-05	P47738	2.35e-05	U	54	P47738:2.3e-05:54:U	P47738:54:U	Aldh2
54968	4	K	E	2	83.14	797.592	797.591	3187.34	20151011_QEp6_NaKr_SA_totalliver_HFD3_4_phospho.raw	sp|Q9R0A0|PEX14_MOUSE Peroxisomal membrane protein PEX14 OS=Mus musculus OX=10090 GN=Pex14 PE=1 SV=1	REDKEDEDDEDDDVSHVDEEDVLGVQR_2.3e-05	Q9R0A0	2.35e-05	U	320	Q9R0A0:2.3e-05:320:U	Q9R0A0:320:U	Pex14
87526	3	K	K	0	83.136	1282.27	1254.95	3762.82	20151011_QEp6_NaKr_SA_totalliver_HFD12_2_phospho.raw	sp|Q9JKB3|YBOX3_MOUSE Y-box-binding protein 3 OS=Mus musculus OX=10090 GN=Ybx3 PE=1 SV=2	SP[81.969741]AASGAPQAPAPAALLAGSPGGDAAPGPAPASSAPAGGEDAEK	Q9JKB3	81.9697	P	34	Q9JKB3:81.969741:34:P	Q9JKB3:34:P	Ybx3
80609	4	R	T	2	83.132	934.955	914.459	3654.81	20151011_QEp6_NaKr_SA_totalliver_HFD12_1_phospho.raw	sp|P57016|LAD1_MOUSE Ladinin-1 OS=Mus musculus OX=10090 GN=Lad1 PE=1 SV=1	SVERLPSV[81.969741]EEAEVSKPSPPASKDEDEDFQALLR	P57016	81.9697	V	63	P57016:81.969741:63:V	P57016:63:V	Lad1
57819	3	R	E	0	83.128	1070.83	1070.49	3209.47	20151011_QEp6_NaKr_SA_totalliver_HFD3_3_phospho.raw	tr|Q3TXY2|Q3TXY2_MOUSE Uncharacterized protein OS=Mus musculus OX=10090 GN=Tex264 PE=2 SV=1	ELAEATDTQTDGTGADTSDASSVSLDVRPGSR_1.002036	Q3TXY2	1.00204	U	166	Q3TXY2:1.002036:166:U	Q3TXY2:166:U	Tex264
75563	3	K	D	0	83.128	1171.23	1151.55	3452.64	20151011_QEp6_NaKr_SA_totalliver_HFD12_2_phospho.raw	sp|Q9D0F3|LMAN1_MOUSE Protein ERGIC-53 OS=Mus musculus OX=10090 GN=Lman1 PE=1 SV=1	NN[59.010933]PALVVLGNNGQLNYDHQNDGATQALASCQR	Q9D0F3	59.0109	N	170	Q9D0F3:59.010933:170:N	Q9D0F3:170:N	Lman1
68755	2	R	L	0	83.121	1448.7	1448.2	2895.38	20151014_QEp6_NaKr_SA_totalliver_HFD3_2_phospho.raw	sp|Q99PL5|RRBP1_MOUSE Ribosome-binding protein 1 OS=Mus musculus OX=10090 GN=Rrbp1 PE=1 SV=2	SLEALLEAGQAQDTQASHAEANQQQTR_1.002036	Q99PL5	1.00204	U	1162	Q99PL5:1.002036:1162:U	Q99PL5:1162:U	Rrbp1
84709	3	K	L	1	83.087	1303.6	1354.63	3908.79	20151011_QEp6_NaKr_SA_totalliver_HFD12_2_phospho.raw	sp|P15116|CADH2_MOUSE Cadherin-2 OS=Mus musculus OX=10090 GN=Cdh2 PE=1 SV=2	YDEEGGGEEDQDYDLSQLQQPDTVEPDALKPVGLR_2.992953	P15116	2.99295	U	773	P15116:2.992953:773:U	P15116:773:U	Cdh2
102901	3	R	L	0	83.084	1328.33	1327.66	3980.95	20151011_QEp6_NaKr_SA_totalliver_HFD12_1_phospho.raw	sp|Q9WUR9|KAD4_MOUSE Adenylate kinase 4, mitochondrial OS=Mus musculus OX=10090 GN=Ak4 PE=1 SV=1	VYNLDFNPPQVQGLDDLTGEPLVQQEDDKPEAVAAR_2.002415	Q9WUR9	2.00242	U	135	Q9WUR9:2.002415:135:U	Q9WUR9:135:U	Ak4
34777	4	K	L	1	83.08	833.369	864.888	3330.44	20151011_QEp6_NaKr_SA_totalliver_HFD12_1_phospho.raw	sp|Q61316|HSP74_MOUSE Heat shock 70 kDa protein 4 OS=Mus musculus OX=10090 GN=Hspa4 PE=1 SV=1	HAEQNGPVDGQGDNPGSQAAEHGADTAVPSDGDK_2.002415	Q61316	2.00242	U	800	Q61316:2.002415:800:U	Q61316:800:U	Hspa4
123798	3	-	V	2	83.078	997.548	1026.88	3078.63	20151011_QEp6_NaKr_SA_totalliver_HFD3_4_phospho.raw	sp|P51881|ADT2_MOUSE ADP/ATP translocase 2 OS=Mus musculus OX=10090 GN=Slc25a5 PE=1 SV=3	M[-88.028039]TDAAVSFAKDFLAGGVAAALSKTAVAPLER	P51881	-88.028	M	1	P51881:-88.028039:1:M	P51881:1:M	Slc25a5
113273	4	K	R	0	83.045	1251.65	1231.15	4921.57	20151011_QEp6_NaKr_SA_totalliver_HFD3_4_phospho.raw	sp|Q62445|SP4_MOUSE Transcription factor Sp4 OS=Mus musculus OX=10090 GN=Sp4 PE=2 SV=2	VQQATLAPVTVAVGGLANATLGAVS[81.969741]PDQLTQVHLQQGQQTSDAEVQPGK	Q62445	81.9697	S	592	Q62445:81.969741:592:S	Q62445:592:S	Sp4
119748	3	K	Y	0	83.036	1125.25	1119.91	3357.72	20151011_QEp6_NaKr_SA_totalliver_HFD12_2_phospho.raw	sp|Q9QYG0|NDRG2_MOUSE Protein NDRG2 OS=Mus musculus OX=10090 GN=Ndrg2 PE=1 SV=1	LTGLTSSLPDML[15.994685]LGHLFSQEELSGNSELLQK	Q9QYG0	15.9947	L	197	Q9QYG0:15.994685:197:L	Q9QYG0:197:L	Ndrg2
97524	3	R	G	1	83.035	875.432	848.438	2543.3	20151014_QEp6_NaKr_SA_totalliver_control_3_phospho.raw	sp|Q8K1N2|PHLB2_MOUSE Pleckstrin homology-like domain family B member 2 OS=Mus musculus OX=10090 GN=Phldb2 PE=1 SV=2	KGS[80.968463]LQDVDVAGFGNLGHSASFLAPR	Q8K1N2	80.9685	S	510	Q8K1N2:80.968463:510:S	Q8K1N2:510:S	Phldb2
75006	3	K	-	1	83.015	1309.94	1309.26	3925.77	20151011_QEp6_NaKr_SA_totalliver_HFD3_4_phospho.raw	sp|P42669|PURA_MOUSE Transcriptional activator protein Pur-alpha OS=Mus musculus OX=10090 GN=Pura PE=1 SV=1	RAACEQLHQQQQQQQEETTAATLLLQGEEEGEED_2.002415	P42669	2.00242	U	288	P42669:2.002415:288:U	P42669:288:U	Pura
124238	4	R	N	0	83.011	1148.57	1148.57	4591.25	20151011_QEp6_NaKr_SA_totalliver_HFD12_2_phospho.raw	sp|Q8CGK3|LONM_MOUSE Lon protease homolog, mitochondrial OS=Mus musculus OX=10090 GN=Lonp1 PE=1 SV=2	GGSDETSEGGAEDGATASTGEGPVVTALAPMTVPDVFPHLPLLALTR_2.3e-05	Q8CGK3	2.35e-05	U	73	Q8CGK3:2.3e-05:73:U	Q8CGK3:73:U	Lonp1
69217	4	K	L	2	83.002	1044.43	1024.43	4094.71	20151014_QEp6_NaKr_SA_totalliver_control_2_phospho.raw	sp|O70251|EF1B_MOUSE Elongation factor 1-beta OS=Mus musculus OX=10090 GN=Eef1b PE=1 SV=5	YGPSSVEDTTGSGAADAKDDDDLDLFGS[79.966352]DDEEESEEAKK	O70251	79.9664	S	106	O70251:79.966352:106:S	O70251:106:S	Eef1b
104065	3	K	N	0	83.001	1348.32	1321.33	3961.97	20151011_QEp6_NaKr_SA_totalliver_HFD12_3_phospho.raw	sp|Q8CFC7|CLASR_MOUSE CLK4-associating serine/arginine rich protein OS=Mus musculus OX=10090 GN=Clasrp PE=1 SV=3	LTFLTSFGGS[80.968463]DEEAAAAAAAAAASGAAPGKPPAPPQTGGPAPGR	Q8CFC7	80.9685	S	335	Q8CFC7:80.968463:335:S	Q8CFC7:335:S	Clasrp
77527	4	R	L	0	82.995	1215.5	1210.75	4839.98	20151011_QEp6_NaKr_SA_totalliver_HFD3_3_phospho.raw	sp|Q80X50|UBP2L_MOUSE Ubiquitin-associated protein 2-like OS=Mus musculus OX=10090 GN=Ubap2l PE=1 SV=1	FSAQGM[18.999029]GTFNPADYAEPANTDDNYGNSSGNTWNNTGHFEPDDGTR	Q80X50	18.999	M	196	Q80X50:18.999029:196:M	Q80X50:196:M	Ubap2l
66116	3	R	L	0	82.986	966.472	965.799	2895.38	20151011_QEp6_NaKr_SA_totalliver_HFD12_1_phospho.raw	sp|Q99PL5|RRBP1_MOUSE Ribosome-binding protein 1 OS=Mus musculus OX=10090 GN=Rrbp1 PE=1 SV=2	SLEALLEAGQAQDTQASHAEANQQQTR_2.002415	Q99PL5	2.00242	U	1162	Q99PL5:2.002415:1162:U	Q99PL5:1162:U	Rrbp1
73801	3	K	D	0	82.948	1151.55	1151.55	3452.64	20151014_QEp6_NaKr_SA_totalliver_control_3_phospho.raw	sp|Q9D0F3|LMAN1_MOUSE Protein ERGIC-53 OS=Mus musculus OX=10090 GN=Lman1 PE=1 SV=1	NNPALVVLGNNGQLNYDHQNDGATQALASCQR_2.3e-05	Q9D0F3	2.35e-05	U	169	Q9D0F3:2.3e-05:169:U	Q9D0F3:169:U	Lman1
110519	2	R	M	1	82.946	1308.68	1308.17	2616.34	20151011_QEp6_NaKr_SA_totalliver_HFD3_3_phospho.raw	sp|Q8VDD5|MYH9_MOUSE Myosin-9 OS=Mus musculus OX=10090 GN=Myh9 PE=1 SV=4	KLEGDSTDLSDQLAELQAQLAELK_1.002036	Q8VDD5	1.00204	U	1052	Q8VDD5:1.002036:1052:U	Q8VDD5:1052:U	Myh9
116479	3	R	V	0	82.942	1357.02	1361.69	4083.07	20151011_QEp6_NaKr_SA_totalliver_HFD12_1_phospho.raw	sp|P00329|ADH1_MOUSE Alcohol dehydrogenase 1 OS=Mus musculus OX=10090 GN=Adh1 PE=1 SV=2	SDD[-14.043611]HVVSGTLVTPLPAVLGHEGAGLVESVGEGVTCVKPGDK	P00329	-14.0436	D	51	P00329:-14.043611:51:D	P00329:51:D	Adh1
80337	3	R	T	1	82.931	1088.52	1061.86	3183.57	20151011_QEp6_NaKr_SA_totalliver_HFD3_3_phospho.raw	sp|P57016|LAD1_MOUSE Ladinin-1 OS=Mus musculus OX=10090 GN=Lad1 PE=1 SV=1	LPS[79.966352]VEEAEVSKPSPPASKDEDEDFQALLR	P57016	79.9664	S	62	P57016:79.966352:62:S	P57016:62:S	Lad1
115085	3	K	L	0	82.931	1092.2	1091.53	3272.58	20151011_QEp6_NaKr_SA_totalliver_HFD3_4_phospho.raw	sp|O70400|PDLI1_MOUSE PDZ and LIM domain protein 1 OS=Mus musculus OX=10090 GN=Pdlim1 PE=1 SV=4	AALANLCLGDLLTALDGEDTSSMTHLEAQNK_2.002415	O70400	2.00242	U	39	O70400:2.002415:39:U	O70400:39:U	Pdlim1
107524	4	-	L	0	82.889	1372.59	1394.1	5573.37	20151011_QEp6_NaKr_SA_totalliver_HFD12_3_phospho.raw	sp|Q6TYB5|FEZ2_MOUSE Fasciculation and elongation protein zeta-2 OS=Mus musculus OX=10090 GN=Fez2 PE=2 SV=1	M[-86.042399]AADGDWQDFYEFQEPAGSVQEQENCNASPEAGAGAHAGGDSFPALASSLEEK	Q6TYB5	-86.0424	M	1	Q6TYB5:-86.042399:1:M	Q6TYB5:1:M	Fez2
89912	4	K	L	1	82.866	1280.82	1260.08	5037.3	20151011_QEp6_NaKr_SA_totalliver_HFD12_2_phospho.raw	tr|A0A0A6YXL6|A0A0A6YXL6_MOUSE Lipopolysaccharide-responsive and beige-like anchor protein OS=Mus musculus OX=10090 GN=Lrba PE=1 SV=1	VEGSPT[82.968833]EEAGLPTELQGEGLSVAASEGREEPDMCGHGCEVQVEAPLTK	A0A0A6YXL6	82.9688	T	1117	A0A0A6YXL6:82.968833:1117:T	A0A0A6YXL6:1117:T	Lrba
113137	4	K	L	0	82.866	1107.79	1107.54	4427.14	20151014_QEp6_NaKr_SA_totalliver_control_2_phospho.raw	sp|Q8C142|ARH_MOUSE Low density lipoprotein receptor adapter protein 1 OS=Mus musculus OX=10090 GN=Ldlrap1 PE=1 SV=3	APLSTVSANTNNVDETPRPQVLGNNSVVWELDDGLDEAFSR_1.002036	Q8C142	1.00204	U	220	Q8C142:1.002036:220:U	Q8C142:220:U	Ldlrap1
115251	3	K	T	2	82.866	1237.94	1181.27	3541.8	20151011_QEp6_NaKr_SA_totalliver_HFD12_2_phospho.raw	sp|Q64514|TPP2_MOUSE Tripeptidyl-peptidase 2 OS=Mus musculus OX=10090 GN=Tpp2 PE=1 SV=3	YNQPFFVTSLPDDKLPK[169.984701]GAGPGCYLAGSLTLSK	Q64514	169.985	K	961	Q64514:169.984701:961:K	Q64514:961:K	Tpp2	GP
91612	3	R	Q	0	82.831	1172.61	1145.61	3434.81	20151014_QEp6_NaKr_SA_totalliver_control_3_phospho.raw	sp|P46938|YAP1_MOUSE Transcriptional coactivator YAP1 OS=Mus musculus OX=10090 GN=Yap1 PE=1 SV=2	AHS[80.968463]SPASLQLGAVSPGTLTASGVVSGPAAAPAAQHLR	P46938	80.9685	S	112	P46938:80.968463:112:S	P46938:112:S	Yap1
112637	3	K	Y	0	82.822	1225.29	1224.62	3671.84	20151011_QEp6_NaKr_SA_totalliver_HFD3_4_phospho.raw	sp|P54775|PRS6B_MOUSE 26S proteasome regulatory subunit 6B OS=Mus musculus OX=10090 GN=Psmc4 PE=1 SV=2	LQDELPALSVSRPQTGLSFLGPEPEDLEDLYSR_2.002415	P54775	2.00242	U	11	P54775:2.002415:11:U	P54775:11:U	Psmc4
123899	3	K	L	0	82.812	1054.21	1053.87	3159.61	20151011_QEp6_NaKr_SA_totalliver_HFD3_4_phospho.raw	sp|Q61425|HCDH_MOUSE Hydroxyacyl-coenzyme A dehydrogenase, mitochondrial OS=Mus musculus OX=10090 GN=Hadh PE=1 SV=2	TLSCLSTSTDAASVVHSTDLVVEALVENLK_1.002036	Q61425	1.00204	U	96	Q61425:1.002036:96:U	Q61425:96:U	Hadh
112905	4	K	L	0	82.771	1108.3	1107.54	4427.14	20151011_QEp6_NaKr_SA_totalliver_HFD12_1_phospho.raw	sp|Q8C142|ARH_MOUSE Low density lipoprotein receptor adapter protein 1 OS=Mus musculus OX=10090 GN=Ldlrap1 PE=1 SV=3	APLSTVSANTNNVDETPRPQVLGNNSVVWELDDGLDEAFSR_2.992953	Q8C142	2.99295	U	220	Q8C142:2.992953:220:U	Q8C142:220:U	Ldlrap1
115799	4	R	R	0	82.74	926.718	921.963	3684.83	20151011_QEp6_NaKr_SA_totalliver_HFD3_3_phospho.raw	sp|Q8CGK3|LONM_MOUSE Lon protease homolog, mitochondrial OS=Mus musculus OX=10090 GN=Lonp1 PE=1 SV=2	VVDNPLYLSDM[18.999029]GAALTGAESHELQDVLEETNLLK	Q8CGK3	18.999	M	323	Q8CGK3:18.999029:323:M	Q8CGK3:323:M	Lonp1
70222	4	R	R	3	82.716	1074.49	1124.27	4294.94	20151014_QEp6_NaKr_SA_totalliver_control_2_phospho.raw	sp|O70570|PIGR_MOUSE Polymeric immunoglobulin receptor OS=Mus musculus OX=10090 GN=Pigr PE=1 SV=1	DLGGNDNMGASPDTQQTVLEGKDELVTTTECTAEPEESKK_2.3e-05	O70570	2.35e-05	U	698	O70570:2.3e-05:698:U	O70570:698:U	Pigr
125165	3	R	K	0	82.702	1154.88	1127.55	3380.62	20151011_QEp6_NaKr_SA_totalliver_HFD12_1_phospho.raw	sp|B2RVL6|ZCH24_MOUSE Zinc finger CCHC domain-containing protein 24 OS=Mus musculus OX=10090 GN=Zcchc24 PE=1 SV=1	NAS[81.969741]PYGSLNNLADGLSSLTEHFSDLTLTSEAR	B2RVL6	81.9697	S	93	B2RVL6:81.969741:93:S	B2RVL6:93:S	Zcchc24
108938	4	K	W	0	82.692	977.962	957.467	3826.85	20151011_QEp6_NaKr_SA_totalliver_HFD12_2_phospho.raw	sp|O70494|SP3_MOUSE Transcription factor Sp3 OS=Mus musculus OX=10090 GN=Sp3 PE=1 SV=2	LGPPS[81.969741]PGDDDEEAAVAAAAGVPAAAAGATGDLASAQLGGAPNR	O70494	81.9697	S	72	O70494:81.969741:72:S	O70494:72:S	Sp3
101071	3	K	L	0	82.681	1350.62	1350.62	4049.85	20151011_QEp6_NaKr_SA_totalliver_HFD3_4_phospho.raw	sp|P16858|G3P_MOUSE Glyceraldehyde-3-phosphate dehydrogenase OS=Mus musculus OX=10090 GN=Gapdh PE=1 SV=2	GLLGYTEDQVVSCDFNSNSHSSTFDAGAGLALNDNFVK_2.3e-05	P16858	2.35e-05	U	270	P16858:2.3e-05:270:U	P16858:270:U	Gapdh
113384	3	R	A	0	82.673	1148.83	1148.49	3444.45	20151011_QEp6_NaKr_SA_totalliver_HFD12_1_phospho.raw	sp|Q99KU0|VMP1_MOUSE Vacuole membrane protein 1 OS=Mus musculus OX=10090 GN=Vmp1 PE=1 SV=2	LSGAEPDDEEYQEFEEMLEHAEAAQDFASR_1.002036	Q99KU0	1.00204	U	214	Q99KU0:1.002036:214:U	Q99KU0:214:U	Vmp1
112774	4	K	L	0	82.652	1122.3	1107.54	4427.14	20151011_QEp6_NaKr_SA_totalliver_HFD12_1_phospho.raw	sp|Q8C142|ARH_MOUSE Low density lipoprotein receptor adapter protein 1 OS=Mus musculus OX=10090 GN=Ldlrap1 PE=1 SV=3	A[59.010933]PLSTVSANTNNVDETPRPQVLGNNSVVWELDDGLDEAFSR	Q8C142	59.0109	A	220	Q8C142:59.010933:220:A	Q8C142:220:A	Ldlrap1
108521	4	K	Q	0	82.629	1026.74	1030.24	4117.94	20151014_QEp6_NaKr_SA_totalliver_control_3_phospho.raw	sp|P26231|CTNA1_MOUSE Catenin alpha-1 OS=Mus musculus OX=10090 GN=Ctnna1 PE=1 SV=1	Q[-14.017584]LQQAVTGLSNAAQATASDDAAQHQGGSGGELAYALNNFDK	P26231	-14.0176	Q	247	P26231:-14.017584:247:Q	P26231:247:Q	Ctnna1
96811	4	R	N	0	82.618	1169.08	1148.33	4590.3	20151014_QEp6_NaKr_SA_totalliver_control_3_phospho.raw	sp|P54728|RD23B_MOUSE UV excision repair protein RAD23 homolog B OS=Mus musculus OX=10090 GN=Rad23b PE=1 SV=2	ESQAVVDPPPQAVSTGTPQS[82.968833]PAVAAAAATTTATTTTTSGGHPLEFLR	P54728	82.9688	S	253	P54728:82.968833:253:S	P54728:253:S	Rad23b
110557	2	R	M	1	82.61	1308.17	1308.17	2615.34	20151011_QEp6_NaKr_SA_totalliver_HFD3_3_phospho.raw	sp|Q8VDD5|MYH9_MOUSE Myosin-9 OS=Mus musculus OX=10090 GN=Myh9 PE=1 SV=4	KLEGDSTDLSDQLAELQAQLAELK_2.3e-05	Q8VDD5	2.35e-05	U	1052	Q8VDD5:2.3e-05:1052:U	Q8VDD5:1052:U	Myh9
71245	3	R	L	0	82.605	1248.22	1247.88	3741.63	20151011_QEp6_NaKr_SA_totalliver_HFD3_4_phospho.raw	sp|Q3UR97|SNX21_MOUSE Sorting nexin-21 OS=Mus musculus OX=10090 GN=Snx21 PE=1 SV=1	HALASDGPGEAAAGPEAEQFPESSELEDDDAEGLSSR_1.002036	Q3UR97	1.00204	U	11	Q3UR97:1.002036:11:U	Q3UR97:11:U	Snx21
63925	3	R	A	0	82.595	1360.18	1332.86	3996.55	20151011_QEp6_NaKr_SA_totalliver_HFD12_2_phospho.raw	sp|Q8CES0|NAA30_MOUSE N-alpha-acetyltransferase 30 OS=Mus musculus OX=10090 GN=Naa30 PE=1 SV=2	CPFPAGAALACCSE[81.969741]DEEDDEEHEGGCGSPAGGEAATSAK	Q8CES0	81.9697	E	40	Q8CES0:81.969741:40:E	Q8CES0:40:E	Naa30
74332	3	R	L	1	82.594	1082.18	1055.53	3164.57	20151011_QEp6_NaKr_SA_totalliver_HFD12_2_phospho.raw	sp|Q99PL5|RRBP1_MOUSE Ribosome-binding protein 1 OS=Mus musculus OX=10090 GN=Rrbp1 PE=1 SV=2	LRS[79.966352]LEALLEAGQAQDTQASHAEANQQQTR	Q99PL5	79.9664	S	1162	Q99PL5:79.966352:1162:S	Q99PL5:1162:S	Rrbp1
102754	4	R	V	1	82.592	1048.75	1028.26	4110.01	20151014_QEp6_NaKr_SA_totalliver_control_2_phospho.raw	sp|P98203|ARVC_MOUSE Armadillo repeat protein deleted in velo-cardio-facial syndrome homolog OS=Mus musculus OX=10090 GN=Arvcf PE=1 SV=2	AFEDTADDAGELLEERPPFPAATAPLAQPERGS[81.969741]LGSLDR	P98203	81.9697	S	334	P98203:81.969741:334:S	P98203:334:S	Arvcf
34255	4	K	L	1	82.588	833.113	864.888	3329.44	20151011_QEp6_NaKr_SA_totalliver_HFD12_2_phospho.raw	sp|Q61316|HSP74_MOUSE Heat shock 70 kDa protein 4 OS=Mus musculus OX=10090 GN=Hspa4 PE=1 SV=1	HAEQNGPVDGQGDNPGSQAAEHGADTAVPSDGDK_1.002036	Q61316	1.00204	U	800	Q61316:1.002036:800:U	Q61316:800:U	Hspa4
119363	3	K	G	0	82.585	1534.48	1533.81	4599.41	20151011_QEp6_NaKr_SA_totalliver_HFD3_3_phospho.raw	sp|Q9Z2I0|LETM1_MOUSE Mitochondrial proton/calcium exchanger protein OS=Mus musculus OX=10090 GN=Letm1 PE=1 SV=1	DLQPEVAEATLPGRPGPEPQPPVDDVLLPSEVLTDTAPVLEGLK_2.002415	Q9Z2I0	2.00242	U	492	Q9Z2I0:2.002415:492:U	Q9Z2I0:492:U	Letm1
93116	3	R	T	1	82.549	1018.17	1069.87	3052.49	20151011_QEp6_NaKr_SA_totalliver_HFD12_2_phospho.raw	sp|Q61702|ITIH1_MOUSE Inter-alpha-trypsin inhibitor heavy chain H1 OS=Mus musculus OX=10090 GN=Itih1 PE=1 SV=2	GLTDEDGLEPTLDKPLEDSQPLEMVGPR_1.002036	Q61702	1.00204	U	610	Q61702:1.002036:610:U	Q61702:610:U	Itih1
75912	4	R	K	1	82.546	983.445	963.197	3849.77	20151011_QEp6_NaKr_SA_totalliver_HFD3_4_phospho.raw	tr|E9Q0A7|E9Q0A7_MOUSE Oxidation resistance protein 1 OS=Mus musculus OX=10090 GN=Oxr1 PE=1 SV=1	FEDYLREPAPGDPGCGPEELRPPS[80.968463]PASPEGPDTGQK	E9Q0A7	80.9685	S	59	E9Q0A7:80.968463:59:S	E9Q0A7:59:S	Oxr1
104476	4	R	L	0	82.544	1267.62	1247.12	4985.47	20151011_QEp6_NaKr_SA_totalliver_HFD12_3_phospho.raw	sp|Q3UIR3|DTX3L_MOUSE E3 ubiquitin-protein ligase DTX3L OS=Mus musculus OX=10090 GN=Dtx3l PE=1 SV=1	LPS[81.969741]LTQPVETPSSRPPSLTGSLDEALCDDLHPQDGLVSNSVDSVVQK	Q3UIR3	81.9697	S	101	Q3UIR3:81.969741:101:S	Q3UIR3:101:S	Dtx3l
88351	4	R	A	0	82.53	1248.58	1248.08	4991.3	20151011_QEp6_NaKr_SA_totalliver_HFD12_2_phospho.raw	sp|Q8CCS6|PABP2_MOUSE Polyadenylate-binding protein 2 OS=Mus musculus OX=10090 GN=Pabpn1 PE=1 SV=3	HLVPGAGGEAGEGDPGGAGDYGNGLESEELEPGELLPEPEPEEEPPRPR_2.002415	Q8CCS6	2.00242	U	26	Q8CCS6:2.002415:26:U	Q8CCS6:26:U	Pabpn1
111340	4	R	L	2	82.516	973.98	953.234	3809.92	20151011_QEp6_NaKr_SA_totalliver_HFD3_4_phospho.raw	sp|Q8CI08|SLAI2_MOUSE SLAIN motif-containing protein 2 OS=Mus musculus OX=10090 GN=Slain2 PE=1 SV=2	RTS[82.968833]SEDLRDATSLLAAGEGGLLDEVEPLRPDELER	Q8CI08	82.9688	S	87	Q8CI08:82.968833:87:S	Q8CI08:87:S	Slain2
80423	3	-	S	0	82.513	1203.23	1232.58	3695.71	20151011_QEp6_NaKr_SA_totalliver_HFD12_2_phospho.raw	sp|Q99PT1|GDIR1_MOUSE Rho GDP-dissociation inhibitor 1 OS=Mus musculus OX=10090 GN=Arhgdia PE=1 SV=3	M[-88.028039]AEQEPTAEQLAQLAAENEEDEHSVNYKPPAQK	Q99PT1	-88.028	M	1	Q99PT1:-88.028039:1:M	Q99PT1:1:M	Arhgdia
98853	3	K	V	0	82.504	1073.84	1079.51	3236.51	20151011_QEp6_NaKr_SA_totalliver_HFD3_3_phospho.raw	sp|P51125|ICAL_MOUSE Calpastatin OS=Mus musculus OX=10090 GN=Cast PE=1 SV=2	E[-17.025566]LDDALDELSDSLGQRPPDPDENKPLDDK	P51125	-17.0256	E	644	P51125:-17.025566:644:E	P51125:644:E	Cast
123770	4	R	L	0	82.496	1062.54	1057.79	4228.12	20151011_QEp6_NaKr_SA_totalliver_HFD12_2_phospho.raw	sp|Q9DBG3|AP2B1_MOUSE AP-2 complex subunit beta OS=Mus musculus OX=10090 GN=Ap2b1 PE=1 SV=1	DLLADSNPM[18.999029]VVANAVAALSELSESHPNSNLLDLNPQNLNK	Q9DBG3	18.999	M	175	Q9DBG3:18.999029:175:M	Q9DBG3:175:M	Ap2b1
111086	3	K	L	1	82.456	1244.22	1217.23	3649.67	20151011_QEp6_NaKr_SA_totalliver_HFD12_2_phospho.raw	sp|Q5EG47|AAPK1_MOUSE 5'-AMP-activated protein kinase catalytic subunit alpha-1 OS=Mus musculus OX=10090 GN=Prkaa1 PE=1 SV=2	LADFGLSNMMSDGEFLRT[80.968463]SCGSPNYAAPEVLSGR	Q5EG47	80.9685	T	183	Q5EG47:80.968463:183:T	Q5EG47:183:T	Prkaa1
66830	3	K	E	0	82.447	1206.85	1212.52	3635.56	20151011_QEp6_NaKr_SA_totalliver_HFD3_4_phospho.raw	sp|Q9CY58|PAIRB_MOUSE Plasminogen activator inhibitor 1 RNA-binding protein OS=Mus musculus OX=10090 GN=Serbp1 PE=1 SV=2	Q[-17.025566]LSYNCSDLDQSNVTEETPEGEEHPVADTENK	Q9CY58	-17.0256	Q	241	Q9CY58:-17.025566:241:Q	Q9CY58:241:Q	Serbp1
57487	4	K	D	1	82.409	910.902	910.896	3640.56	20151011_QEp6_NaKr_SA_totalliver_HFD3_4_phospho.raw	sp|P51859|HDGF_MOUSE Hepatoma-derived growth factor OS=Mus musculus OX=10090 GN=Hdgf PE=1 SV=2	NSTPSEPDSGQGPPAEEEEGEEEAAKEEAEAQGVR_2.3e-05	P51859	2.35e-05	U	198	P51859:2.3e-05:198:U	P51859:198:U	Hdgf
57727	3	K	C	1	82.392	1170.53	1221.55	3509.55	20151011_QEp6_NaKr_SA_totalliver_HFD3_3_phospho.raw	sp|Q5UAK0|MIER1_MOUSE Mesoderm induction early response protein 1 OS=Mus musculus OX=10090 GN=Mier1 PE=1 SV=2	DSSGQEDETQSSNDDPSQSVTSQDAQELLRPR_2.992953	Q5UAK0	2.99295	U	119	Q5UAK0:2.992953:119:U	Q5UAK0:119:U	Mier1
92128	3	R	L	0	82.378	1194.26	1166.94	3498.8	20151011_QEp6_NaKr_SA_totalliver_HFD12_2_phospho.raw	tr|Q8BUN3|Q8BUN3_MOUSE Glutamine-rich protein 1 OS=Mus musculus OX=10090 GN=Qrich1 PE=1 SV=1	GDPQQQSLTHLALPQEAYNAVHVSGS[81.969741]PTALAAVK	Q8BUN3	81.9697	S	346	Q8BUN3:81.969741:346:S	Q8BUN3:346:S	Qrich1
65477	4	K	-	2	82.35	1056.46	973.918	3892.65	20151014_QEp6_NaKr_SA_totalliver_HFD3_2_phospho.raw	tr|E0CXA0|E0CXA0_MOUSE Hepatoma-derived growth factor (Fragment) OS=Mus musculus OX=10090 GN=Hdgf PE=1 SV=1	NSTPSEPDSGQGPPAEEEEGEEEAAKEEAEAQGVRDH[330.157373]	E0CXA0	330.157	H	202	E0CXA0:330.157373:202:H	E0CXA0:202:H	Hdgf
126424	4	R	S	2	82.324	1220.11	1199.62	4795.44	20151011_QEp6_NaKr_SA_totalliver_HFD12_1_phospho.raw	sp|Q9ESE1|LRBA_MOUSE Lipopolysaccharide-responsive and beige-like anchor protein OS=Mus musculus OX=10090 GN=Lrba PE=1 SV=1	RRDS[81.969741]GLGEETASGLGSGLSVASPAAPLGVSAGPDALSEVLCTLSLEVNK	Q9ESE1	81.9697	S	1608	Q9ESE1:81.969741:1608:S	Q9ESE1:1608:S	Lrba
121749	4	R	L	0	82.278	1062.29	1057.79	4228.12	20151011_QEp6_NaKr_SA_totalliver_HFD3_4_phospho.raw	sp|Q9DBG3|AP2B1_MOUSE AP-2 complex subunit beta OS=Mus musculus OX=10090 GN=Ap2b1 PE=1 SV=1	DLLADSNPMV[17.997414]VANAVAALSELSESHPNSNLLDLNPQNLNK	Q9DBG3	17.9974	V	176	Q9DBG3:17.997414:176:V	Q9DBG3:176:V	Ap2b1
84154	3	-	D	0	82.266	1110.81	1139.82	3417.44	20151011_QEp6_NaKr_SA_totalliver_HFD12_1_phospho.raw	sp|Q9JIF0-2|ANM1_MOUSE Isoform 2 of Protein arginine N-methyltransferase 1 OS=Mus musculus OX=10090 GN=Prmt1	M[-87.032593]AAAEAANCLMEVSCGQAESSEKPNAEDMTSK	Q9JIF0-2	-87.0326	M	1	Q9JIF0-2:-87.032593:1:M	Q9JIF0-2:1:M	Prmt1
125091	3	R	K	0	82.245	1154.2	1127.55	3380.62	20151011_QEp6_NaKr_SA_totalliver_HFD12_2_phospho.raw	sp|B2RVL6|ZCH24_MOUSE Zinc finger CCHC domain-containing protein 24 OS=Mus musculus OX=10090 GN=Zcchc24 PE=1 SV=1	NAS[79.966352]PYGSLNNLADGLSSLTEHFSDLTLTSEAR	B2RVL6	79.9664	S	93	B2RVL6:79.966352:93:S	B2RVL6:93:S	Zcchc24
109765	4	K	N	0	82.228	1011.49	991.247	3961.97	20151014_QEp6_NaKr_SA_totalliver_control_4_phospho.raw	sp|Q8CFC7|CLASR_MOUSE CLK4-associating serine/arginine rich protein OS=Mus musculus OX=10090 GN=Clasrp PE=1 SV=3	LTFLTSFGGS[80.968463]DEEAAAAAAAAAASGAAPGKPPAPPQTGGPAPGR	Q8CFC7	80.9685	S	335	Q8CFC7:80.968463:335:S	Q8CFC7:335:S	Clasrp
110095	3	K	N	0	82.219	1167.19	1166.53	3497.57	20151011_QEp6_NaKr_SA_totalliver_HFD12_2_phospho.raw	sp|P07724|ALBU_MOUSE Serum albumin OS=Mus musculus OX=10090 GN=Alb PE=1 SV=3	AHCLSEVEHDTMPADLPALAADFVEDQEVCK_2.002415	P07724	2.00242	U	311	P07724:2.002415:311:U	P07724:311:U	Alb
47873	3	K	A	0	82.206	1112.82	1112.48	3335.44	20151011_QEp6_NaKr_SA_totalliver_HFD12_2_phospho.raw	sp|P26041|MOES_MOUSE Moesin OS=Mus musculus OX=10090 GN=Msn PE=1 SV=3	TAMSTPHVAEPAENEHDEQDENGAEASAELR_1.002036	P26041	1.00204	U	465	P26041:1.002036:465:U	P26041:465:U	Msn
122333	2	-	L	0	82.201	1460.72	1505.23	3009.44	20151014_QEp6_NaKr_SA_totalliver_HFD3_2_phospho.raw	sp|P47955|RLA1_MOUSE 60S acidic ribosomal protein P1 OS=Mus musculus OX=10090 GN=Rplp1 PE=1 SV=1	M[-89.029539]ASVSELACLYSALLLHDDEVTVTEDK	P47955	-89.0295	M	1	P47955:-89.029539:1:M	P47955:1:M	Rplp1
97926	3	R	T	0	82.198	1387.67	1361.02	4081.04	20151011_QEp6_NaKr_SA_totalliver_HFD12_2_phospho.raw	sp|Q8VCF0|MAVS_MOUSE Mitochondrial antiviral-signaling protein OS=Mus musculus OX=10090 GN=Mavs PE=1 SV=1	EHQEQEPELGGAHAANVASVPLATYGPVS[79.966352]PTVSFQPLPR	Q8VCF0	79.9664	S	220	Q8VCF0:79.966352:220:S	Q8VCF0:220:S	Mavs
78954	3	R	L	1	82.191	1082.53	1055.53	3164.57	20151014_QEp6_NaKr_SA_totalliver_control_3_phospho.raw	sp|Q99PL5|RRBP1_MOUSE Ribosome-binding protein 1 OS=Mus musculus OX=10090 GN=Rrbp1 PE=1 SV=2	LRS[80.968463]LEALLEAGQAQDTQASHAEANQQQTR	Q99PL5	80.9685	S	1162	Q99PL5:80.968463:1162:S	Q99PL5:1162:S	Rrbp1
82873	4	R	T	1	82.19	1358.87	1338.62	5351.44	20151011_QEp6_NaKr_SA_totalliver_HFD12_2_phospho.raw	sp|Q80U72|SCRIB_MOUSE Protein scribble homolog OS=Mus musculus OX=10090 GN=Scrib PE=1 SV=2	EEAVTS[80.968463]GPDMGLASDRESPDDQQEAEQPWAVPSHAGGSSPSSPPPLGGNAPVR	Q80U72	80.9685	S	1394	Q80U72:80.968463:1394:S	Q80U72:1394:S	Scrib
113807	4	R	N	1	82.169	1522.75	1502.01	6005.02	20151011_QEp6_NaKr_SA_totalliver_HFD12_1_phospho.raw	sp|P54728|RD23B_MOUSE UV excision repair protein RAD23 homolog B OS=Mus musculus OX=10090 GN=Rad23b PE=1 SV=2	AVEYLLMGLPGDRESQAVVDPPPQAVSTGTPQSP[82.968833]AVAAAAATTTATTTTTSGGHPLEFLR	P54728	82.9688	P	254	P54728:82.968833:254:P	P54728:254:P	Rad23b
114150	3	K	T	0	82.163	921.791	865.791	2595.36	20151011_QEp6_NaKr_SA_totalliver_HFD3_3_phospho.raw	sp|P16858|G3P_MOUSE Glyceraldehyde-3-phosphate dehydrogenase OS=Mus musculus OX=10090 GN=Gapdh PE=1 SV=2	VLHDNFGLVEGLMTTVHALTATQK[167.982297]	P16858	167.982	K	184	P16858:167.982297:184:K	P16858:184:K	Gapdh
106436	3	R	Q	0	82.161	1403.3	1402.96	4206.86	20151014_QEp6_NaKr_SA_totalliver_control_2_phospho.raw	tr|Q8BQ46|Q8BQ46_MOUSE TAF15 RNA polymerase II, TATA box binding protein (TBP)-associated factor OS=Mus musculus OX=10090 GN=Taf15 PE=1 SV=1	DYGPRPDADSESDNSDNNTLFVQGLGEGVSTDQVGEFFK_1.002036	Q8BQ46	1.00204	U	215	Q8BQ46:1.002036:215:U	Q8BQ46:215:U	Taf15
106158	4	K	N	0	82.15	1011.49	991.247	3961.97	20151011_QEp6_NaKr_SA_totalliver_HFD3_3_phospho.raw	sp|Q8CFC7|CLASR_MOUSE CLK4-associating serine/arginine rich protein OS=Mus musculus OX=10090 GN=Clasrp PE=1 SV=3	LTFLTSFGGS[80.968463]DEEAAAAAAAAAASGAAPGKPPAPPQTGGPAPGR	Q8CFC7	80.9685	S	335	Q8CFC7:80.968463:335:S	Q8CFC7:335:S	Clasrp
91908	3	K	H	0	82.145	1182.18	1181.84	3543.52	20151011_QEp6_NaKr_SA_totalliver_HFD12_1_phospho.raw	sp|E9PV24|FIBA_MOUSE Fibrinogen alpha chain OS=Mus musculus OX=10090 GN=Fga PE=1 SV=1	EVLTSDDGSDCGDATELDLSHSFSGSLDELSER_1.002036	E9PV24	1.00204	U	428	E9PV24:1.002036:428:U	E9PV24:428:U	Fga
113384	3	R	L	1	82.135	1148.49	1214.87	3443.45	20151011_QEp6_NaKr_SA_totalliver_HFD12_2_phospho.raw	sp|Q99KU0|VMP1_MOUSE Vacuole membrane protein 1 OS=Mus musculus OX=10090 GN=Vmp1 PE=1 SV=2	LSGAEPDDEEYQEFEEMLEHAEAAQDFASR_2.3e-05	Q99KU0	2.35e-05	U	214	Q99KU0:2.3e-05:214:U	Q99KU0:214:U	Vmp1
58419	4	K	K	2	82.129	982.426	981.67	3923.66	20151011_QEp6_NaKr_SA_totalliver_HFD3_3_phospho.raw	sp|P08113|ENPL_MOUSE Endoplasmin OS=Mus musculus OX=10090 GN=Hsp90b1 PE=1 SV=2	TETVEEPLEEDEAAKEEKEESDDEAAVEEEEEEK_2.992953	P08113	2.99295	U	286	P08113:2.992953:286:U	P08113:286:U	Hsp90b1
91606	4	R	A	0	82.124	1249.08	1248.08	4989.29	20151014_QEp6_NaKr_SA_totalliver_control_2_phospho.raw	sp|Q8CCS6|PABP2_MOUSE Polyadenylate-binding protein 2 OS=Mus musculus OX=10090 GN=Pabpn1 PE=1 SV=3	HLVPGAGGEAGEGDPGGAGDY[3.991747]GNGLESEELEPGELLPEPEPEEEPPRPR	Q8CCS6	3.99175	Y	46	Q8CCS6:3.991747:46:Y	Q8CCS6:46:Y	Pabpn1
113998	3	R	R	0	82.117	1234.95	1228.95	3684.83	20151011_QEp6_NaKr_SA_totalliver_HFD12_3_phospho.raw	sp|Q8CGK3|LONM_MOUSE Lon protease homolog, mitochondrial OS=Mus musculus OX=10090 GN=Lonp1 PE=1 SV=2	VVDNPLYLSDM[17.997414]GAALTGAESHELQDVLEETNLLK	Q8CGK3	17.9974	M	323	Q8CGK3:17.997414:323:M	Q8CGK3:323:M	Lonp1
117086	3	K	D	1	82.117	1296.64	1269.65	3806.94	20151011_QEp6_NaKr_SA_totalliver_HFD12_2_phospho.raw	sp|O54774|AP3D1_MOUSE AP-3 complex subunit delta-1 OS=Mus musculus OX=10090 GN=Ap3d1 PE=1 SV=1	KGEDLDFWLSTT[80.968463]PPPAAAPLPAPSTEELAASTLTSPK	O54774	80.9685	T	870	O54774:80.968463:870:T	O54774:870:T	Ap3d1
126326	4	R	S	2	82.11	1220.11	1199.62	4795.44	20151011_QEp6_NaKr_SA_totalliver_HFD12_2_phospho.raw	sp|Q9ESE1|LRBA_MOUSE Lipopolysaccharide-responsive and beige-like anchor protein OS=Mus musculus OX=10090 GN=Lrba PE=1 SV=1	RRDS[81.969741]GLGEETASGLGSGLSVASPAAPLGVSAGPDALSEVLCTLSLEVNK	Q9ESE1	81.9697	S	1608	Q9ESE1:81.969741:1608:S	Q9ESE1:1608:S	Lrba
109701	4	K	Q	0	82.109	1026.24	1030.24	4117.94	20151011_QEp6_NaKr_SA_totalliver_HFD12_2_phospho.raw	sp|P26231|CTNA1_MOUSE Catenin alpha-1 OS=Mus musculus OX=10090 GN=Ctnna1 PE=1 SV=1	Q[-16.022234]LQQAVTGLSNAAQATASDDAAQHQGGSGGELAYALNNFDK	P26231	-16.0222	Q	247	P26231:-16.022234:247:Q	P26231:247:Q	Ctnna1
91717	3	K	H	0	82.098	1182.51	1181.84	3543.52	20151011_QEp6_NaKr_SA_totalliver_HFD12_2_phospho.raw	sp|E9PV24|FIBA_MOUSE Fibrinogen alpha chain OS=Mus musculus OX=10090 GN=Fga PE=1 SV=1	EVLTSDDGSDCGDATELDLSHSFSGSLDELSER_2.002415	E9PV24	2.00242	U	428	E9PV24:2.002415:428:U	E9PV24:428:U	Fga
60832	4	K	K	2	82.076	982.175	981.67	3923.66	20151014_QEp6_NaKr_SA_totalliver_HFD3_2_phospho.raw	sp|P08113|ENPL_MOUSE Endoplasmin OS=Mus musculus OX=10090 GN=Hsp90b1 PE=1 SV=2	TETVEEPLEEDEAAKEEKEESDDEAAVEEEEEEK_2.002415	P08113	2.00242	U	286	P08113:2.002415:286:U	P08113:286:U	Hsp90b1
100266	3	K	V	1	82.074	1262.31	1304.34	3784.92	20151011_QEp6_NaKr_SA_totalliver_HFD3_4_phospho.raw	sp|P47955|RLA1_MOUSE 60S acidic ribosomal protein P1 OS=Mus musculus OX=10090 GN=Rplp1 PE=1 SV=1	ALANVNLGSLLCNVGAGGPAPAAGAAPAGGAAPSTAAAPAEEK_2.002415	P47955	2.00242	U	50	P47955:2.002415:50:U	P47955:50:U	Rplp1
111995	4	R	Q	2	82.045	1201.58	1181.33	4722.29	20151011_QEp6_NaKr_SA_totalliver_HFD12_2_phospho.raw	sp|Q3UJU9|RMD3_MOUSE Regulator of microtubule dynamics protein 3 OS=Mus musculus OX=10090 GN=Rmdn3 PE=1 SV=2	KDS[80.968463]LDLDVEAASSPAAAALEEDDSSGREDVQLVLLQADELHQGSK	Q3UJU9	80.9685	S	212	Q3UJU9:80.968463:212:S	Q3UJU9:212:S	Rmdn3
62278	3	K	Q	0	82.015	1084.49	1084.48	3251.44	20151011_QEp6_NaKr_SA_totalliver_HFD3_3_phospho.raw	sp|Q91ZV0|MIA2_MOUSE Melanoma inhibitory activity protein 2 OS=Mus musculus OX=10090 GN=Mia2 PE=1 SV=3	AWEGAGSQGGGEQDYTADSDQDLPSLSKPER_2.3e-05	Q91ZV0	2.35e-05	U	195	Q91ZV0:2.3e-05:195:U	Q91ZV0:195:U	Mia2
109785	4	K	N	0	82.004	1011.49	991.247	3961.97	20151014_QEp6_NaKr_SA_totalliver_control_2_phospho.raw	sp|Q8CFC7|CLASR_MOUSE CLK4-associating serine/arginine rich protein OS=Mus musculus OX=10090 GN=Clasrp PE=1 SV=3	LTFLTSFGGS[80.968463]DEEAAAAAAAAAASGAAPGKPPAPPQTGGPAPGR	Q8CFC7	80.9685	S	335	Q8CFC7:80.968463:335:S	Q8CFC7:335:S	Clasrp
113870	3	K	T	0	81.998	922.127	865.791	2595.36	20151011_QEp6_NaKr_SA_totalliver_HFD3_3_phospho.raw	sp|P16858|G3P_MOUSE Glyceraldehyde-3-phosphate dehydrogenase OS=Mus musculus OX=10090 GN=Gapdh PE=1 SV=2	VLHDNFGLVEGLMTTVHALTAT[168.984678]QK	P16858	168.985	T	182	P16858:168.984678:182:T	P16858:182:T	Gapdh
59655	4	K	K	2	81.991	982.172	981.67	3923.66	20151011_QEp6_NaKr_SA_totalliver_HFD12_3_phospho.raw	sp|P08113|ENPL_MOUSE Endoplasmin OS=Mus musculus OX=10090 GN=Hsp90b1 PE=1 SV=2	TETVEEPLEEDEAAKEEKEESDDEAAVEEEEEEK_2.002415	P08113	2.00242	U	286	P08113:2.002415:286:U	P08113:286:U	Hsp90b1
105074	3	R	Q	0	81.987	1403.63	1402.96	4206.86	20151011_QEp6_NaKr_SA_totalliver_HFD3_4_phospho.raw	tr|Q8BQ46|Q8BQ46_MOUSE TAF15 RNA polymerase II, TATA box binding protein (TBP)-associated factor OS=Mus musculus OX=10090 GN=Taf15 PE=1 SV=1	DYGPRPDADSESDNSDNNTLFVQGLGEGVSTDQVGEFFK_2.002415	Q8BQ46	2.00242	U	215	Q8BQ46:2.002415:215:U	Q8BQ46:215:U	Taf15
76816	4	R	S	1	81.97	1250.27	1250.02	4997.04	20151011_QEp6_NaKr_SA_totalliver_HFD12_3_phospho.raw	sp|Q80YR5|SAFB2_MOUSE Scaffold attachment factor B2 OS=Mus musculus OX=10090 GN=Safb2 PE=1 SV=2	KLAEEEDLFESCGHPEEEEEEEEEDQEEEQEEEGDLALASSSK_1.002036	Q80YR5	1.00204	U	247	Q80YR5:1.002036:247:U	Q80YR5:247:U	Safb2
94280	4	K	L	0	81.967	1249.33	1252.83	5008.31	20151014_QEp6_NaKr_SA_totalliver_control_3_phospho.raw	tr|Q8VCQ8|Q8VCQ8_MOUSE Caldesmon 1 OS=Mus musculus OX=10090 GN=Cald1 PE=1 SV=1	Q[-14.017584]EEESLGQVTDQVEAHVQNSVPDEESKPASSNTQVEGDEEAALLER	Q8VCQ8	-14.0176	Q	48	Q8VCQ8:-14.017584:48:Q	Q8VCQ8:48:Q	Cald1
59913	4	K	V	0	81.948	1226.98	1221.72	4883.86	20151011_QEp6_NaKr_SA_totalliver_HFD3_3_phospho.raw	sp|Q62318|TIF1B_MOUSE Transcription intermediary factor 1-beta OS=Mus musculus OX=10090 GN=Trim28 PE=1 SV=3	ASSDSQDANQCCTSCEDNAPATSYCVECSEPLCETCVEAHQR_21.033927	Q62318	21.0339	U	143	Q62318:21.033927:143:U	Q62318:143:U	Trim28
88994	4	R	E	0	81.944	1205.32	1200.82	4800.24	20151011_QEp6_NaKr_SA_totalliver_HFD12_3_phospho.raw	sp|P63028|TCTP_MOUSE Translationally-controlled tumor protein OS=Mus musculus OX=10090 GN=Tpt1 PE=1 SV=1	TEGALDDSLLGGNASAEGPEGEGTESTVVTGVDLVMNH[17.997414]HLQETSFTK	P63028	17.9974	H	76	P63028:17.997414:76:H	P63028:76:H	Tpt1
50998	4	K	Q	1	81.942	1016.48	1015.97	4060.87	20151011_QEp6_NaKr_SA_totalliver_HFD3_3_phospho.raw	sp|Q8C0D5|EFL1_MOUSE Elongation factor-like GTPase 1 OS=Mus musculus OX=10090 GN=Efl1 PE=1 SV=1	LAAAQGQTSQGPTQDGGALETSPHEDEPRGDEPDVASVSR_2.002415	Q8C0D5	2.00242	U	453	Q8C0D5:2.002415:453:U	Q8C0D5:453:U	Efl1
76365	3	K	-	1	81.934	1309.6	1309.26	3925.77	20151011_QEp6_NaKr_SA_totalliver_HFD12_3_phospho.raw	sp|P42669|PURA_MOUSE Transcriptional activator protein Pur-alpha OS=Mus musculus OX=10090 GN=Pura PE=1 SV=1	RAACEQLHQQQQQQQEETTAATLLLQGEEEGEED_1.002036	P42669	1.00204	U	288	P42669:1.002036:288:U	P42669:288:U	Pura
66202	3	K	L	0	81.913	1149.81	1122.82	3366.46	20151011_QEp6_NaKr_SA_totalliver_HFD12_2_phospho.raw	sp|Q61937|NPM_MOUSE Nucleophosmin OS=Mus musculus OX=10090 GN=Npm1 PE=1 SV=1	CGSGPVHLSGQHLVAVEEDAES[80.968463]EDEDEEDVK	Q61937	80.9685	S	125	Q61937:80.968463:125:S	Q61937:125:S	Npm1
106467	3	R	Q	0	81.909	1402.96	1402.96	4206.86	20151011_QEp6_NaKr_SA_totalliver_HFD12_2_phospho.raw	tr|Q8BQ46|Q8BQ46_MOUSE TAF15 RNA polymerase II, TATA box binding protein (TBP)-associated factor OS=Mus musculus OX=10090 GN=Taf15 PE=1 SV=1	DYGPRPDADSESDNSDNNTLFVQGLGEGVSTDQVGEFFK_2.3e-05	Q8BQ46	2.35e-05	U	215	Q8BQ46:2.3e-05:215:U	Q8BQ46:215:U	Taf15
105999	3	K	N	0	81.892	1167.2	1166.53	3497.57	20151011_QEp6_NaKr_SA_totalliver_HFD3_4_phospho.raw	sp|P07724|ALBU_MOUSE Serum albumin OS=Mus musculus OX=10090 GN=Alb PE=1 SV=3	AHCLSEVEHDTMPADLPALAADFVEDQEVCK_2.002415	P07724	2.00242	U	311	P07724:2.002415:311:U	P07724:311:U	Alb
117246	3	K	D	1	81.885	1296.98	1269.65	3806.94	20151011_QEp6_NaKr_SA_totalliver_HFD12_1_phospho.raw	sp|O54774|AP3D1_MOUSE AP-3 complex subunit delta-1 OS=Mus musculus OX=10090 GN=Ap3d1 PE=1 SV=1	KGEDLDFWLSTT[81.969741]PPPAAAPLPAPSTEELAASTLTSPK	O54774	81.9697	T	870	O54774:81.969741:870:T	O54774:870:T	Ap3d1
84463	4	K	G	0	81.884	961.682	941.185	3761.72	20151014_QEp6_NaKr_SA_totalliver_control_4_phospho.raw	sp|E9Q4Z2|ACACB_MOUSE Acetyl-CoA carboxylase 2 OS=Mus musculus OX=10090 GN=Acacb PE=1 SV=1	VEANLLSSEESLS[81.969741]ASELSGEQLQEHGDHSCLSYR	E9Q4Z2	81.9697	S	49	E9Q4Z2:81.969741:49:S	E9Q4Z2:49:S	Acacb
77463	3	K	F	0	81.855	1334.61	1307.28	3919.81	20151014_QEp6_NaKr_SA_totalliver_control_4_phospho.raw	sp|Q8CI95|OSB11_MOUSE Oxysterol-binding protein-related protein 11 OS=Mus musculus OX=10090 GN=Osbpl11 PE=1 SV=2	SEVASGVSSSSS[81.969741]TPALTDHAPLPEEAPTQSVSDCYTVR	Q8CI95	81.9697	S	482	Q8CI95:81.969741:482:S	Q8CI95:482:S	Osbpl11
98367	3	R	T	0	81.852	1388.35	1361.02	4081.04	20151011_QEp6_NaKr_SA_totalliver_HFD12_1_phospho.raw	sp|Q8VCF0|MAVS_MOUSE Mitochondrial antiviral-signaling protein OS=Mus musculus OX=10090 GN=Mavs PE=1 SV=1	EHQEQEPELGGAHAANVASVPLATYGPVS[81.969741]PTVSFQPLPR	Q8VCF0	81.9697	S	220	Q8VCF0:81.969741:220:S	Q8VCF0:220:S	Mavs
57198	4	R	D	1	81.823	1123.25	1155.02	4489.95	20151014_QEp6_NaKr_SA_totalliver_HFD3_2_phospho.raw	sp|Q1HFZ0|NSUN2_MOUSE tRNA (cytosine(34)-C(5))-methyltransferase OS=Mus musculus OX=10090 GN=Nsun2 PE=1 SV=2	VSSHVAATEGNPSDQSELESQMLTGAGDSETAHNTENTESNEK_1.002036	Q1HFZ0	1.00204	U	454	Q1HFZ0:1.002036:454:U	Q1HFZ0:454:U	Nsun2
66420	3	K	L	0	81.815	1149.48	1122.82	3366.46	20151014_QEp6_NaKr_SA_totalliver_control_3_phospho.raw	sp|Q61937|NPM_MOUSE Nucleophosmin OS=Mus musculus OX=10090 GN=Npm1 PE=1 SV=1	CGSGPVHLSGQHLVAVEEDAES[79.966352]EDEDEEDVK	Q61937	79.9664	S	125	Q61937:79.966352:125:S	Q61937:125:S	Npm1
46472	3	K	V	0	81.811	1193.56	1193.22	3578.66	20151011_QEp6_NaKr_SA_totalliver_HFD12_1_phospho.raw	tr|Q9ER67|Q9ER67_MOUSE Maged2 protein OS=Mus musculus OX=10090 GN=Maged2 PE=1 SV=1	APETEAPASQAGTDEPEPEGTAVQVQENQDTRPK_1.002036	Q9ER67	1.00204	U	138	Q9ER67:1.002036:138:U	Q9ER67:138:U	Maged2
115198	4	K	G	2	81.807	1191.08	1170.84	4680.33	20151011_QEp6_NaKr_SA_totalliver_HFD12_1_phospho.raw	sp|O54774|AP3D1_MOUSE AP-3 complex subunit delta-1 OS=Mus musculus OX=10090 GN=Ap3d1 PE=1 SV=1	KGEDLDFWLSTT[80.968463]PPPAAAPLPAPSTEELAASTLTSPKDECEVLK	O54774	80.9685	T	870	O54774:80.968463:870:T	O54774:870:T	Ap3d1
53489	2	K	L	1	81.796	1516.59	1516.09	3031.17	20151011_QEp6_NaKr_SA_totalliver_HFD12_2_phospho.raw	sp|O70133|DHX9_MOUSE ATP-dependent RNA helicase A OS=Mus musculus OX=10090 GN=Dhx9 PE=1 SV=2	DKEDDGGEDDDANCNLLCGDEYGPETK_1.002036	O70133	1.00204	U	597	O70133:1.002036:597:U	O70133:597:U	Dhx9
68232	4	R	E	1	81.785	1017.75	997.252	3985.98	20151011_QEp6_NaKr_SA_totalliver_HFD12_2_phospho.raw	sp|Q9CSB4|PAR3L_MOUSE Partitioning defective 3 homolog B OS=Mus musculus OX=10090 GN=Pard3b PE=1 SV=2	RSSD[81.969741]PAPGPHADAQPSTASLSGQSLKPVVLDSTQNVENK	Q9CSB4	81.9697	D	142	Q9CSB4:81.969741:142:D	Q9CSB4:142:D	Pard3b
53446	2	K	L	1	81.755	1516.59	1516.09	3031.17	20151011_QEp6_NaKr_SA_totalliver_HFD12_1_phospho.raw	sp|O70133|DHX9_MOUSE ATP-dependent RNA helicase A OS=Mus musculus OX=10090 GN=Dhx9 PE=1 SV=2	DKEDDGGEDDDANCNLLCGDEYGPETK_1.002036	O70133	1.00204	U	597	O70133:1.002036:597:U	O70133:597:U	Dhx9
90207	4	R	A	0	81.75	1249.08	1248.08	4989.29	20151011_QEp6_NaKr_SA_totalliver_HFD12_1_phospho.raw	sp|Q8CCS6|PABP2_MOUSE Polyadenylate-binding protein 2 OS=Mus musculus OX=10090 GN=Pabpn1 PE=1 SV=3	HLVPGAGGEAGEGDPGGAGDYGN[3.991747]GLESEELEPGELLPEPEPEEEPPRPR	Q8CCS6	3.99175	N	48	Q8CCS6:3.991747:48:N	Q8CCS6:48:N	Pabpn1
88834	3	K	E	0	81.73	1283.91	1283.57	3848.69	20151011_QEp6_NaKr_SA_totalliver_HFD12_2_phospho.raw	sp|Q3UQN2|FCHO2_MOUSE F-BAR domain only protein 2 OS=Mus musculus OX=10090 GN=Fcho2 PE=1 SV=1	DAESVECPDADSLNLPDVDEEGFSLKPEANQNDTK_1.002036	Q3UQN2	1.00204	U	301	Q3UQN2:1.002036:301:U	Q3UQN2:301:U	Fcho2
87042	2	K	N	0	81.728	1466.66	1466.15	2931.29	20151014_QEp6_NaKr_SA_totalliver_control_3_phospho.raw	sp|Q9CQH7|BT3L4_MOUSE Transcription factor BTF3 homolog 4 OS=Mus musculus OX=10090 GN=Btf3l4 PE=1 SV=1	APKPEDLDEEDDDVPDLVENFDEASK_1.002036	Q9CQH7	1.00204	U	129	Q9CQH7:1.002036:129:U	Q9CQH7:129:U	Btf3l4
77644	4	R	S	1	81.725	1250.52	1250.02	4997.04	20151014_QEp6_NaKr_SA_totalliver_control_2_phospho.raw	sp|Q80YR5|SAFB2_MOUSE Scaffold attachment factor B2 OS=Mus musculus OX=10090 GN=Safb2 PE=1 SV=2	KLAEEEDLFESCGHPEEEEEEEEEDQEEEQEEEGDLALASSSK_2.002415	Q80YR5	2.00242	U	247	Q80YR5:2.002415:247:U	Q80YR5:247:U	Safb2
77242	2	R	W	0	81.7	1341.61	1221.07	2441.13	20151011_QEp6_NaKr_SA_totalliver_HFD3_3_phospho.raw	sp|Q8K2B3|SDHA_MOUSE Succinate dehydrogenase [ubiquinone] flavoprotein subunit, mitochondrial OS=Mus musculus OX=10090 GN=Sdha PE=1 SV=1	SH[241.069502]TVAAQGGLNAALGNMEEDNWR	Q8K2B3	241.07	H	99	Q8K2B3:241.069502:99:H	Q8K2B3:99:H	Sdha
81980	4	K	G	0	81.698	961.681	941.185	3761.72	20151014_QEp6_NaKr_SA_totalliver_HFD3_2_phospho.raw	sp|E9Q4Z2|ACACB_MOUSE Acetyl-CoA carboxylase 2 OS=Mus musculus OX=10090 GN=Acacb PE=1 SV=1	VEANLLSSEESLS[81.969741]ASELSGEQLQEHGDHSCLSYR	E9Q4Z2	81.9697	S	49	E9Q4Z2:81.969741:49:S	E9Q4Z2:49:S	Acacb
75212	4	-	K	0	81.693	1097.51	1099.52	4395.06	20151014_QEp6_NaKr_SA_totalliver_control_4_phospho.raw	sp|P62960|YBOX1_MOUSE Nuclease-sensitive element-binding protein 1 OS=Mus musculus OX=10090 GN=Ybx1 PE=1 SV=3	M[-8.061398]SSEAETQQPPAAPAAALSAADTKPGSTGSGAGSGGPGGLTSAAPAGGDK	P62960	-8.0614	M	1	P62960:-8.061398:1:M	P62960:1:M	Ybx1
53803	3	K	V	0	81.682	1116.51	1089.86	3267.55	20151011_QEp6_NaKr_SA_totalliver_HFD12_1_phospho.raw	sp|Q9ERG0|LIMA1_MOUSE LIM domain and actin-binding protein 1 OS=Mus musculus OX=10090 GN=Lima1 PE=1 SV=3	SDNEETLGRPAQPPNAGESPHS[79.966352]PGVEDAPLAK	Q9ERG0	79.9664	S	488	Q9ERG0:79.966352:488:S	Q9ERG0:488:S	Lima1
65897	4	R	G	1	81.682	1159.28	1138.78	4552.12	20151011_QEp6_NaKr_SA_totalliver_HFD3_3_phospho.raw	tr|Q3TXY2|Q3TXY2_MOUSE Uncharacterized protein OS=Mus musculus OX=10090 GN=Tex264 PE=2 SV=1	ELAEATDTQTDGTGADTSDASSVSLDVRPG[81.969741]SRETSATTLSPGAGNR	Q3TXY2	81.9697	G	195	Q3TXY2:81.969741:195:G	Q3TXY2:195:G	Tex264
91251	2	K	L	0	81.677	1469.62	1469.62	2938.23	20151011_QEp6_NaKr_SA_totalliver_HFD12_3_phospho.raw	sp|P28656|NP1L1_MOUSE Nucleosome assembly protein 1-like 1 OS=Mus musculus OX=10090 GN=Nap1l1 PE=1 SV=2	EQSELDQDLEDVEEVEEEETGEETK_2.3e-05	P28656	2.35e-05	U	8	P28656:2.3e-05:8:U	P28656:8:U	Nap1l1
72595	3	-	K	0	81.668	1436.69	1465.69	4395.06	20151011_QEp6_NaKr_SA_totalliver_HFD3_4_phospho.raw	sp|P62960|YBOX1_MOUSE Nuclease-sensitive element-binding protein 1 OS=Mus musculus OX=10090 GN=Ybx1 PE=1 SV=3	M[-87.032593]SSEAETQQPPAAPAAALSAADTKPGSTGSGAGSGGPGGLTSAAPAGGDK	P62960	-87.0326	M	1	P62960:-87.032593:1:M	P62960:1:M	Ybx1
114442	3	K	T	0	81.65	922.122	865.791	2595.36	20151011_QEp6_NaKr_SA_totalliver_HFD3_3_phospho.raw	sp|P16858|G3P_MOUSE Glyceraldehyde-3-phosphate dehydrogenase OS=Mus musculus OX=10090 GN=Gapdh PE=1 SV=2	VLHDNFGLVEGLMTTVHALTAT[168.984678]QK	P16858	168.985	T	182	P16858:168.984678:182:T	P16858:182:T	Gapdh
106457	4	R	Q	0	81.65	1053.22	1052.47	4206.86	20151011_QEp6_NaKr_SA_totalliver_HFD12_2_phospho.raw	tr|Q8BQ46|Q8BQ46_MOUSE TAF15 RNA polymerase II, TATA box binding protein (TBP)-associated factor OS=Mus musculus OX=10090 GN=Taf15 PE=1 SV=1	DYGPRPDADSESDNSDNNTLFVQGLGEGVSTDQVGEFFK_2.992953	Q8BQ46	2.99295	U	215	Q8BQ46:2.992953:215:U	Q8BQ46:215:U	Taf15
117337	4	K	V	0	81.65	1109.3	1109.29	4434.14	20151014_QEp6_NaKr_SA_totalliver_control_2_phospho.raw	sp|P19096|FAS_MOUSE Fatty acid synthase OS=Mus musculus OX=10090 GN=Fasn PE=1 SV=2	EQGVTFPSGEVQEQLLCSLYQPAGLAPESLEYLEAHGTGTK_2.3e-05	P19096	2.35e-05	U	258	P19096:2.3e-05:258:U	P19096:258:U	Fasn
59080	4	K	R	1	81.641	880.626	919.647	3519.47	20151011_QEp6_NaKr_SA_totalliver_HFD3_4_phospho.raw	sp|Q61584|FXR1_MOUSE Fragile X mental retardation syndrome-related protein 1 OS=Mus musculus OX=10090 GN=Fxr1 PE=1 SV=2	DPDSNPYSLLDNTESDQTADTDASESHHSTNR_2.3e-05	Q61584	2.35e-05	U	500	Q61584:2.3e-05:500:U	Q61584:500:U	Fxr1
64149	4	K	E	2	81.64	1045.66	1025.42	4098.65	20151011_QEp6_NaKr_SA_totalliver_HFD3_3_phospho.raw	sp|Q9Z204|HNRPC_MOUSE Heterogeneous nuclear ribonucleoproteins C1/C2 OS=Mus musculus OX=10090 GN=Hnrnpc PE=1 SV=1	MES[80.968463]EAGADDSAEEGDLLDDDDNEDRGDDQLELKDDEK	Q9Z204	80.9685	S	261	Q9Z204:80.968463:261:S	Q9Z204:261:S	Hnrnpc
34758	3	K	L	1	81.632	1110.82	1152.85	3330.44	20151011_QEp6_NaKr_SA_totalliver_HFD12_1_phospho.raw	sp|Q61316|HSP74_MOUSE Heat shock 70 kDa protein 4 OS=Mus musculus OX=10090 GN=Hspa4 PE=1 SV=1	HAEQNGPVDGQGDNPGSQAAEHGADTAVPSDGDK_2.002415	Q61316	2.00242	U	800	Q61316:2.002415:800:U	Q61316:800:U	Hspa4
65368	3	K	L	0	81.625	1149.48	1122.82	3366.46	20151014_QEp6_NaKr_SA_totalliver_control_3_phospho.raw	sp|Q61937|NPM_MOUSE Nucleophosmin OS=Mus musculus OX=10090 GN=Npm1 PE=1 SV=1	CGSGPVHLSGQHLVAVEEDAES[79.966352]EDEDEEDVK	Q61937	79.9664	S	125	Q61937:79.966352:125:S	Q61937:125:S	Npm1
67431	3	K	E	0	81.62	1207.52	1212.52	3635.56	20151011_QEp6_NaKr_SA_totalliver_HFD12_1_phospho.raw	sp|Q9CY58|PAIRB_MOUSE Plasminogen activator inhibitor 1 RNA-binding protein OS=Mus musculus OX=10090 GN=Serbp1 PE=1 SV=2	Q[-15.022076]LSYNCSDLDQSNVTEETPEGEEHPVADTENK	Q9CY58	-15.0221	Q	241	Q9CY58:-15.022076:241:Q	Q9CY58:241:Q	Serbp1
117732	4	K	F	1	81.612	1000.75	1057.03	3999.94	20151011_QEp6_NaKr_SA_totalliver_HFD3_3_phospho.raw	sp|Q8VDC1|FYCO1_MOUSE FYVE and coiled-coil domain-containing protein 1 OS=Mus musculus OX=10090 GN=Fyco1 PE=1 SV=1	AAEEAASSFSGLQAQLAQAEQLAQSLQETAHQEQDALK_2.002415	Q8VDC1	2.00242	U	926	Q8VDC1:2.002415:926:U	Q8VDC1:926:U	Fyco1
94254	3	R	T	0	81.606	1388.35	1361.02	4081.04	20151011_QEp6_NaKr_SA_totalliver_HFD12_3_phospho.raw	sp|Q8VCF0|MAVS_MOUSE Mitochondrial antiviral-signaling protein OS=Mus musculus OX=10090 GN=Mavs PE=1 SV=1	EHQEQEPELGGAHAANVASVPLATYGPVS[81.969741]PTVSFQPLPR	Q8VCF0	81.9697	S	220	Q8VCF0:81.969741:220:S	Q8VCF0:220:S	Mavs
83852	3	R	T	1	81.584	1089.19	1061.86	3183.57	20151014_QEp6_NaKr_SA_totalliver_control_3_phospho.raw	sp|P57016|LAD1_MOUSE Ladinin-1 OS=Mus musculus OX=10090 GN=Lad1 PE=1 SV=1	LPS[81.969741]VEEAEVSKPSPPASKDEDEDFQALLR	P57016	81.9697	S	62	P57016:81.969741:62:S	P57016:62:S	Lad1
112754	3	K	V	1	81.57	1144.89	1150.56	3449.67	20151011_QEp6_NaKr_SA_totalliver_HFD12_1_phospho.raw	sp|Q9EQU5|SET_MOUSE Protein SET OS=Mus musculus OX=10090 GN=Set PE=1 SV=1	EQQ[-17.025566]EALEHLDEVQNELDRLNEQASEELLK	Q9EQU5	-17.0256	Q	41	Q9EQU5:-17.025566:41:Q	Q9EQU5:41:Q	Set
109729	3	R	L	0	81.552	1248.24	1252.24	3754.69	20151011_QEp6_NaKr_SA_totalliver_HFD12_3_phospho.raw	sp|Q3THS6|METK2_MOUSE S-adenosylmethionine synthase isoform type-2 OS=Mus musculus OX=10090 GN=Mat2a PE=1 SV=2	NEEDL[-12.033345]GAGDQGLMFGYATDETEECMPLTLVLAHK	Q3THS6	-12.0333	L	130	Q3THS6:-12.033345:130:L	Q3THS6:130:L	Mat2a
59461	4	K	V	0	81.506	1222.73	1221.72	4883.86	20151014_QEp6_NaKr_SA_totalliver_HFD3_2_phospho.raw	sp|Q62318|TIF1B_MOUSE Transcription intermediary factor 1-beta OS=Mus musculus OX=10090 GN=Trim28 PE=1 SV=3	ASSDSQDANQCCTSCED[3.991747]NAPATSYCVECSEPLCETCVEAHQR	Q62318	3.99175	D	159	Q62318:3.991747:159:D	Q62318:159:D	Trim28
86498	4	K	L	1	81.468	1280.83	1260.08	5037.3	20151011_QEp6_NaKr_SA_totalliver_HFD12_3_phospho.raw	tr|A0A0A6YXL6|A0A0A6YXL6_MOUSE Lipopolysaccharide-responsive and beige-like anchor protein OS=Mus musculus OX=10090 GN=Lrba PE=1 SV=1	VEGSPT[82.968833]EEAGLPTELQGEGLSVAASEGREEPDMCGHGCEVQVEAPLTK	A0A0A6YXL6	82.9688	T	1117	A0A0A6YXL6:82.968833:1117:T	A0A0A6YXL6:1117:T	Lrba
69785	4	K	L	2	81.456	1044.68	1024.43	4094.71	20151011_QEp6_NaKr_SA_totalliver_HFD3_4_phospho.raw	sp|O70251|EF1B_MOUSE Elongation factor 1-beta OS=Mus musculus OX=10090 GN=Eef1b PE=1 SV=5	YGPSSVEDTTGSGAADAKDDDDLDLFGS[80.968463]DDEEESEEAKK	O70251	80.9685	S	106	O70251:80.968463:106:S	O70251:106:S	Eef1b
111951	3	K	A	0	81.455	1239.65	1238.97	3714.89	20151011_QEp6_NaKr_SA_totalliver_HFD3_4_phospho.raw	sp|P56480|ATPB_MOUSE ATP synthase subunit beta, mitochondrial OS=Mus musculus OX=10090 GN=Atp5f1b PE=1 SV=2	GSLTSVQALYVPADDLTDPAPATTFAHLDATTVLSR_2.002415	P56480	2.00242	U	352	P56480:2.002415:352:U	P56480:352:U	Atp5f1b
54278	3	K	E	1	81.451	998.791	998.787	2994.35	20151011_QEp6_NaKr_SA_totalliver_HFD12_2_phospho.raw	sp|Q8VDJ3|VIGLN_MOUSE Vigilin OS=Mus musculus OX=10090 GN=Hdlbp PE=1 SV=1	FPDREENPVHSVEPSLQENGDEAGEGR_2.3e-05	Q8VDJ3	2.35e-05	U	909	Q8VDJ3:2.3e-05:909:U	Q8VDJ3:909:U	Hdlbp
105997	4	R	H	0	81.448	1211.55	1191.05	4761.17	20151011_QEp6_NaKr_SA_totalliver_HFD3_3_phospho.raw	sp|Q91VL9|ZBTB1_MOUSE Zinc finger and BTB domain-containing protein 1 OS=Mus musculus OX=10090 GN=Zbtb1 PE=1 SV=1	GGLENMRPPNNTS[81.969741]PLQEDAENASCELCGLTLTEEDLSSHYLAK	Q91VL9	81.9697	S	412	Q91VL9:81.969741:412:S	Q91VL9:412:S	Zbtb1
87135	4	K	K	0	81.435	1211.25	1178.72	4839.96	20151011_QEp6_NaKr_SA_totalliver_HFD3_3_phospho.raw	sp|Q9CPX6|ATG3_MOUSE Ubiquitin-like-conjugating enzyme ATG3 OS=Mus musculus OX=10090 GN=Atg3 PE=1 SV=1	LQDCSALCDEEDEEDEGEAADMEEYEESGLLETDEATLDTRK_2.002415	Q9CPX6	2.00242	U	136	Q9CPX6:2.002415:136:U	Q9CPX6:136:U	Atg3
64390	3	K	A	1	81.433	895.448	895.11	2683.32	20151011_QEp6_NaKr_SA_totalliver_HFD3_3_phospho.raw	sp|Q02053|UBA1_MOUSE Ubiquitin-like modifier-activating enzyme 1 OS=Mus musculus OX=10090 GN=Uba1 PE=1 SV=1	LHVSDQELQSANASVDDSRLEELK_1.002036	Q02053	1.00204	U	807	Q02053:1.002036:807:U	Q02053:807:U	Uba1
103288	4	K	C	0	81.432	1388.86	1388.61	5551.41	20151011_QEp6_NaKr_SA_totalliver_HFD12_2_phospho.raw	sp|P35564|CALX_MOUSE Calnexin OS=Mus musculus OX=10090 GN=Canx PE=1 SV=1	LPDEEATKPEGWLDDEPEYLPDPDAEKPEDWDEDMDGEWEAPQLANPK_1.002036	P35564	1.00204	U	313	P35564:1.002036:313:U	P35564:313:U	Canx
79880	3	-	S	0	81.426	1202.9	1232.58	3695.71	20151011_QEp6_NaKr_SA_totalliver_HFD3_4_phospho.raw	sp|Q99PT1|GDIR1_MOUSE Rho GDP-dissociation inhibitor 1 OS=Mus musculus OX=10090 GN=Arhgdia PE=1 SV=3	M[-89.029539]AEQEPTAEQLAQLAAENEEDEHSVNYKPPAQK	Q99PT1	-89.0295	M	1	Q99PT1:-89.029539:1:M	Q99PT1:1:M	Arhgdia
86429	3	R	V	1	81.424	1441.34	1516.38	4322	20151011_QEp6_NaKr_SA_totalliver_HFD12_3_phospho.raw	sp|Q8CCS6|PABP2_MOUSE Polyadenylate-binding protein 2 OS=Mus musculus OX=10090 GN=Pabpn1 PE=1 SV=3	APPGAPGPGPGSGAPGSQEEEEEPGLVEADPGDGALEDPELEALK_2.002415	Q8CCS6	2.00242	U	75	Q8CCS6:2.002415:75:U	Q8CCS6:75:U	Pabpn1
99963	3	R	L	0	81.42	1328.33	1327.66	3980.95	20151011_QEp6_NaKr_SA_totalliver_HFD3_3_phospho.raw	sp|Q9WUR9|KAD4_MOUSE Adenylate kinase 4, mitochondrial OS=Mus musculus OX=10090 GN=Ak4 PE=1 SV=1	VYNLDFNPPQVQGLDDLTGEPLVQQEDDKPEAVAAR_2.002415	Q9WUR9	2.00242	U	135	Q9WUR9:2.002415:135:U	Q9WUR9:135:U	Ak4
70365	4	K	R	2	81.415	1237.29	1283.07	4946.14	20151014_QEp6_NaKr_SA_totalliver_HFD3_2_phospho.raw	sp|P59325|IF5_MOUSE Eukaryotic translation initiation factor 5 OS=Mus musculus OX=10090 GN=Eif5 PE=1 SV=1	DKENGSVSTSETPPPPPPNELSPPHAVEEEEDDDWGEDTTEEAQR_2.002415	P59325	2.00242	U	167	P59325:2.002415:167:U	P59325:167:U	Eif5
61010	3	K	E	0	81.413	1239.52	1212.52	3635.56	20151011_QEp6_NaKr_SA_totalliver_HFD12_2_phospho.raw	sp|Q9CY58|PAIRB_MOUSE Plasminogen activator inhibitor 1 RNA-binding protein OS=Mus musculus OX=10090 GN=Serbp1 PE=1 SV=2	QLS[80.968463]YNCSDLDQSNVTEETPEGEEHPVADTENK	Q9CY58	80.9685	S	243	Q9CY58:80.968463:243:S	Q9CY58:243:S	Serbp1
74169	3	-	K	1	81.412	1191.87	1221.54	3662.61	20151014_QEp6_NaKr_SA_totalliver_control_2_phospho.raw	sp|O08663|MAP2_MOUSE Methionine aminopeptidase 2 OS=Mus musculus OX=10090 GN=Metap2 PE=1 SV=1	M[-89.029539]AGVEQAASFGGHLNGDLDPDDREEGTSSTAEEAAK	O08663	-89.0295	M	1	O08663:-89.029539:1:M	O08663:1:M	Metap2
73413	3	R	L	1	81.394	1082.52	1055.53	3164.57	20151011_QEp6_NaKr_SA_totalliver_HFD3_4_phospho.raw	sp|Q99PL5|RRBP1_MOUSE Ribosome-binding protein 1 OS=Mus musculus OX=10090 GN=Rrbp1 PE=1 SV=2	LRS[80.968463]LEALLEAGQAQDTQASHAEANQQQTR	Q99PL5	80.9685	S	1162	Q99PL5:80.968463:1162:S	Q99PL5:1162:S	Rrbp1
117375	3	R	V	1	81.39	1180.61	1171.6	3512.79	20151011_QEp6_NaKr_SA_totalliver_HFD12_2_phospho.raw	sp|P11859|ANGT_MOUSE Angiotensinogen OS=Mus musculus OX=10090 GN=Agt PE=1 SV=1	GSYNLQDLLAEDKLPTLLGAEANLS[27.0167]NLGDTNPR	P11859	27.0167	S	403	P11859:27.0167:403:S	P11859:403:S	Agt
106483	4	R	H	1	81.388	1255.6	1235.11	4937.41	20151011_QEp6_NaKr_SA_totalliver_HFD12_3_phospho.raw	sp|Q9Z1X4|ILF3_MOUSE Interleukin enhancer-binding factor 3 OS=Mus musculus OX=10090 GN=Ilf3 PE=1 SV=2	DSSKGEDSAE[81.969741]ESDGKPALVAPPPVVEAVSNPSSVFPSDATTEQGPLLTK	Q9Z1X4	81.9697	E	484	Q9Z1X4:81.969741:484:E	Q9Z1X4:484:E	Ilf3
101238	4	R	H	1	81.376	1285.13	1264.38	5054.51	20151011_QEp6_NaKr_SA_totalliver_HFD12_3_phospho.raw	tr|A0A0R4J0U8|A0A0R4J0U8_MOUSE RIKEN cDNA 1190005F20, isoform CRA_a OS=Mus musculus OX=10090 GN=Trmt1l PE=1 SV=1	APDSAPVPAPAADTALDSAPTPDSDPAPALAPAPAPALS[82.968833]PSLASVPEEAESKR	A0A0R4J0U8	82.9688	S	63	A0A0R4J0U8:82.968833:63:S	A0A0R4J0U8:63:S	Trmt1l
79388	3	K	V	1	81.37	1324.97	1297.64	3890.92	20151011_QEp6_NaKr_SA_totalliver_HFD3_3_phospho.raw	sp|Q9JKB3|YBOX3_MOUSE Y-box-binding protein 3 OS=Mus musculus OX=10090 GN=Ybx3 PE=1 SV=2	SP[81.969741]AASGAPQAPAPAALLAGSPGGDAAPGPAPASSAPAGGEDAEKK	Q9JKB3	81.9697	P	34	Q9JKB3:81.969741:34:P	Q9JKB3:34:P	Ybx3
80402	3	-	S	0	81.363	1203.57	1232.58	3695.71	20151011_QEp6_NaKr_SA_totalliver_HFD12_2_phospho.raw	sp|Q99PT1|GDIR1_MOUSE Rho GDP-dissociation inhibitor 1 OS=Mus musculus OX=10090 GN=Arhgdia PE=1 SV=3	M[-87.032593]AEQEPTAEQLAQLAAENEEDEHSVNYKPPAQK	Q99PT1	-87.0326	M	1	Q99PT1:-87.032593:1:M	Q99PT1:1:M	Arhgdia
88984	3	R	A	0	81.363	1441.34	1440.67	4322	20151011_QEp6_NaKr_SA_totalliver_HFD3_4_phospho.raw	sp|Q8CCS6|PABP2_MOUSE Polyadenylate-binding protein 2 OS=Mus musculus OX=10090 GN=Pabpn1 PE=1 SV=3	APPGAPGPGPGSGAPGSQEEEEEPGLVEADPGDGALEDPELEALK_2.002415	Q8CCS6	2.00242	U	75	Q8CCS6:2.002415:75:U	Q8CCS6:75:U	Pabpn1
65650	3	R	L	0	81.36	1047.16	965.799	2895.38	20151011_QEp6_NaKr_SA_totalliver_HFD3_3_phospho.raw	sp|Q99PL5|RRBP1_MOUSE Ribosome-binding protein 1 OS=Mus musculus OX=10090 GN=Rrbp1 PE=1 SV=2	SLEALLEAGQAQDTQASHAEANQQQTR_244.082586	Q99PL5	244.083	U	1162	Q99PL5:244.082586:1162:U	Q99PL5:1162:U	Rrbp1
103992	4	R	H	1	81.36	1285.13	1264.38	5054.51	20151011_QEp6_NaKr_SA_totalliver_HFD3_4_phospho.raw	tr|A0A0R4J0U8|A0A0R4J0U8_MOUSE RIKEN cDNA 1190005F20, isoform CRA_a OS=Mus musculus OX=10090 GN=Trmt1l PE=1 SV=1	APDSAPVPAPAADTALDSAPTPDSDPAPALAPAPAPALS[82.968833]PSLASVPEEAESKR	A0A0R4J0U8	82.9688	S	63	A0A0R4J0U8:82.968833:63:S	A0A0R4J0U8:63:S	Trmt1l
103442	4	R	E	0	81.341	1201.57	1200.82	4800.24	20151011_QEp6_NaKr_SA_totalliver_HFD12_2_phospho.raw	sp|P63028|TCTP_MOUSE Translationally-controlled tumor protein OS=Mus musculus OX=10090 GN=Tpt1 PE=1 SV=1	TEGALDDSLLGGNASAEGPEGEGTESTVVTGVDLVMNHHLQETSFTK_2.992953	P63028	2.99295	U	39	P63028:2.992953:39:U	P63028:39:U	Tpt1
66027	4	K	-	2	81.339	1056.71	1056.21	4221.81	20151014_QEp6_NaKr_SA_totalliver_control_4_phospho.raw	sp|P51859|HDGF_MOUSE Hepatoma-derived growth factor OS=Mus musculus OX=10090 GN=Hdgf PE=1 SV=2	NSTPSEPDSGQGPPAEEEEGEEEAAKEEAEAQGVRDHESL_2.002415	P51859	2.00242	U	198	P51859:2.002415:198:U	P51859:198:U	Hdgf
69940	4	R	D	0	81.338	973.959	973.204	3889.79	20151011_QEp6_NaKr_SA_totalliver_HFD12_2_phospho.raw	sp|O35892|SP100_MOUSE Nuclear autoantigen Sp-100 OS=Mus musculus OX=10090 GN=Sp100 PE=1 SV=2	NSNLMQANQTENHQLAESPGHLDSCELQVQLNNR_2.992953	O35892	2.99295	U	173	O35892:2.992953:173:U	O35892:173:U	Sp100
111455	4	R	Q	2	81.336	1201.57	1181.33	4722.29	20151011_QEp6_NaKr_SA_totalliver_HFD3_4_phospho.raw	sp|Q3UJU9|RMD3_MOUSE Regulator of microtubule dynamics protein 3 OS=Mus musculus OX=10090 GN=Rmdn3 PE=1 SV=2	KDS[80.968463]LDLDVEAASSPAAAALEEDDSSGREDVQLVLLQADELHQGSK	Q3UJU9	80.9685	S	212	Q3UJU9:80.968463:212:S	Q3UJU9:212:S	Rmdn3
71825	3	K	L	0	81.335	1117.48	1122.82	3366.46	20151011_QEp6_NaKr_SA_totalliver_HFD3_4_phospho.raw	sp|Q61937|NPM_MOUSE Nucleophosmin OS=Mus musculus OX=10090 GN=Npm1 PE=1 SV=1	C[-16.022234]GSGPVHLSGQHLVAVEEDAESEDEDEEDVK	Q61937	-16.0222	C	104	Q61937:-16.022234:104:C	Q61937:104:C	Npm1
43537	4	R	L	2	81.333	864.121	863.868	3452.45	20151011_QEp6_NaKr_SA_totalliver_HFD3_3_phospho.raw	sp|Q8BI84|TGO1_MOUSE Transport and Golgi organization protein 1 homolog OS=Mus musculus OX=10090 GN=Mia3 PE=1 SV=2	LECELESEDPDKGGNESDDLANGETGGDRSEK_1.002036	Q8BI84	1.00204	U	1442	Q8BI84:1.002036:1442:U	Q8BI84:1442:U	Mia3
74405	3	K	D	0	81.27	1170.89	1151.55	3452.64	20151011_QEp6_NaKr_SA_totalliver_HFD3_3_phospho.raw	sp|Q9D0F3|LMAN1_MOUSE Protein ERGIC-53 OS=Mus musculus OX=10090 GN=Lman1 PE=1 SV=1	NN[58.023061]PALVVLGNNGQLNYDHQNDGATQALASCQR	Q9D0F3	58.0231	N	170	Q9D0F3:58.023061:170:N	Q9D0F3:170:N	Lman1
83811	4	R	T	1	81.266	816.643	796.648	3183.57	20151014_QEp6_NaKr_SA_totalliver_control_3_phospho.raw	sp|P57016|LAD1_MOUSE Ladinin-1 OS=Mus musculus OX=10090 GN=Lad1 PE=1 SV=1	LPS[79.966352]VEEAEVSKPSPPASKDEDEDFQALLR	P57016	79.9664	S	62	P57016:79.966352:62:S	P57016:62:S	Lad1
82617	2	K	N	0	81.258	1466.65	1466.15	2931.29	20151011_QEp6_NaKr_SA_totalliver_HFD12_3_phospho.raw	sp|Q9CQH7|BT3L4_MOUSE Transcription factor BTF3 homolog 4 OS=Mus musculus OX=10090 GN=Btf3l4 PE=1 SV=1	APKPEDLDEEDDDVPDLVENFDEASK_1.002036	Q9CQH7	1.00204	U	129	Q9CQH7:1.002036:129:U	Q9CQH7:129:U	Btf3l4
72254	3	K	L	0	81.253	1117.49	1122.82	3366.46	20151011_QEp6_NaKr_SA_totalliver_HFD12_1_phospho.raw	sp|Q61937|NPM_MOUSE Nucleophosmin OS=Mus musculus OX=10090 GN=Npm1 PE=1 SV=1	C[-16.022234]GSGPVHLSGQHLVAVEEDAESEDEDEEDVK	Q61937	-16.0222	C	104	Q61937:-16.022234:104:C	Q61937:104:C	Npm1
66558	3	K	D	1	81.203	1210.49	1204.49	3611.46	20151011_QEp6_NaKr_SA_totalliver_HFD3_4_phospho.raw	sp|Q9Z204|HNRPC_MOUSE Heterogeneous nuclear ribonucleoproteins C1/C2 OS=Mus musculus OX=10090 GN=Hnrnpc PE=1 SV=1	ME[17.997414]SEAGADDSAEEGDLLDDDDNEDRGDDQLELK	Q9Z204	17.9974	E	260	Q9Z204:17.997414:260:E	Q9Z204:260:E	Hnrnpc
72233	3	R	L	1	81.179	1082.52	1055.53	3164.57	20151011_QEp6_NaKr_SA_totalliver_HFD12_3_phospho.raw	sp|Q99PL5|RRBP1_MOUSE Ribosome-binding protein 1 OS=Mus musculus OX=10090 GN=Rrbp1 PE=1 SV=2	LRS[80.968463]LEALLEAGQAQDTQASHAEANQQQTR	Q99PL5	80.9685	S	1162	Q99PL5:80.968463:1162:S	Q99PL5:1162:S	Rrbp1
101493	4	K	V	1	81.163	946.486	978.507	3782.91	20151011_QEp6_NaKr_SA_totalliver_HFD12_2_phospho.raw	sp|P47955|RLA1_MOUSE 60S acidic ribosomal protein P1 OS=Mus musculus OX=10090 GN=Rplp1 PE=1 SV=1	ALANVNLGSLLCNVGAGGPAPAAGAAPAGGAAPSTAAAPAEEK_2.3e-05	P47955	2.35e-05	U	50	P47955:2.3e-05:50:U	P47955:50:U	Rplp1
113311	4	K	V	0	81.162	1109.8	1109.29	4434.14	20151011_QEp6_NaKr_SA_totalliver_HFD12_3_phospho.raw	sp|P19096|FAS_MOUSE Fatty acid synthase OS=Mus musculus OX=10090 GN=Fasn PE=1 SV=2	EQGVTFPSGEVQEQLLCSLYQPAGLAPESLEYLEAHGTGTK_2.002415	P19096	2.00242	U	258	P19096:2.002415:258:U	P19096:258:U	Fasn
88350	4	R	M	1	81.149	1000.47	979.977	3916.89	20151011_QEp6_NaKr_SA_totalliver_HFD3_4_phospho.raw	sp|Q9R1E0|FOXO1_MOUSE Forkhead box protein O1 OS=Mus musculus OX=10090 GN=Foxo1 PE=1 SV=2	TSSNASTLSGRLS[81.969741]PLMTEQDDLGDGDVHSLVYPPSAAK	Q9R1E0	81.9697	S	326	Q9R1E0:81.969741:326:S	Q9R1E0:326:S	Foxo1
73069	3	R	A	2	81.145	1390.29	1432.32	4168.86	20151014_QEp6_NaKr_SA_totalliver_control_2_phospho.raw	sp|O70570|PIGR_MOUSE Polymeric immunoglobulin receptor OS=Mus musculus OX=10090 GN=Pigr PE=1 SV=1	DLGGNDNMGASPDTQQTVLEGKDELVTTTECTAEPEESK_2.002415	O70570	2.00242	U	698	O70570:2.002415:698:U	O70570:698:U	Pigr
67099	4	R	E	1	81.139	1017.75	997.252	3985.98	20151011_QEp6_NaKr_SA_totalliver_HFD3_3_phospho.raw	sp|Q9CSB4|PAR3L_MOUSE Partitioning defective 3 homolog B OS=Mus musculus OX=10090 GN=Pard3b PE=1 SV=2	RSSD[81.969741]PAPGPHADAQPSTASLSGQSLKPVVLDSTQNVENK	Q9CSB4	81.9697	D	142	Q9CSB4:81.969741:142:D	Q9CSB4:142:D	Pard3b
67158	3	K	D	1	81.12	1210.16	1204.49	3611.46	20151011_QEp6_NaKr_SA_totalliver_HFD12_1_phospho.raw	sp|Q9Z204|HNRPC_MOUSE Heterogeneous nuclear ribonucleoproteins C1/C2 OS=Mus musculus OX=10090 GN=Hnrnpc PE=1 SV=1	ME[16.996771]SEAGADDSAEEGDLLDDDDNEDRGDDQLELK	Q9Z204	16.9968	E	260	Q9Z204:16.996771:260:E	Q9Z204:260:E	Hnrnpc
99796	3	K	L	0	81.115	1104.52	1104.52	3311.53	20151014_QEp6_NaKr_SA_totalliver_control_2_phospho.raw	sp|Q9D6F9|TBB4A_MOUSE Tubulin beta-4A chain OS=Mus musculus OX=10090 GN=Tubb4a PE=1 SV=3	EAESCDCLQGFQLTHSLGGGTGSGMGTLLLSK_2.3e-05	Q9D6F9	2.35e-05	U	123	Q9D6F9:2.3e-05:123:U	Q9D6F9:123:U	Tubb4a
84544	2	K	N	0	81.104	1466.66	1466.15	2931.29	20151011_QEp6_NaKr_SA_totalliver_HFD3_4_phospho.raw	sp|Q9CQH7|BT3L4_MOUSE Transcription factor BTF3 homolog 4 OS=Mus musculus OX=10090 GN=Btf3l4 PE=1 SV=1	APKPEDLDEEDDDVPDLVENFDEASK_1.002036	Q9CQH7	1.00204	U	129	Q9CQH7:1.002036:129:U	Q9CQH7:129:U	Btf3l4
66023	4	K	-	2	81.075	1056.46	973.918	3892.65	20151014_QEp6_NaKr_SA_totalliver_control_3_phospho.raw	tr|E0CXA0|E0CXA0_MOUSE Hepatoma-derived growth factor (Fragment) OS=Mus musculus OX=10090 GN=Hdgf PE=1 SV=1	NSTPSEPDSGQGPPAEEEEGEEEAAKEEAEAQGVRD[330.161998]H	E0CXA0	330.162	D	201	E0CXA0:330.161998:201:D	E0CXA0:201:D	Hdgf
92464	3	K	H	0	81.066	1181.85	1181.84	3543.52	20151014_QEp6_NaKr_SA_totalliver_control_4_phospho.raw	sp|E9PV24|FIBA_MOUSE Fibrinogen alpha chain OS=Mus musculus OX=10090 GN=Fga PE=1 SV=1	EVLTSDDGSDCGDATELDLSHSFSGSLDELSER_2.3e-05	E9PV24	2.35e-05	U	428	E9PV24:2.3e-05:428:U	E9PV24:428:U	Fga
80687	2	R	L	0	81.053	1295.08	1295.08	2589.15	20151011_QEp6_NaKr_SA_totalliver_HFD12_1_phospho.raw	sp|Q91WT9|CBS_MOUSE Cystathionine beta-synthase OS=Mus musculus OX=10090 GN=Cbs PE=1 SV=3	NASNPLAHYDDTAEELLQQCDGK_2.3e-05	Q91WT9	2.35e-05	U	222	Q91WT9:2.3e-05:222:U	Q91WT9:222:U	Cbs
130385	4	K	G	0	81.052	1334.95	1314.95	5256.79	20151011_QEp6_NaKr_SA_totalliver_HFD12_2_phospho.raw	sp|Q8VCR7|ABHEB_MOUSE Protein ABHD14B OS=Mus musculus OX=10090 GN=Abhd14b PE=1 SV=1	EAAAPAPLGEPAPGSFLAAVVDTLELGPPVVLSPSL[79.966352]SGMYSLPFLVAPGSQLR	Q8VCR7	79.9664	L	112	Q8VCR7:79.966352:112:L	Q8VCR7:112:L	Abhd14b
118175	4	K	V	0	81.04	1109.8	1109.29	4434.14	20151011_QEp6_NaKr_SA_totalliver_HFD12_2_phospho.raw	sp|P19096|FAS_MOUSE Fatty acid synthase OS=Mus musculus OX=10090 GN=Fasn PE=1 SV=2	EQGVTFPSGEVQEQLLCSLYQPAGLAPESLEYLEAHGTGTK_2.002415	P19096	2.00242	U	258	P19096:2.002415:258:U	P19096:258:U	Fasn
91608	4	R	M	1	81.039	1000.48	979.977	3916.89	20151014_QEp6_NaKr_SA_totalliver_control_4_phospho.raw	sp|Q9R1E0|FOXO1_MOUSE Forkhead box protein O1 OS=Mus musculus OX=10090 GN=Foxo1 PE=1 SV=2	TSSNASTLSGRLS[81.969741]PLMTEQDDLGDGDVHSLVYPPSAAK	Q9R1E0	81.9697	S	326	Q9R1E0:81.969741:326:S	Q9R1E0:326:S	Foxo1
60463	3	K	K	2	81.03	1308.89	1308.56	3923.66	20151011_QEp6_NaKr_SA_totalliver_HFD12_1_phospho.raw	sp|P08113|ENPL_MOUSE Endoplasmin OS=Mus musculus OX=10090 GN=Hsp90b1 PE=1 SV=2	TETVEEPLEEDEAAKEEKEESDDEAAVEEEEEEK_1.002036	P08113	1.00204	U	286	P08113:1.002036:286:U	P08113:286:U	Hsp90b1
65274	4	K	T	2	81.028	906.401	886.157	3541.6	20151011_QEp6_NaKr_SA_totalliver_HFD3_3_phospho.raw	sp|Q9CR29|CCD43_MOUSE Coiled-coil domain-containing protein 43 OS=Mus musculus OX=10090 GN=Ccdc43 PE=1 SV=1	AALLAQYADVT[80.968463]DEEDEADKKDDAGASTANVSSDR	Q9CR29	80.9685	T	137	Q9CR29:80.968463:137:T	Q9CR29:137:T	Ccdc43
63729	4	R	A	0	81.025	1054.96	1034.72	4135.86	20151011_QEp6_NaKr_SA_totalliver_HFD3_4_phospho.raw	sp|B9EKI3|TMF1_MOUSE TATA element modulatory factor OS=Mus musculus OX=10090 GN=Tmf1 PE=1 SV=2	SAT[80.968463]PVNCDQPDLLASPTAGSGGHSASGPATEQCEAVENQPK	B9EKI3	80.9685	T	399	B9EKI3:80.968463:399:T	B9EKI3:399:T	Tmf1
124397	4	R	L	1	81.018	1335.67	1314.92	5256.66	20151011_QEp6_NaKr_SA_totalliver_HFD3_3_phospho.raw	sp|F6ZDS4|TPR_MOUSE Nucleoprotein TPR OS=Mus musculus OX=10090 GN=Tpr PE=1 SV=1	ETASEAADGAAPAAGLRASP[82.968833]CSLASPSAAAAVAALPADMAAVLQQVLERPELNK	F6ZDS4	82.9688	P	56	F6ZDS4:82.968833:56:P	F6ZDS4:56:P	Tpr
60857	3	-	S	1	81.013	838.408	867.745	2601.22	20151014_QEp6_NaKr_SA_totalliver_control_3_phospho.raw	sp|Q9Z2D6-2|MECP2_MOUSE Isoform B of Methyl-CpG-binding protein 2 OS=Mus musculus OX=10090 GN=Mecp2	M[-88.028039]AAAAATAAAAAAPSGGGGGGEEERLEEK	Q9Z2D6-2	-88.028	M	1	Q9Z2D6-2:-88.028039:1:M	Q9Z2D6-2:1:M	Mecp2
101938	4	K	C	0	81.013	1389.11	1388.61	5551.41	20151011_QEp6_NaKr_SA_totalliver_HFD3_4_phospho.raw	sp|P35564|CALX_MOUSE Calnexin OS=Mus musculus OX=10090 GN=Canx PE=1 SV=1	LPDEEATKPEGWLDDEPEYLPDPDAEKPEDWDEDMDGEWEAPQLANPK_2.002415	P35564	2.00242	U	313	P35564:2.002415:313:U	P35564:313:U	Canx
119805	4	K	S	2	80.987	1163.83	1087.55	4347.19	20151011_QEp6_NaKr_SA_totalliver_HFD12_2_phospho.raw	sp|Q91WK5|GCSH_MOUSE Glycine cleavage system H protein, mitochondrial OS=Mus musculus OX=10090 GN=Gcsh PE=1 SV=2	KQEEFGALESVK[305.114259]AASELYSPLSGEVTEVNEALAENPGLVNK	Q91WK5	305.114	K	104	Q91WK5:305.114259:104:K	Q91WK5:104:K	Gcsh
51695	3	R	C	0	80.986	1369.5	1368.83	4104.47	20151011_QEp6_NaKr_SA_totalliver_HFD3_3_phospho.raw	sp|Q91ZX7|LRP1_MOUSE Prolow-density lipoprotein receptor-related protein 1 OS=Mus musculus OX=10090 GN=Lrp1 PE=1 SV=1	WQCDYDNDCGDNSDEESCTPRPCSESEFSCANGR_2.002415	Q91ZX7	2.00242	U	3554	Q91ZX7:2.002415:3554:U	Q91ZX7:3554:U	Lrp1
117718	4	K	S	2	80.96	1139.07	1087.55	4347.19	20151011_QEp6_NaKr_SA_totalliver_HFD3_3_phospho.raw	sp|Q91WK5|GCSH_MOUSE Glycine cleavage system H protein, mitochondrial OS=Mus musculus OX=10090 GN=Gcsh PE=1 SV=2	KQEEFGALESVK[206.043089]AASELYSPLSGEVTEVNEALAENPGLVNK	Q91WK5	206.043	K	104	Q91WK5:206.043089:104:K	Q91WK5:104:K	Gcsh
79547	4	K	S	0	80.943	1218.49	1217.99	4868.95	20151011_QEp6_NaKr_SA_totalliver_HFD12_2_phospho.raw	sp|Q80YR5|SAFB2_MOUSE Scaffold attachment factor B2 OS=Mus musculus OX=10090 GN=Safb2 PE=1 SV=2	LAEEEDLFESCGHPEEEEEEEEEDQEEEQEEEGDLALASSSK_2.002415	Q80YR5	2.00242	U	248	Q80YR5:2.002415:248:U	Q80YR5:248:U	Safb2
83134	3	K	A	2	80.943	1099.14	1141.51	3295.42	20151011_QEp6_NaKr_SA_totalliver_HFD12_2_phospho.raw	sp|Q6P2K6|P4R3A_MOUSE Serine/threonine-protein phosphatase 4 regulatory subunit 3A OS=Mus musculus OX=10090 GN=Ppp4r3a PE=1 SV=1	GGLVGLVDYPDDDEDDDEDEDKEDTLPVSK_1.002036	Q6P2K6	1.00204	U	785	Q6P2K6:1.002036:785:U	Q6P2K6:785:U	Ppp4r3a
64427	4	K	-	2	80.939	1056.71	1056.21	4221.81	20151011_QEp6_NaKr_SA_totalliver_HFD3_4_phospho.raw	sp|P51859|HDGF_MOUSE Hepatoma-derived growth factor OS=Mus musculus OX=10090 GN=Hdgf PE=1 SV=2	NSTPSEPDSGQGPPAEEEEGEEEAAKEEAEAQGVRDHESL_2.002415	P51859	2.00242	U	198	P51859:2.002415:198:U	P51859:198:U	Hdgf
84786	4	K	K	0	80.934	961.957	941.461	3762.82	20151014_QEp6_NaKr_SA_totalliver_control_2_phospho.raw	sp|Q9JKB3|YBOX3_MOUSE Y-box-binding protein 3 OS=Mus musculus OX=10090 GN=Ybx3 PE=1 SV=2	SP[81.969741]AASGAPQAPAPAALLAGSPGGDAAPGPAPASSAPAGGEDAEK	Q9JKB3	81.9697	P	34	Q9JKB3:81.969741:34:P	Q9JKB3:34:P	Ybx3
53880	4	K	E	2	80.928	797.843	797.591	3187.34	20151011_QEp6_NaKr_SA_totalliver_HFD3_4_phospho.raw	sp|Q9R0A0|PEX14_MOUSE Peroxisomal membrane protein PEX14 OS=Mus musculus OX=10090 GN=Pex14 PE=1 SV=1	REDKEDEDDEDDDVSHVDEEDVLGVQR_1.002036	Q9R0A0	1.00204	U	320	Q9R0A0:1.002036:320:U	Q9R0A0:320:U	Pex14
111794	4	K	A	1	80.917	1347.12	1326.63	5303.49	20151014_QEp6_NaKr_SA_totalliver_control_4_phospho.raw	sp|P70670|NACAM_MOUSE Nascent polypeptide-associated complex subunit alpha, muscle-specific form OS=Mus musculus OX=10090 GN=Naca PE=1 SV=2	VQGEAVSNLQENTQTPTVQEESE[81.969741]EEEVDETGVEVKDLELVMSQANVSR	P70670	81.9697	E	2139	P70670:81.969741:2139:E	P70670:2139:E	Naca
67491	4	R	C	1	80.872	1001.92	1001.92	4004.65	20151011_QEp6_NaKr_SA_totalliver_HFD3_3_phospho.raw	sp|Q8BFY9|TNPO1_MOUSE Transportin-1 OS=Mus musculus OX=10090 GN=Tnpo1 PE=1 SV=2	TVAQQHEEDGLEEEDDDDDELDDDDTLSDWNLRK_2.3e-05	Q8BFY9	2.35e-05	U	352	Q8BFY9:2.3e-05:352:U	Q8BFY9:352:U	Tnpo1
68389	2	K	C	0	80.866	1234.57	1234.57	2468.14	20151011_QEp6_NaKr_SA_totalliver_HFD12_2_phospho.raw	sp|Q99J08|S14L2_MOUSE SEC14-like protein 2 OS=Mus musculus OX=10090 GN=Sec14l2 PE=1 SV=1	HLSPDQLPVEYGGTMTDPDGNPK_2.3e-05	Q99J08	2.35e-05	U	231	Q99J08:2.3e-05:231:U	Q99J08:231:U	Sec14l2
32941	3	K	A	2	80.863	990.091	989.422	2966.25	20151011_QEp6_NaKr_SA_totalliver_HFD3_4_phospho.raw	sp|Q8VBT0|TMX1_MOUSE Thioredoxin-related transmembrane protein 1 OS=Mus musculus OX=10090 GN=Tmx1 PE=1 SV=1	KVEEEQEADEEDVSEEEAEDREGASK_2.002415	Q8VBT0	2.00242	U	232	Q8VBT0:2.002415:232:U	Q8VBT0:232:U	Tmx1
88132	3	K	H	0	80.853	1182.18	1181.84	3543.52	20151011_QEp6_NaKr_SA_totalliver_HFD12_3_phospho.raw	sp|E9PV24|FIBA_MOUSE Fibrinogen alpha chain OS=Mus musculus OX=10090 GN=Fga PE=1 SV=1	EVLTSDDGSDCGDATELDLSHSFSGSLDELSER_1.002036	E9PV24	1.00204	U	428	E9PV24:1.002036:428:U	E9PV24:428:U	Fga
116138	4	R	H	0	80.851	1202.87	1182.88	4728.5	20151011_QEp6_NaKr_SA_totalliver_HFD12_2_phospho.raw	sp|P56546|CTBP2_MOUSE C-terminal-binding protein 2 OS=Mus musculus OX=10090 GN=Ctbp2 PE=1 SV=2	YPPGLVGVAPGGLPPAMEGLLPGGLPVTHNLPTVAHPSQAPS[79.966352]PNQPTK	P56546	79.9664	S	428	P56546:79.966352:428:S	P56546:428:S	Ctbp2
82444	2	K	H	1	80.831	1267.13	1330.67	2533.25	20151014_QEp6_NaKr_SA_totalliver_control_3_phospho.raw	sp|Q8BWT1|THIM_MOUSE 3-ketoacyl-CoA thiolase, mitochondrial OS=Mus musculus OX=10090 GN=Acaa2 PE=1 SV=3	DGTVTAGNASGVSDGAGAVLLASEDAVK_1.002036	Q8BWT1	1.00204	U	242	Q8BWT1:1.002036:242:U	Q8BWT1:242:U	Acaa2
110078	4	R	Q	1	80.819	1033.48	1032.97	4128.87	20151011_QEp6_NaKr_SA_totalliver_HFD3_3_phospho.raw	sp|P56959|FUS_MOUSE RNA-binding protein FUS OS=Mus musculus OX=10090 GN=Fus PE=1 SV=1	DQGSRHDSEQDNSDNNTLFVQGLGENVTLESVADYFK_2.002415	P56959	2.00242	U	263	P56959:2.002415:263:U	P56959:263:U	Fus
67445	4	R	C	1	80.816	1002.42	1001.92	4004.65	20151011_QEp6_NaKr_SA_totalliver_HFD3_3_phospho.raw	sp|Q8BFY9|TNPO1_MOUSE Transportin-1 OS=Mus musculus OX=10090 GN=Tnpo1 PE=1 SV=2	TVAQQHEEDGLEEEDDDDDELDDDDTLSDWNLRK_2.002415	Q8BFY9	2.00242	U	352	Q8BFY9:2.002415:352:U	Q8BFY9:352:U	Tnpo1
72394	3	K	D	0	80.812	1171.23	1151.55	3452.64	20151014_QEp6_NaKr_SA_totalliver_HFD3_2_phospho.raw	sp|Q9D0F3|LMAN1_MOUSE Protein ERGIC-53 OS=Mus musculus OX=10090 GN=Lman1 PE=1 SV=1	NNPALVVLGNNGQLNYDH[59.010933]QNDGATQALASCQR	Q9D0F3	59.0109	H	186	Q9D0F3:59.010933:186:H	Q9D0F3:186:H	Lman1
92348	3	K	H	0	80.789	1182.52	1181.84	3543.52	20151011_QEp6_NaKr_SA_totalliver_HFD12_2_phospho.raw	sp|E9PV24|FIBA_MOUSE Fibrinogen alpha chain OS=Mus musculus OX=10090 GN=Fga PE=1 SV=1	EVLTSDDGSDCGDATELDLSHSFSGSLDELSER_2.002415	E9PV24	2.00242	U	428	E9PV24:2.002415:428:U	E9PV24:428:U	Fga
121599	4	K	D	0	80.77	1216.06	1215.55	4859.17	20151011_QEp6_NaKr_SA_totalliver_HFD3_3_phospho.raw	sp|O70589-3|CSKP_MOUSE Isoform 3 of Peripheral plasma membrane protein CASK OS=Mus musculus OX=10090 GN=Cask	FNSFYGDPPEELPDFSEDPTSSGAVSQVLDSLEELHALTDCSEK_2.002415	O70589-3	2.00242	U	317	O70589-3:2.002415:317:U	O70589-3:317:U	Cask
25757	2	R	L	1	80.723	915.421	993.467	1829.83	20151011_QEp6_NaKr_SA_totalliver_HFD3_4_phospho.raw	sp|O35295|PURB_MOUSE Transcriptional activator protein Pur-beta OS=Mus musculus OX=10090 GN=Purb PE=1 SV=3	GGGGGGGGPGGEQETQELASK_2.3e-05	O35295	2.35e-05	U	29	O35295:2.3e-05:29:U	O35295:29:U	Purb
58754	4	K	E	2	80.686	797.592	797.591	3187.34	20151011_QEp6_NaKr_SA_totalliver_HFD12_3_phospho.raw	sp|Q9R0A0|PEX14_MOUSE Peroxisomal membrane protein PEX14 OS=Mus musculus OX=10090 GN=Pex14 PE=1 SV=1	REDKEDEDDEDDDVSHVDEEDVLGVQR_2.3e-05	Q9R0A0	2.35e-05	U	320	Q9R0A0:2.3e-05:320:U	Q9R0A0:320:U	Pex14
109311	4	K	G	1	80.686	1067.03	1046.54	4183.13	20151011_QEp6_NaKr_SA_totalliver_HFD3_3_phospho.raw	sp|P61979|HNRPK_MOUSE Heterogeneous nuclear ribonucleoprotein K OS=Mus musculus OX=10090 GN=Hnrnpk PE=1 SV=1	KLLPTLEEGLQLPS[81.969741]PTATSQLPLESDAVECLNYQHYK	P61979	81.9697	S	116	P61979:81.969741:116:S	P61979:116:S	Hnrnpk
112291	4	K	L	2	80.673	1206.34	1220.62	4879.45	20151011_QEp6_NaKr_SA_totalliver_HFD3_3_phospho.raw	sp|E9Q557|DESP_MOUSE Desmoplakin OS=Mus musculus OX=10090 GN=Dsp PE=1 SV=1	RSMS[-57.133523]FQGLRQPVTVTELVDSGLLRPSTVNELESGQLSYDEVGER	E9Q557	-57.1335	S	2221	E9Q557:-57.133523:2221:S	E9Q557:2221:S	Dsp
73365	3	K	D	0	80.67	1151.55	1151.55	3452.64	20151014_QEp6_NaKr_SA_totalliver_HFD3_2_phospho.raw	sp|Q9D0F3|LMAN1_MOUSE Protein ERGIC-53 OS=Mus musculus OX=10090 GN=Lman1 PE=1 SV=1	NNPALVVLGNNGQLNYDHQNDGATQALASCQR_2.3e-05	Q9D0F3	2.35e-05	U	169	Q9D0F3:2.3e-05:169:U	Q9D0F3:169:U	Lman1
68494	2	R	D	0	80.636	1336.61	1296.63	2592.25	20151011_QEp6_NaKr_SA_totalliver_HFD12_2_phospho.raw	sp|A2ADY9|DDI2_MOUSE Protein DDI1 homolog 2 OS=Mus musculus OX=10090 GN=Ddi2 PE=1 SV=1	TQAQHS[79.966352]SPGEMASSPQGLDNPALLR	A2ADY9	79.9664	S	120	A2ADY9:79.966352:120:S	A2ADY9:120:S	Ddi2
87251	3	K	A	1	80.634	1252.53	1252.19	3754.56	20151011_QEp6_NaKr_SA_totalliver_HFD3_4_phospho.raw	sp|P09103|PDIA1_MOUSE Protein disulfide-isomerase OS=Mus musculus OX=10090 GN=P4hb PE=1 SV=2	KFLESGGQDGAGDDEDLDLEEALEPDMEEDDDQK_1.002036	P09103	1.00204	U	470	P09103:1.002036:470:U	P09103:470:U	P4hb
92342	2	K	N	0	80.604	1346.1	1346.09	2691.18	20151011_QEp6_NaKr_SA_totalliver_HFD3_4_phospho.raw	sp|Q64152|BTF3_MOUSE Transcription factor BTF3 OS=Mus musculus OX=10090 GN=Btf3 PE=1 SV=3	APLATGEDDDDEVPDLVENFDEASK_2.3e-05	Q64152	2.35e-05	U	176	Q64152:2.3e-05:176:U	Q64152:176:U	Btf3
96008	3	K	E	1	80.601	1284.24	1283.57	3848.69	20151011_QEp6_NaKr_SA_totalliver_HFD3_4_phospho.raw	sp|Q9D5V6|SYAP1_MOUSE Synapse-associated protein 1 OS=Mus musculus OX=10090 GN=Syap1 PE=1 SV=1	SQEDEEELSTSPGVSEFVSDAFDTCSLNQEDLRK_2.002415	Q9D5V6	2.00242	U	273	Q9D5V6:2.002415:273:U	Q9D5V6:273:U	Syap1
105312	3	K	Q	0	80.6	1368.31	1373.32	4117.94	20151011_QEp6_NaKr_SA_totalliver_HFD12_3_phospho.raw	sp|P26231|CTNA1_MOUSE Catenin alpha-1 OS=Mus musculus OX=10090 GN=Ctnna1 PE=1 SV=1	Q[-15.022076]LQQAVTGLSNAAQATASDDAAQHQGGSGGELAYALNNFDK	P26231	-15.0221	Q	247	P26231:-15.022076:247:Q	P26231:247:Q	Ctnna1
88273	3	K	D	1	80.586	1252.53	1308.89	3924.66	20151014_QEp6_NaKr_SA_totalliver_control_3_phospho.raw	sp|P09103|PDIA1_MOUSE Protein disulfide-isomerase OS=Mus musculus OX=10090 GN=P4hb PE=1 SV=2	FLESGGQDGAGDDEDLDLEEALEPDMEEDDDQKAV[-169.114505]K	P09103	-169.115	V	505	P09103:-169.114505:505:V	P09103:505:V	P4hb
66527	2	K	D	1	80.576	1388.22	1451.77	2775.44	20151011_QEp6_NaKr_SA_totalliver_HFD3_3_phospho.raw	sp|P99027|RLA2_MOUSE 60S acidic ribosomal protein P2 OS=Mus musculus OX=10090 GN=Rplp2 PE=1 SV=3	LASVPAGGAVAVSAAPGSAAPAAGSAPAAAEEK_1.002036	P99027	1.00204	U	62	P99027:1.002036:62:U	P99027:62:U	Rplp2
104018	4	K	D	0	80.569	1131.74	1131.24	4521.93	20151011_QEp6_NaKr_SA_totalliver_HFD12_1_phospho.raw	sp|P50396|GDIA_MOUSE Rab GDP dissociation inhibitor alpha OS=Mus musculus OX=10090 GN=Gdi1 PE=1 SV=3	FVALSDLYEPLDDGSESQVFCSCSYDATTHFETTCNDLK_2.002415	P50396	2.00242	U	380	P50396:2.002415:380:U	P50396:380:U	Gdi1
94003	4	K	L	0	80.565	1249.08	1252.83	5008.31	20151011_QEp6_NaKr_SA_totalliver_HFD12_2_phospho.raw	tr|Q8VCQ8|Q8VCQ8_MOUSE Caldesmon 1 OS=Mus musculus OX=10090 GN=Cald1 PE=1 SV=1	Q[-15.043878]EEESLGQVTDQVEAHVQNSVPDEESKPASSNTQVEGDEEAALLER	Q8VCQ8	-15.0439	Q	48	Q8VCQ8:-15.043878:48:Q	Q8VCQ8:48:Q	Cald1
69444	4	K	E	1	80.557	925.42	925.42	3698.66	20151011_QEp6_NaKr_SA_totalliver_HFD12_2_phospho.raw	sp|P56395|CYB5_MOUSE Cytochrome b5 OS=Mus musculus OX=10090 GN=Cyb5a PE=1 SV=2	FLEEHPGGEEVLREQAGGDATENFEDVGHSTDAR_2.3e-05	P56395	2.35e-05	U	40	P56395:2.3e-05:40:U	P56395:40:U	Cyb5a
56624	3	K	E	0	80.553	1212.86	1212.52	3635.56	20151011_QEp6_NaKr_SA_totalliver_HFD12_2_phospho.raw	sp|Q9CY58|PAIRB_MOUSE Plasminogen activator inhibitor 1 RNA-binding protein OS=Mus musculus OX=10090 GN=Serbp1 PE=1 SV=2	QLSYNCSDLDQSNVTEETPEGEEHPVADTENK_1.002036	Q9CY58	1.00204	U	241	Q9CY58:1.002036:241:U	Q9CY58:241:U	Serbp1
74238	3	R	A	2	80.546	988.161	988.154	2962.45	20151014_QEp6_NaKr_SA_totalliver_control_3_phospho.raw	sp|P47738|ALDH2_MOUSE Aldehyde dehydrogenase, mitochondrial OS=Mus musculus OX=10090 GN=Aldh2 PE=1 SV=1	KTFPTVNPSTGEVLCQVAEGNKEDVDK_2.3e-05	P47738	2.35e-05	U	54	P47738:2.3e-05:54:U	P47738:54:U	Aldh2
100500	2	R	L	0	80.543	1306.17	1305.67	2611.34	20151011_QEp6_NaKr_SA_totalliver_HFD12_2_phospho.raw	sp|Q99PG0|AAAD_MOUSE Arylacetamide deacetylase OS=Mus musculus OX=10090 GN=Aadac PE=1 SV=3	VGVSGDSAGGNLAAAVTQQLLQDPDVK_1.002036	Q99PG0	1.00204	U	182	Q99PG0:1.002036:182:U	Q99PG0:182:U	Aadac
123050	3	R	K	0	80.501	1154.2	1127.55	3380.62	20151014_QEp6_NaKr_SA_totalliver_control_3_phospho.raw	sp|B2RVL6|ZCH24_MOUSE Zinc finger CCHC domain-containing protein 24 OS=Mus musculus OX=10090 GN=Zcchc24 PE=1 SV=1	NAS[79.966352]PYGSLNNLADGLSSLTEHFSDLTLTSEAR	B2RVL6	79.9664	S	93	B2RVL6:79.966352:93:S	B2RVL6:93:S	Zcchc24
81390	3	K	G	0	80.495	1281.9	1254.58	3761.72	20151011_QEp6_NaKr_SA_totalliver_HFD12_2_phospho.raw	sp|E9Q4Z2|ACACB_MOUSE Acetyl-CoA carboxylase 2 OS=Mus musculus OX=10090 GN=Acacb PE=1 SV=1	VEANLLSSEESLS[81.969741]ASELSGEQLQEHGDHSCLSYR	E9Q4Z2	81.9697	S	49	E9Q4Z2:81.969741:49:S	E9Q4Z2:49:S	Acacb
51158	3	K	D	2	80.487	1100.13	1099.79	3297.37	20151011_QEp6_NaKr_SA_totalliver_HFD12_2_phospho.raw	sp|Q62383|SPT6H_MOUSE Transcription elongation factor SPT6 OS=Mus musculus OX=10090 GN=Supt6h PE=1 SV=2	KFVEEEDDDEEEEEENLDDQDERGNLK_1.002036	Q62383	1.00204	U	29	Q62383:1.002036:29:U	Q62383:29:U	Supt6h
97266	3	R	G	1	80.484	875.43	848.438	2543.3	20151014_QEp6_NaKr_SA_totalliver_control_2_phospho.raw	sp|Q8K1N2|PHLB2_MOUSE Pleckstrin homology-like domain family B member 2 OS=Mus musculus OX=10090 GN=Phldb2 PE=1 SV=2	KGS[80.968463]LQDVDVAGFGNLGHSASFLAPR	Q8K1N2	80.9685	S	510	Q8K1N2:80.968463:510:S	Q8K1N2:510:S	Phldb2
123340	3	R	K	0	80.457	1154.54	1127.55	3380.62	20151014_QEp6_NaKr_SA_totalliver_control_2_phospho.raw	sp|B2RVL6|ZCH24_MOUSE Zinc finger CCHC domain-containing protein 24 OS=Mus musculus OX=10090 GN=Zcchc24 PE=1 SV=1	NAS[80.968463]PYGSLNNLADGLSSLTEHFSDLTLTSEAR	B2RVL6	80.9685	S	93	B2RVL6:80.968463:93:S	B2RVL6:93:S	Zcchc24
78824	3	K	R	0	80.442	1562.34	1567.68	4701.01	20151011_QEp6_NaKr_SA_totalliver_HFD12_2_phospho.raw	sp|P59325|IF5_MOUSE Eukaryotic translation initiation factor 5 OS=Mus musculus OX=10090 GN=Eif5 PE=1 SV=1	EN[-16.022234]GSVSTSETPPPPPPNELSPPHAVEEEEDDDWGEDTTEEAQR	P59325	-16.0222	N	170	P59325:-16.022234:170:N	P59325:170:N	Eif5
69122	4	R	E	0	80.421	1350.85	1346.35	5382.37	20151011_QEp6_NaKr_SA_totalliver_HFD3_4_phospho.raw	sp|Q8BI84|TGO1_MOUSE Transport and Golgi organization protein 1 homolog OS=Mus musculus OX=10090 GN=Mia3 PE=1 SV=2	RPQEAESPEVLSVQPGRPDEEEEEEEGDNYPPEGLM[17.997414]EDENAVSAQQSR	Q8BI84	17.9974	M	709	Q8BI84:17.997414:709:M	Q8BI84:709:M	Mia3
60534	3	K	K	0	80.418	1203.48	1246.49	3737.45	20151011_QEp6_NaKr_SA_totalliver_HFD12_1_phospho.raw	tr|A2AH85|A2AH85_MOUSE 116 kDa U5 small nuclear ribonucleoprotein component OS=Mus musculus OX=10090 GN=Eftud2 PE=1 SV=1	DLDEM[-129.043756]DEDEDEDDVGEHEDDHPGMEVVLHEDK	A2AH85	-129.044	M	36	A2AH85:-129.043756:36:M	A2AH85:36:M	Eftud2
65852	3	R	L	0	80.413	966.137	965.799	2895.38	20151011_QEp6_NaKr_SA_totalliver_HFD3_3_phospho.raw	sp|Q99PL5|RRBP1_MOUSE Ribosome-binding protein 1 OS=Mus musculus OX=10090 GN=Rrbp1 PE=1 SV=2	SLEALLEAGQAQDTQASHAEANQQQTR_1.002036	Q99PL5	1.00204	U	1162	Q99PL5:1.002036:1162:U	Q99PL5:1162:U	Rrbp1
124086	4	R	L	1	80.412	922.472	960.989	3686.84	20151011_QEp6_NaKr_SA_totalliver_HFD12_1_phospho.raw	sp|Q8CGK3|LONM_MOUSE Lon protease homolog, mitochondrial OS=Mus musculus OX=10090 GN=Lonp1 PE=1 SV=2	VVDNPLYLSDMGAALTGAESHELQDVLEETNLLK_2.002415	Q8CGK3	2.00242	U	313	Q8CGK3:2.002415:313:U	Q8CGK3:313:U	Lonp1
95247	4	R	E	0	80.406	1205.32	1200.82	4800.24	20151014_QEp6_NaKr_SA_totalliver_control_2_phospho.raw	sp|P63028|TCTP_MOUSE Translationally-controlled tumor protein OS=Mus musculus OX=10090 GN=Tpt1 PE=1 SV=1	TEGALDDSLLGGNASAEGPEGEGTESTVVTGVDLV[17.997414]MNHHLQETSFTK	P63028	17.9974	V	73	P63028:17.997414:73:V	P63028:73:V	Tpt1
101474	3	K	V	1	80.395	1261.98	1304.34	3783.92	20151011_QEp6_NaKr_SA_totalliver_HFD12_2_phospho.raw	sp|P47955|RLA1_MOUSE 60S acidic ribosomal protein P1 OS=Mus musculus OX=10090 GN=Rplp1 PE=1 SV=1	ALANVNLGSLLCNVGAGGPAPAAGAAPAGGAAPSTAAAPAEEK_1.002036	P47955	1.00204	U	50	P47955:1.002036:50:U	P47955:50:U	Rplp1
115629	3	K	L	1	80.39	1432.01	1426.01	4276	20151011_QEp6_NaKr_SA_totalliver_HFD3_3_phospho.raw	sp|P23116|EIF3A_MOUSE Eukaryotic translation initiation factor 3 subunit A OS=Mus musculus OX=10090 GN=Eif3a PE=1 SV=5	EESQQM[17.997414]VLDLEDLDNLQTPESVLLSAVSGEDTQDRTDR	P23116	17.9974	M	111	P23116:17.997414:111:M	P23116:111:M	Eif3a
118075	3	R	Q	0	80.389	1444.03	1416.7	4248.09	20151011_QEp6_NaKr_SA_totalliver_HFD12_1_phospho.raw	sp|Q99K28|ARFG2_MOUSE ADP-ribosylation factor GTPase-activating protein 2 OS=Mus musculus OX=10090 GN=Arfgap2 PE=1 SV=1	LQQLSGSSALS[81.969741]SSDLFGNMDGAHGGGTVSLGNVLPTADLAQFK	Q99K28	81.9697	S	460	Q99K28:81.969741:460:S	Q99K28:460:S	Arfgap2
97464	3	R	Q	0	80.383	1172.6	1145.61	3434.81	20151014_QEp6_NaKr_SA_totalliver_control_4_phospho.raw	sp|P46938|YAP1_MOUSE Transcriptional coactivator YAP1 OS=Mus musculus OX=10090 GN=Yap1 PE=1 SV=2	AHS[80.968463]SPASLQLGAVSPGTLTASGVVSGPAAAPAAQHLR	P46938	80.9685	S	112	P46938:80.968463:112:S	P46938:112:S	Yap1
86046	3	K	K	0	80.382	1281.6	1254.95	3762.82	20151011_QEp6_NaKr_SA_totalliver_HFD3_3_phospho.raw	sp|Q9JKB3|YBOX3_MOUSE Y-box-binding protein 3 OS=Mus musculus OX=10090 GN=Ybx3 PE=1 SV=2	SP[79.966352]AASGAPQAPAPAALLAGSPGGDAAPGPAPASSAPAGGEDAEK	Q9JKB3	79.9664	P	34	Q9JKB3:79.966352:34:P	Q9JKB3:34:P	Ybx3
95675	4	R	N	0	80.374	1169.33	1148.33	4590.3	20151014_QEp6_NaKr_SA_totalliver_HFD3_2_phospho.raw	sp|P54728|RD23B_MOUSE UV excision repair protein RAD23 homolog B OS=Mus musculus OX=10090 GN=Rad23b PE=1 SV=2	ESQAVVDPPPQAVSTGTP[83.963286]QSPAVAAAAATTTATTTTTSGGHPLEFLR	P54728	83.9633	P	251	P54728:83.963286:251:P	P54728:251:P	Rad23b
77957	4	R	E	0	80.365	1347.1	1346.35	5382.37	20151014_QEp6_NaKr_SA_totalliver_control_3_phospho.raw	sp|Q8BI84|TGO1_MOUSE Transport and Golgi organization protein 1 homolog OS=Mus musculus OX=10090 GN=Mia3 PE=1 SV=2	RPQEAESPEVLSVQPGRPDEEEEEEEGDNYPPEGLMEDENAVSAQQSR_2.992953	Q8BI84	2.99295	U	674	Q8BI84:2.992953:674:U	Q8BI84:674:U	Mia3
122717	3	K	L	0	80.365	1053.88	1053.87	3159.61	20151011_QEp6_NaKr_SA_totalliver_HFD3_3_phospho.raw	sp|Q61425|HCDH_MOUSE Hydroxyacyl-coenzyme A dehydrogenase, mitochondrial OS=Mus musculus OX=10090 GN=Hadh PE=1 SV=2	TLSCLSTSTDAASVVHSTDLVVEALVENLK_2.3e-05	Q61425	2.35e-05	U	96	Q61425:2.3e-05:96:U	Q61425:96:U	Hadh
122569	4	R	E	0	80.361	1313.13	1308.38	5230.48	20151011_QEp6_NaKr_SA_totalliver_HFD3_4_phospho.raw	sp|O35465|FKBP8_MOUSE Peptidyl-prolyl cis-trans isomerase FKBP8 OS=Mus musculus OX=10090 GN=Fkbp8 PE=1 SV=2	LPGAPLLEGFEVLDGVDDAEEEDDLSGLPPLEDM[18.999029]GQPTVEEAEQPGALAR	O35465	18.999	M	48	O35465:18.999029:48:M	O35465:48:M	Fkbp8
75465	3	K	D	0	80.352	1151.88	1151.55	3452.64	20151011_QEp6_NaKr_SA_totalliver_HFD3_4_phospho.raw	sp|Q9D0F3|LMAN1_MOUSE Protein ERGIC-53 OS=Mus musculus OX=10090 GN=Lman1 PE=1 SV=1	NNPALVVLGNNGQLNYDHQNDGATQALASCQR_1.002036	Q9D0F3	1.00204	U	169	Q9D0F3:1.002036:169:U	Q9D0F3:169:U	Lman1
109848	4	K	L	0	80.345	1108.05	1107.54	4427.14	20151011_QEp6_NaKr_SA_totalliver_HFD3_3_phospho.raw	sp|Q8C142|ARH_MOUSE Low density lipoprotein receptor adapter protein 1 OS=Mus musculus OX=10090 GN=Ldlrap1 PE=1 SV=3	APLSTVSANTNNVDETPRPQVLGNNSVVWELDDGLDEAFSR_2.002415	Q8C142	2.00242	U	220	Q8C142:2.002415:220:U	Q8C142:220:U	Ldlrap1
74774	3	K	D	0	80.341	1152.22	1151.55	3452.64	20151014_QEp6_NaKr_SA_totalliver_control_3_phospho.raw	sp|Q9D0F3|LMAN1_MOUSE Protein ERGIC-53 OS=Mus musculus OX=10090 GN=Lman1 PE=1 SV=1	NNPALVVLGNNGQLNYDHQNDGATQALASCQR_2.002415	Q9D0F3	2.00242	U	169	Q9D0F3:2.002415:169:U	Q9D0F3:169:U	Lman1
97440	3	R	Q	0	80.326	1172.26	1145.61	3434.81	20151014_QEp6_NaKr_SA_totalliver_control_4_phospho.raw	sp|P46938|YAP1_MOUSE Transcriptional coactivator YAP1 OS=Mus musculus OX=10090 GN=Yap1 PE=1 SV=2	AHS[79.966352]SPASLQLGAVSPGTLTASGVVSGPAAAPAAQHLR	P46938	79.9664	S	112	P46938:79.966352:112:S	P46938:112:S	Yap1
68871	2	R	L	0	80.325	1448.7	1448.2	2895.38	20151014_QEp6_NaKr_SA_totalliver_control_2_phospho.raw	sp|Q99PL5|RRBP1_MOUSE Ribosome-binding protein 1 OS=Mus musculus OX=10090 GN=Rrbp1 PE=1 SV=2	SLEALLEAGQAQDTQASHAEANQQQTR_1.002036	Q99PL5	1.00204	U	1162	Q99PL5:1.002036:1162:U	Q99PL5:1162:U	Rrbp1
59153	4	K	Y	1	80.319	902.865	934.382	3608.42	20151011_QEp6_NaKr_SA_totalliver_HFD3_4_phospho.raw	sp|O08810|U5S1_MOUSE 116 kDa U5 small nuclear ribonucleoprotein component OS=Mus musculus OX=10090 GN=Eftud2 PE=1 SV=1	DLDEDEDEDEDDVGEHEDDHPGMEVVLHEDK_2.002415	O08810	2.00242	U	32	O08810:2.002415:32:U	O08810:32:U	Eftud2
77168	2	K	S	0	80.306	1274.57	1274.57	2548.13	20151011_QEp6_NaKr_SA_totalliver_HFD3_3_phospho.raw	sp|P32020|NLTP_MOUSE Non-specific lipid-transfer protein OS=Mus musculus OX=10090 GN=Scp2 PE=1 SV=3	HSVNNTYSQFQDEYSLEEVMK_2.3e-05	P32020	2.35e-05	U	191	P32020:2.3e-05:191:U	P32020:191:U	Scp2
108482	4	R	L	0	80.305	1330.16	1309.66	5235.63	20151011_QEp6_NaKr_SA_totalliver_HFD12_1_phospho.raw	sp|Q8C052|MAP1S_MOUSE Microtubule-associated protein 1S OS=Mus musculus OX=10090 GN=Map1s PE=1 SV=2	APVLAAPLTAPVAECPGEAENLLESERPPAPS[81.969741]PTLSPAQSPPPTAPGNSPER	Q8C052	81.9697	S	569	Q8C052:81.969741:569:S	Q8C052:569:S	Map1s
90298	3	R	Q	0	80.299	1172.6	1145.61	3434.81	20151014_QEp6_NaKr_SA_totalliver_HFD3_2_phospho.raw	sp|P46938|YAP1_MOUSE Transcriptional coactivator YAP1 OS=Mus musculus OX=10090 GN=Yap1 PE=1 SV=2	AHS[80.968463]SPASLQLGAVSPGTLTASGVVSGPAAAPAAQHLR	P46938	80.9685	S	112	P46938:80.968463:112:S	P46938:112:S	Yap1
94915	4	R	D	2	80.297	1050.49	1029.99	4116.94	20151011_QEp6_NaKr_SA_totalliver_HFD12_1_phospho.raw	sp|Q00PI9|HNRL2_MOUSE Heterogeneous nuclear ribonucleoprotein U-like protein 2 OS=Mus musculus OX=10090 GN=Hnrnpul2 PE=1 SV=2	SKS[81.969741]PPPPEEEAKDEEEDQTLVNLDTYTSDLHFQLSK	Q00PI9	81.9697	S	226	Q00PI9:81.969741:226:S	Q00PI9:226:S	Hnrnpul2
105763	4	R	L	0	80.296	1267.62	1247.12	4985.47	20151011_QEp6_NaKr_SA_totalliver_HFD12_2_phospho.raw	sp|Q3UIR3|DTX3L_MOUSE E3 ubiquitin-protein ligase DTX3L OS=Mus musculus OX=10090 GN=Dtx3l PE=1 SV=1	LPSLTQPVETPSSRPPSL[81.969741]TGSLDEALCDDLHPQDGLVSNSVDSVVQK	Q3UIR3	81.9697	L	116	Q3UIR3:81.969741:116:L	Q3UIR3:116:L	Dtx3l
70861	4	R	E	0	80.277	1350.85	1346.35	5382.37	20151011_QEp6_NaKr_SA_totalliver_HFD12_2_phospho.raw	sp|Q8BI84|TGO1_MOUSE Transport and Golgi organization protein 1 homolog OS=Mus musculus OX=10090 GN=Mia3 PE=1 SV=2	RPQEAESPEVLSVQPGRPDEEEEEEEGDNYPPEGLM[17.997414]EDENAVSAQQSR	Q8BI84	17.9974	M	709	Q8BI84:17.997414:709:M	Q8BI84:709:M	Mia3
97025	3	K	V	0	80.277	1034.17	1028.84	3084.49	20151011_QEp6_NaKr_SA_totalliver_HFD12_3_phospho.raw	sp|P63038|CH60_MOUSE 60 kDa heat shock protein, mitochondrial OS=Mus musculus OX=10090 GN=Hspd1 PE=1 SV=1	DM[15.994685]ALATGGAVFGEEGLNLNLEDVQAHDLGK	P63038	15.9947	M	316	P63038:15.994685:316:M	P63038:316:M	Hspd1
66146	4	R	L	0	80.274	1144	1123.75	4491.98	20151014_QEp6_NaKr_SA_totalliver_control_2_phospho.raw	sp|Q6A0A9|F120A_MOUSE Constitutive coactivator of PPAR-gamma-like protein 1 OS=Mus musculus OX=10090 GN=FAM120A PE=1 SV=2	SS[80.968463]PLNLAQSGSPNHVDSAYFPGSSTSSSSDNDEGGGGATNHLSGNK	Q6A0A9	80.9685	S	433	Q6A0A9:80.968463:433:S	Q6A0A9:433:S	FAM120A
84121	2	K	H	1	80.254	1267.13	1330.67	2533.25	20151011_QEp6_NaKr_SA_totalliver_HFD12_2_phospho.raw	sp|Q8BWT1|THIM_MOUSE 3-ketoacyl-CoA thiolase, mitochondrial OS=Mus musculus OX=10090 GN=Acaa2 PE=1 SV=3	DGTVTAGNASGVSDGAGAVLLASEDAVK_1.002036	Q8BWT1	1.00204	U	242	Q8BWT1:1.002036:242:U	Q8BWT1:242:U	Acaa2
93376	3	R	A	0	80.254	1036.83	1015.85	3045.52	20151014_QEp6_NaKr_SA_totalliver_control_3_phospho.raw	sp|P70290|EM55_MOUSE 55 kDa erythrocyte membrane protein OS=Mus musculus OX=10090 GN=Mpp1 PE=1 SV=1	QGSL[62.939976]HVGDELLELNGTNVTNHSVDQLQK	P70290	62.94	L	111	P70290:62.939976:111:L	P70290:111:L	Mpp1
118196	3	K	V	0	80.249	1479.39	1478.72	4434.14	20151011_QEp6_NaKr_SA_totalliver_HFD12_2_phospho.raw	sp|P19096|FAS_MOUSE Fatty acid synthase OS=Mus musculus OX=10090 GN=Fasn PE=1 SV=2	EQGVTFPSGEVQEQLLCSLYQPAGLAPESLEYLEAHGTGTK_2.002415	P19096	2.00242	U	258	P19096:2.002415:258:U	P19096:258:U	Fasn
113766	3	K	A	0	80.238	1239.64	1238.97	3714.89	20151011_QEp6_NaKr_SA_totalliver_HFD12_1_phospho.raw	sp|P56480|ATPB_MOUSE ATP synthase subunit beta, mitochondrial OS=Mus musculus OX=10090 GN=Atp5f1b PE=1 SV=2	GSLTSVQALYVPADDLTDPAPATTFAHLDATTVLSR_2.002415	P56480	2.00242	U	352	P56480:2.002415:352:U	P56480:352:U	Atp5f1b
70146	4	K	R	2	80.234	1237.55	1283.07	4947.15	20151011_QEp6_NaKr_SA_totalliver_HFD3_3_phospho.raw	sp|P59325|IF5_MOUSE Eukaryotic translation initiation factor 5 OS=Mus musculus OX=10090 GN=Eif5 PE=1 SV=1	DKENGSVSTSETPPPPPPNELSPPHAVEEEEDDDWGEDTTEEAQR_2.992953	P59325	2.99295	U	167	P59325:2.992953:167:U	P59325:167:U	Eif5
60723	3	-	C	0	80.231	861.037	904.713	2712.13	20151011_QEp6_NaKr_SA_totalliver_HFD12_2_phospho.raw	sp|Q9Z1D1|EIF3G_MOUSE Eukaryotic translation initiation factor 3 subunit G OS=Mus musculus OX=10090 GN=Eif3g PE=1 SV=2	MP[-131.040724]TGDFDSKPSWADQVEEEGEDDK	Q9Z1D1	-131.041	P	2	Q9Z1D1:-131.040724:2:P	Q9Z1D1:2:P	Eif3g
84357	4	K	V	0	80.231	993.214	992.961	3968.82	20151011_QEp6_NaKr_SA_totalliver_HFD3_4_phospho.raw	sp|Q8BWS5|GRIN3_MOUSE G protein-regulated inducer of neurite outgrowth 3 OS=Mus musculus OX=10090 GN=Gprin3 PE=1 SV=1	NQEGLCDFPSPENSQGLLQTPDLASPSADRPEGEGQK_1.002036	Q8BWS5	1.00204	U	181	Q8BWS5:1.002036:181:U	Q8BWS5:181:U	Gprin3
71380	4	K	R	1	80.222	1237.79	1236.79	4944.14	20151011_QEp6_NaKr_SA_totalliver_HFD12_2_phospho.raw	sp|P59325|IF5_MOUSE Eukaryotic translation initiation factor 5 OS=Mus musculus OX=10090 GN=Eif5 PE=1 SV=1	DKENGSVSTSETPPPPPPNELSPPHAVEEEEDDDW[3.994959215]GEDTTEEAQR	P59325	3.99175	W	201	P59325:3.994959215:201:W	P59325:201:W	Eif5
47466	3	K	D	2	80.219	1100.14	1099.79	3297.37	20151011_QEp6_NaKr_SA_totalliver_HFD3_3_phospho.raw	sp|Q62383|SPT6H_MOUSE Transcription elongation factor SPT6 OS=Mus musculus OX=10090 GN=Supt6h PE=1 SV=2	KFVEEEDDDEEEEEENLDDQDERGNLK_1.002036	Q62383	1.00204	U	29	Q62383:1.002036:29:U	Q62383:29:U	Supt6h
92849	3	R	Q	0	80.218	1172.59	1145.61	3434.81	20151011_QEp6_NaKr_SA_totalliver_HFD12_3_phospho.raw	sp|P46938|YAP1_MOUSE Transcriptional coactivator YAP1 OS=Mus musculus OX=10090 GN=Yap1 PE=1 SV=2	AH[80.931883]SSPASLQLGAVSPGTLTASGVVSGPAAAPAAQHLR	P46938	80.9319	H	111	P46938:80.931883:111:H	P46938:111:H	Yap1
127761	4	R	Q	2	80.207	1242.65	1221.9	4884.58	20151011_QEp6_NaKr_SA_totalliver_HFD12_1_phospho.raw	sp|Q6P4S8|INT1_MOUSE Integrator complex subunit 1 OS=Mus musculus OX=10090 GN=Ints1 PE=1 SV=2	ALS[82.968833]PSLKEPSVVPLEVLPTVLLDELEAAELEGNDDRLEGVLCGAVK	Q6P4S8	82.9688	S	104	Q6P4S8:82.968833:104:S	Q6P4S8:104:S	Ints1
101408	3	K	E	1	80.205	1310.9	1283.57	3848.69	20151011_QEp6_NaKr_SA_totalliver_HFD3_4_phospho.raw	sp|Q9D5V6|SYAP1_MOUSE Synapse-associated protein 1 OS=Mus musculus OX=10090 GN=Syap1 PE=1 SV=1	SQEDEEELST[81.969741]SPGVSEFVSDAFDTCSLNQEDLRK	Q9D5V6	81.9697	T	282	Q9D5V6:81.969741:282:T	Q9D5V6:282:T	Syap1
88138	4	R	Q	0	80.198	879.701	859.459	3434.81	20151011_QEp6_NaKr_SA_totalliver_HFD12_2_phospho.raw	sp|P46938|YAP1_MOUSE Transcriptional coactivator YAP1 OS=Mus musculus OX=10090 GN=Yap1 PE=1 SV=2	AHSS[80.968463]PASLQLGAVSPGTLTASGVVSGPAAAPAAQHLR	P46938	80.9685	S	113	P46938:80.968463:113:S	P46938:113:S	Yap1
115208	4	R	W	1	80.187	890.685	922.205	3559.71	20151011_QEp6_NaKr_SA_totalliver_HFD12_2_phospho.raw	tr|Q80X81|Q80X81_MOUSE Acetyl-Coenzyme A acetyltransferase 3 OS=Mus musculus OX=10090 GN=Acat3 PE=1 SV=1	VGEVPLADSLLCDGLTDAFHNYHMGLTAENVAK_2.002415	Q80X81	2.00242	U	137	Q80X81:2.002415:137:U	Q80X81:137:U	Acat3
89900	3	R	G	1	80.179	875.43	848.438	2543.3	20151011_QEp6_NaKr_SA_totalliver_HFD12_3_phospho.raw	sp|Q8K1N2|PHLB2_MOUSE Pleckstrin homology-like domain family B member 2 OS=Mus musculus OX=10090 GN=Phldb2 PE=1 SV=2	KGS[80.968463]LQDVDVAGFGNLGHSASFLAPR	Q8K1N2	80.9685	S	510	Q8K1N2:80.968463:510:S	Q8K1N2:510:S	Phldb2
89097	2	K	A	0	80.171	1568.23	1567.72	3134.44	20151011_QEp6_NaKr_SA_totalliver_HFD3_4_phospho.raw	sp|P32020|NLTP_MOUSE Non-specific lipid-transfer protein OS=Mus musculus OX=10090 GN=Scp2 PE=1 SV=3	ALEDAQLPYSAVEQACVGYVYGDSTSGQR_1.002036	P32020	1.00204	U	46	P32020:1.002036:46:U	P32020:46:U	Scp2
60593	4	K	Y	1	80.159	1222.48	1278.51	4886.87	20151014_QEp6_NaKr_SA_totalliver_control_3_phospho.raw	sp|Q62318|TIF1B_MOUSE Transcription intermediary factor 1-beta OS=Mus musculus OX=10090 GN=Trim28 PE=1 SV=3	ASSDSQDANQCCTSCEDNAPATSYCVECSEPLCETCVEAHQR_2.992953	Q62318	2.99295	U	143	Q62318:2.992953:143:U	Q62318:143:U	Trim28
78540	4	R	T	2	80.154	934.704	914.459	3654.81	20151011_QEp6_NaKr_SA_totalliver_HFD3_3_phospho.raw	sp|P57016|LAD1_MOUSE Ladinin-1 OS=Mus musculus OX=10090 GN=Lad1 PE=1 SV=1	S[80.968463]VERLPSVEEAEVSKPSPPASKDEDEDFQALLR	P57016	80.9685	S	56	P57016:80.968463:56:S	P57016:56:S	Lad1
73433	3	R	Q	1	80.153	1482.32	1481.64	4442.91	20151011_QEp6_NaKr_SA_totalliver_HFD3_3_phospho.raw	sp|Q8BXA1|GOLI4_MOUSE Golgi integral membrane protein 4 OS=Mus musculus OX=10090 GN=Golim4 PE=1 SV=1	AAVEDLNPADDPNNQGEDEFEEAEQVREENLPEESEEQK_2.002415	Q8BXA1	2.00242	U	506	Q8BXA1:2.002415:506:U	Q8BXA1:506:U	Golim4
109269	4	R	L	0	80.149	1267.87	1247.12	4985.47	20151011_QEp6_NaKr_SA_totalliver_HFD12_1_phospho.raw	sp|Q3UIR3|DTX3L_MOUSE E3 ubiquitin-protein ligase DTX3L OS=Mus musculus OX=10090 GN=Dtx3l PE=1 SV=1	LPSLT[82.968833]QPVETPSSRPPSLTGSLDEALCDDLHPQDGLVSNSVDSVVQK	Q3UIR3	82.9688	T	103	Q3UIR3:82.968833:103:T	Q3UIR3:103:T	Dtx3l
84465	2	K	H	1	80.132	1266.63	1330.67	2532.24	20151011_QEp6_NaKr_SA_totalliver_HFD12_1_phospho.raw	sp|Q8BWT1|THIM_MOUSE 3-ketoacyl-CoA thiolase, mitochondrial OS=Mus musculus OX=10090 GN=Acaa2 PE=1 SV=3	DGTVTAGNASGVSDGAGAVLLASEDAVK_2.3e-05	Q8BWT1	2.35e-05	U	242	Q8BWT1:2.3e-05:242:U	Q8BWT1:242:U	Acaa2
125558	4	K	Q	3	80.116	1242.4	1260.93	5040.68	20151011_QEp6_NaKr_SA_totalliver_HFD3_4_phospho.raw	sp|Q6P4S8|INT1_MOUSE Integrator complex subunit 1 OS=Mus musculus OX=10090 GN=Ints1 PE=1 SV=2	R[-74.134605]ALSPSLKEPSVVPLEVLPTVLLDELEAAELEGNDDRLEGVLCGAVK	Q6P4S8	-74.1346	R	101	Q6P4S8:-74.134605:101:R	Q6P4S8:101:R	Ints1
77202	3	K	-	1	80.113	1309.93	1309.26	3925.77	20151011_QEp6_NaKr_SA_totalliver_HFD12_1_phospho.raw	sp|P42669|PURA_MOUSE Transcriptional activator protein Pur-alpha OS=Mus musculus OX=10090 GN=Pura PE=1 SV=1	RAACEQLHQQQQQQQEETTAATLLLQGEEEGEED_2.002415	P42669	2.00242	U	288	P42669:2.002415:288:U	P42669:288:U	Pura
82805	4	K	S	0	80.104	1194.54	1173.79	4692.15	20151011_QEp6_NaKr_SA_totalliver_HFD3_3_phospho.raw	sp|Q5SPL2|PHF12_MOUSE PHD finger protein 12 OS=Mus musculus OX=10090 GN=Phf12 PE=1 SV=1	APLPSHYPLSCPSAVSTQNSLGCS[82.968833]PPHQPPTLEDLSCSSCVEK	Q5SPL2	82.9688	S	509	Q5SPL2:82.968833:509:S	Q5SPL2:509:S	Phf12
88580	4	R	Q	0	80.1	879.454	859.459	3434.81	20151011_QEp6_NaKr_SA_totalliver_HFD12_1_phospho.raw	sp|P46938|YAP1_MOUSE Transcriptional coactivator YAP1 OS=Mus musculus OX=10090 GN=Yap1 PE=1 SV=2	AHSS[79.966352]PASLQLGAVSPGTLTASGVVSGPAAAPAAQHLR	P46938	79.9664	S	113	P46938:79.966352:113:S	P46938:113:S	Yap1
109514	3	R	L	0	80.097	1255.89	1255.55	3764.65	20151011_QEp6_NaKr_SA_totalliver_HFD12_2_phospho.raw	sp|Q8CGK3|LONM_MOUSE Lon protease homolog, mitochondrial OS=Mus musculus OX=10090 GN=Lonp1 PE=1 SV=2	DDNNESDVVESLDELYHTGTFAQLHEMQDLGDK_1.002036	Q8CGK3	1.00204	U	159	Q8CGK3:1.002036:159:U	Q8CGK3:159:U	Lonp1
116880	4	R	R	0	80.081	926.217	921.963	3684.83	20151011_QEp6_NaKr_SA_totalliver_HFD3_4_phospho.raw	sp|Q8CGK3|LONM_MOUSE Lon protease homolog, mitochondrial OS=Mus musculus OX=10090 GN=Lonp1 PE=1 SV=2	VVDNPLYLSDM[16.996771]GAALTGAESHELQDVLEETNLLK	Q8CGK3	16.9968	M	323	Q8CGK3:16.996771:323:M	Q8CGK3:323:M	Lonp1
81887	3	R	T	1	80.063	1088.52	1061.86	3183.57	20151011_QEp6_NaKr_SA_totalliver_HFD12_1_phospho.raw	sp|P57016|LAD1_MOUSE Ladinin-1 OS=Mus musculus OX=10090 GN=Lad1 PE=1 SV=1	LPS[79.966352]VEEAEVSKPSPPASKDEDEDFQALLR	P57016	79.9664	S	62	P57016:79.966352:62:S	P57016:62:S	Lad1
82050	2	K	H	1	80.063	1267.13	1330.67	2533.25	20151014_QEp6_NaKr_SA_totalliver_control_2_phospho.raw	sp|Q8BWT1|THIM_MOUSE 3-ketoacyl-CoA thiolase, mitochondrial OS=Mus musculus OX=10090 GN=Acaa2 PE=1 SV=3	DGTVTAGNASGVSDGAGAVLLASEDAVK_1.002036	Q8BWT1	1.00204	U	242	Q8BWT1:1.002036:242:U	Q8BWT1:242:U	Acaa2
71914	4	K	E	2	80.06	1052.24	1083.76	4205.91	20151011_QEp6_NaKr_SA_totalliver_HFD3_4_phospho.raw	sp|Q6PDG5|SMRC2_MOUSE SWI/SNF complex subunit SMARCC2 OS=Mus musculus OX=10090 GN=Smarcc2 PE=1 SV=2	ADPAFGLESSGLAGTASDEPERLEESGTEEARPEGQAADEK_2.002415	Q6PDG5	2.00242	U	729	Q6PDG5:2.002415:729:U	Q6PDG5:729:U	Smarcc2
118707	3	K	L	1	80.059	1431.68	1426.01	4276	20151011_QEp6_NaKr_SA_totalliver_HFD12_1_phospho.raw	sp|P23116|EIF3A_MOUSE Eukaryotic translation initiation factor 3 subunit A OS=Mus musculus OX=10090 GN=Eif3a PE=1 SV=5	EESQQM[16.996771]VLDLEDLDNLQTPESVLLSAVSGEDTQDRTDR	P23116	16.9968	M	111	P23116:16.996771:111:M	P23116:111:M	Eif3a
63551	3	R	A	0	80.055	1359.85	1332.86	3996.55	20151011_QEp6_NaKr_SA_totalliver_HFD3_4_phospho.raw	sp|Q8CES0|NAA30_MOUSE N-alpha-acetyltransferase 30 OS=Mus musculus OX=10090 GN=Naa30 PE=1 SV=2	CPFPAGAALACCS[80.968463]EDEEDDEEHEGGCGSPAGGEAATSAK	Q8CES0	80.9685	S	39	Q8CES0:80.968463:39:S	Q8CES0:39:S	Naa30
34028	3	K	K	0	80.05	1129.16	1110.15	3328.43	20151011_QEp6_NaKr_SA_totalliver_HFD12_1_phospho.raw	sp|Q61316|HSP74_MOUSE Heat shock 70 kDa protein 4 OS=Mus musculus OX=10090 GN=Hspa4 PE=1 SV=1	HAEQNGPVDGQGDNPGSQAAEH[57.02146]GADTAVPSDGDK	Q61316	57.0215	H	821	Q61316:57.02146:821:H	Q61316:821:H	Hspa4
74757	3	R	Q	1	80.043	1481.98	1481.64	4442.91	20151011_QEp6_NaKr_SA_totalliver_HFD12_2_phospho.raw	sp|Q8BXA1|GOLI4_MOUSE Golgi integral membrane protein 4 OS=Mus musculus OX=10090 GN=Golim4 PE=1 SV=1	AAVEDLNPADDPNNQGEDEFEEAEQVREENLPEESEEQK_1.002036	Q8BXA1	1.00204	U	506	Q8BXA1:1.002036:506:U	Q8BXA1:506:U	Golim4
104512	4	K	W	0	80.043	977.712	957.467	3826.85	20151011_QEp6_NaKr_SA_totalliver_HFD12_3_phospho.raw	sp|O70494|SP3_MOUSE Transcription factor Sp3 OS=Mus musculus OX=10090 GN=Sp3 PE=1 SV=2	LGPPS[80.968463]PGDDDEEAAVAAAAGVPAAAAGATGDLASAQLGGAPNR	O70494	80.9685	S	72	O70494:80.968463:72:S	O70494:72:S	Sp3
111636	4	R	L	2	80.033	973.482	953.234	3809.92	20151011_QEp6_NaKr_SA_totalliver_HFD3_4_phospho.raw	sp|Q8CI08|SLAI2_MOUSE SLAIN motif-containing protein 2 OS=Mus musculus OX=10090 GN=Slain2 PE=1 SV=2	RTS[80.968463]SEDLRDATSLLAAGEGGLLDEVEPLRPDELER	Q8CI08	80.9685	S	87	Q8CI08:80.968463:87:S	Q8CI08:87:S	Slain2
108202	4	K	L	0	80.022	1108.29	1107.54	4427.14	20151011_QEp6_NaKr_SA_totalliver_HFD12_3_phospho.raw	sp|Q8C142|ARH_MOUSE Low density lipoprotein receptor adapter protein 1 OS=Mus musculus OX=10090 GN=Ldlrap1 PE=1 SV=3	APLSTVSANTNNVDETPRPQVLGNNSVVWELDDGLDEAFSR_2.992953	Q8C142	2.99295	U	220	Q8C142:2.992953:220:U	Q8C142:220:U	Ldlrap1
80046	3	K	-	1	80.021	1309.6	1309.26	3925.77	20151011_QEp6_NaKr_SA_totalliver_HFD12_2_phospho.raw	sp|P42669|PURA_MOUSE Transcriptional activator protein Pur-alpha OS=Mus musculus OX=10090 GN=Pura PE=1 SV=1	RAACEQLHQQQQQQQEETTAATLLLQGEEEGEED_1.002036	P42669	1.00204	U	288	P42669:1.002036:288:U	P42669:288:U	Pura
77036	3	K	S	2	80.004	1133.84	1106.52	3317.53	20151011_QEp6_NaKr_SA_totalliver_HFD12_1_phospho.raw	sp|Q64511|TOP2B_MOUSE DNA topoisomerase 2-beta OS=Mus musculus OX=10090 GN=Top2b PE=1 SV=2	VKAS[81.969741]PLTNDGEDEFVPSDGLDKDEYAFSSGK	Q64511	81.9697	S	1387	Q64511:81.969741:1387:S	Q64511:1387:S	Top2b
104025	3	K	N	0	80.001	1348.66	1321.33	3961.97	20151011_QEp6_NaKr_SA_totalliver_HFD12_3_phospho.raw	sp|Q8CFC7|CLASR_MOUSE CLK4-associating serine/arginine rich protein OS=Mus musculus OX=10090 GN=Clasrp PE=1 SV=3	LTFLTSFGGS[81.969741]DEEAAAAAAAAAASGAAPGKPPAPPQTGGPAPGR	Q8CFC7	81.9697	S	335	Q8CFC7:81.969741:335:S	Q8CFC7:335:S	Clasrp
114472	4	R	L	0	79.998	935.928	935.925	3740.68	20151011_QEp6_NaKr_SA_totalliver_HFD12_1_phospho.raw	sp|Q91X83|METK1_MOUSE S-adenosylmethionine synthase isoform type-1 OS=Mus musculus OX=10090 GN=Mat1a PE=1 SV=1	NEEDVGAGDQGLMFGYATDETEECMPLTLVLAHK_2.3e-05	Q91X83	2.35e-05	U	127	Q91X83:2.3e-05:127:U	Q91X83:127:U	Mat1a
57234	3	K	C	1	79.969	1170.19	1221.55	3508.55	20151011_QEp6_NaKr_SA_totalliver_HFD3_4_phospho.raw	sp|Q5UAK0|MIER1_MOUSE Mesoderm induction early response protein 1 OS=Mus musculus OX=10090 GN=Mier1 PE=1 SV=2	DSSGQEDETQSSNDDPSQSVTSQDAQELLRPR_2.002415	Q5UAK0	2.00242	U	119	Q5UAK0:2.002415:119:U	Q5UAK0:119:U	Mier1
59026	3	K	K	2	79.969	1308.89	1308.56	3923.66	20151011_QEp6_NaKr_SA_totalliver_HFD12_3_phospho.raw	sp|P08113|ENPL_MOUSE Endoplasmin OS=Mus musculus OX=10090 GN=Hsp90b1 PE=1 SV=2	TETVEEPLEEDEAAKEEKEESDDEAAVEEEEEEK_1.002036	P08113	1.00204	U	286	P08113:1.002036:286:U	P08113:286:U	Hsp90b1
80975	2	K	H	1	79.966	1266.63	1330.67	2532.24	20151014_QEp6_NaKr_SA_totalliver_HFD3_2_phospho.raw	sp|Q8BWT1|THIM_MOUSE 3-ketoacyl-CoA thiolase, mitochondrial OS=Mus musculus OX=10090 GN=Acaa2 PE=1 SV=3	DGTVTAGNASGVSDGAGAVLLASEDAVK_2.3e-05	Q8BWT1	2.35e-05	U	242	Q8BWT1:2.3e-05:242:U	Q8BWT1:242:U	Acaa2
54912	3	K	N	0	79.963	1118.14	1117.81	3351.41	20151011_QEp6_NaKr_SA_totalliver_HFD12_2_phospho.raw	sp|Q61699|HS105_MOUSE Heat shock protein 105 kDa OS=Mus musculus OX=10090 GN=Hsph1 PE=1 SV=2	VPTEEEDGSSLEADMECPNQRPTESSDVDK_1.002036	Q61699	1.00204	U	501	Q61699:1.002036:501:U	Q61699:501:U	Hsph1
112251	4	K	R	0	79.959	1251.64	1231.15	4921.57	20151011_QEp6_NaKr_SA_totalliver_HFD3_3_phospho.raw	sp|Q62445|SP4_MOUSE Transcription factor Sp4 OS=Mus musculus OX=10090 GN=Sp4 PE=2 SV=2	VQQATLAPVTVAVGGLANATLGAVS[81.969741]PDQLTQVHLQQGQQTSDAEVQPGK	Q62445	81.9697	S	592	Q62445:81.969741:592:S	Q62445:592:S	Sp4
45596	3	R	D	2	79.953	1059.8	1059.8	3177.38	20151011_QEp6_NaKr_SA_totalliver_HFD12_2_phospho.raw	sp|Q9JL35|HMGN5_MOUSE High mobility group nucleosome-binding domain-containing protein 5 OS=Mus musculus OX=10090 GN=Hmgn5 PE=1 SV=2	KEEGEQEVAVDEGSDENKVEAEEEGAENK_2.3e-05	Q9JL35	2.35e-05	U	363	Q9JL35:2.3e-05:363:U	Q9JL35:363:U	Hmgn5
76413	3	K	S	2	79.946	1133.51	1106.52	3317.53	20151011_QEp6_NaKr_SA_totalliver_HFD3_4_phospho.raw	sp|Q64511|TOP2B_MOUSE DNA topoisomerase 2-beta OS=Mus musculus OX=10090 GN=Top2b PE=1 SV=2	VKAS[80.968463]PLTNDGEDEFVPSDGLDKDEYAFSSGK	Q64511	80.9685	S	1387	Q64511:80.968463:1387:S	Q64511:1387:S	Top2b
75168	4	R	-	0	79.943	982.202	943.174	3769.67	20151011_QEp6_NaKr_SA_totalliver_HFD3_4_phospho.raw	sp|P42669|PURA_MOUSE Transcriptional activator protein Pur-alpha OS=Mus musculus OX=10090 GN=Pura PE=1 SV=1	AA[156.101519]CEQLHQQQQQQQEETTAATLLLQGEEEGEED	P42669	156.102	A	290	P42669:156.101519:290:A	P42669:290:A	Pura
113804	4	K	R	0	79.934	1251.4	1231.15	4921.57	20151014_QEp6_NaKr_SA_totalliver_control_4_phospho.raw	sp|Q62445|SP4_MOUSE Transcription factor Sp4 OS=Mus musculus OX=10090 GN=Sp4 PE=2 SV=2	VQQATLAPVTVAVGGLANATLGAVS[80.968463]PDQLTQVHLQQGQQTSDAEVQPGK	Q62445	80.9685	S	592	Q62445:80.968463:592:S	Q62445:592:S	Sp4
66307	3	K	D	1	79.918	1343.6	1342.93	4026.78	20151011_QEp6_NaKr_SA_totalliver_HFD12_3_phospho.raw	sp|Q8K310|MATR3_MOUSE Matrin-3 OS=Mus musculus OX=10090 GN=Matr3 PE=1 SV=1	LEELDQENEAALENGLKNEENTEPGAESAENADDPNK_2.002415	Q8K310	2.00242	U	719	Q8K310:2.002415:719:U	Q8K310:719:U	Matr3
52134	4	K	R	1	79.906	1265.23	1296.99	5184.93	20151014_QEp6_NaKr_SA_totalliver_control_2_phospho.raw	tr|Q66JR8|Q66JR8_MOUSE Ptms protein OS=Mus musculus OX=10090 GN=Ptms PE=2 SV=1	EVVEEEENGAEEEEEETAEDGEDDDEGDEEDEEEE[-127.03952]EEEDEGPVRK	Q66JR8	-127.04	E	179	Q66JR8:-127.03952:179:E	Q66JR8:179:E	Ptms
117885	4	R	N	0	79.887	1152.58	1148.57	4591.25	20151011_QEp6_NaKr_SA_totalliver_HFD3_3_phospho.raw	sp|Q8CGK3|LONM_MOUSE Lon protease homolog, mitochondrial OS=Mus musculus OX=10090 GN=Lonp1 PE=1 SV=2	GGSDETSEGGAEDGATASTGEGPVVTALAPM[15.994685]TVPDVFPHLPLLALTR	Q8CGK3	15.9947	M	103	Q8CGK3:15.994685:103:M	Q8CGK3:103:M	Lonp1
109530	3	K	N	0	79.885	1348.66	1321.33	3961.97	20151014_QEp6_NaKr_SA_totalliver_control_2_phospho.raw	sp|Q8CFC7|CLASR_MOUSE CLK4-associating serine/arginine rich protein OS=Mus musculus OX=10090 GN=Clasrp PE=1 SV=3	LTFLTSFGGS[81.969741]DEEAAAAAAAAAASGAAPGKPPAPPQTGGPAPGR	Q8CFC7	81.9697	S	335	Q8CFC7:81.969741:335:S	Q8CFC7:335:S	Clasrp
111817	4	R	Q	2	79.863	1201.58	1181.33	4722.29	20151014_QEp6_NaKr_SA_totalliver_control_3_phospho.raw	sp|Q3UJU9|RMD3_MOUSE Regulator of microtubule dynamics protein 3 OS=Mus musculus OX=10090 GN=Rmdn3 PE=1 SV=2	KDS[80.968463]LDLDVEAASSPAAAALEEDDSSGREDVQLVLLQADELHQGSK	Q3UJU9	80.9685	S	212	Q3UJU9:80.968463:212:S	Q3UJU9:212:S	Rmdn3
57029	3	K	E	2	79.862	1063.79	1063.12	3187.34	20151011_QEp6_NaKr_SA_totalliver_HFD12_1_phospho.raw	sp|Q9R0A0|PEX14_MOUSE Peroxisomal membrane protein PEX14 OS=Mus musculus OX=10090 GN=Pex14 PE=1 SV=1	REDKEDEDDEDDDVSHVDEEDVLGVQR_2.002415	Q9R0A0	2.00242	U	320	Q9R0A0:2.002415:320:U	Q9R0A0:320:U	Pex14
96769	4	K	S	0	79.858	942.195	921.951	3684.78	20151011_QEp6_NaKr_SA_totalliver_HFD12_2_phospho.raw	sp|Q9ESE1|LRBA_MOUSE Lipopolysaccharide-responsive and beige-like anchor protein OS=Mus musculus OX=10090 GN=Lrba PE=1 SV=1	SSVLPSALTTSAPSSAVSVVSSVDPTHASDTGGES[80.968463]PGSR	Q9ESE1	80.9685	S	1770	Q9ESE1:80.968463:1770:S	Q9ESE1:1770:S	Lrba
85717	3	R	R	0	79.839	1478.35	1451.35	4352.05	20151014_QEp6_NaKr_SA_totalliver_control_3_phospho.raw	sp|Q60953-2|PML_MOUSE Isoform 2 of Protein PML OS=Mus musculus OX=10090 GN=Pml	LNAAVAS[80.968463]PEAASNQPEAASTHPVTTSTPEDLEQEASQTVGSMK	Q60953-2	80.9685	S	404	Q60953-2:80.968463:404:S	Q60953-2:404:S	Pml
113349	4	R	L	0	79.806	1248.06	1207.57	4827.26	20151014_QEp6_NaKr_SA_totalliver_control_4_phospho.raw	sp|Q6PAR5|GAPD1_MOUSE GTPase-activating protein and VPS9 domain-containing protein 1 OS=Mus musculus OX=10090 GN=Gapvd1 PE=1 SV=2	SNSVSS[161.937216]LDLEGESVSELGAGPSGSNGVEALQLLEHEQATTQDNLDDK	Q6PAR5	161.937	S	588	Q6PAR5:161.937216:588:S	Q6PAR5:588:S	Gapvd1
36285	4	K	L	1	79.795	832.867	864.888	3328.43	20151011_QEp6_NaKr_SA_totalliver_HFD12_2_phospho.raw	sp|Q61316|HSP74_MOUSE Heat shock 70 kDa protein 4 OS=Mus musculus OX=10090 GN=Hspa4 PE=1 SV=1	HAEQNGPVDGQGDNPGSQAAEHGADTAVPSDGDK_2.3e-05	Q61316	2.35e-05	U	800	Q61316:2.3e-05:800:U	Q61316:800:U	Hspa4
72991	2	R	W	0	79.794	1221.57	1221.07	2441.13	20151011_QEp6_NaKr_SA_totalliver_HFD12_1_phospho.raw	sp|Q8K2B3|SDHA_MOUSE Succinate dehydrogenase [ubiquinone] flavoprotein subunit, mitochondrial OS=Mus musculus OX=10090 GN=Sdha PE=1 SV=1	SHTVAAQGGLNAALGNMEEDNWR_1.002036	Q8K2B3	1.00204	U	98	Q8K2B3:1.002036:98:U	Q8K2B3:98:U	Sdha
103753	4	R	V	0	79.787	1022.28	1021.52	4083.07	20151011_QEp6_NaKr_SA_totalliver_HFD3_3_phospho.raw	sp|P00329|ADH1_MOUSE Alcohol dehydrogenase 1 OS=Mus musculus OX=10090 GN=Adh1 PE=1 SV=2	SDDHVVSGTLVTPLPAVLGHEGAGLVESVGEGVTCVKPGDK_2.992953	P00329	2.99295	U	49	P00329:2.992953:49:U	P00329:49:U	Adh1
72946	3	K	R	1	79.785	1568.68	1619.71	4704.02	20151011_QEp6_NaKr_SA_totalliver_HFD12_2_phospho.raw	sp|P59325|IF5_MOUSE Eukaryotic translation initiation factor 5 OS=Mus musculus OX=10090 GN=Eif5 PE=1 SV=1	ENGSVSTSETPPPPPPNELSPPHAVEEEEDDDWGEDTTEEAQR_2.992953	P59325	2.99295	U	169	P59325:2.992953:169:U	P59325:169:U	Eif5
85663	2	R	E	1	79.785	1400.62	1360.13	2719.25	20151011_QEp6_NaKr_SA_totalliver_HFD12_1_phospho.raw	sp|Q3UJU9|RMD3_MOUSE Regulator of microtubule dynamics protein 3 OS=Mus musculus OX=10090 GN=Rmdn3 PE=1 SV=2	KDS[80.968463]LDLDVEAASSPAAAALEEDDSSGR	Q3UJU9	80.9685	S	212	Q3UJU9:80.968463:212:S	Q3UJU9:212:S	Rmdn3
81210	4	K	V	1	79.783	993.983	973.484	3890.92	20151014_QEp6_NaKr_SA_totalliver_control_4_phospho.raw	sp|Q9JKB3|YBOX3_MOUSE Y-box-binding protein 3 OS=Mus musculus OX=10090 GN=Ybx3 PE=1 SV=2	SP[81.969741]AASGAPQAPAPAALLAGSPGGDAAPGPAPASSAPAGGEDAEKK	Q9JKB3	81.9697	P	34	Q9JKB3:81.969741:34:P	Q9JKB3:34:P	Ybx3
117945	4	K	L	1	79.781	1109.05	1088.81	4352.2	20151014_QEp6_NaKr_SA_totalliver_control_2_phospho.raw	sp|Q9CSB4|PAR3L_MOUSE Partitioning defective 3 homolog B OS=Mus musculus OX=10090 GN=Pard3b PE=1 SV=2	TESPGGNPADRQS[80.968463]PDAFETEVAAQLAAFKPVGGELVVTPSALK	Q9CSB4	80.9685	S	100	Q9CSB4:80.968463:100:S	Q9CSB4:100:S	Pard3b
65315	3	K	T	2	79.778	1208.53	1181.21	3541.6	20151011_QEp6_NaKr_SA_totalliver_HFD3_3_phospho.raw	sp|Q9CR29|CCD43_MOUSE Coiled-coil domain-containing protein 43 OS=Mus musculus OX=10090 GN=Ccdc43 PE=1 SV=1	AALLAQYADVT[81.969741]DEEDEADKKDDAGASTANVSSDR	Q9CR29	81.9697	T	137	Q9CR29:81.969741:137:T	Q9CR29:137:T	Ccdc43
96530	3	-	G	0	79.777	1154.55	1183.56	3548.66	20151011_QEp6_NaKr_SA_totalliver_HFD3_3_phospho.raw	sp|Q62167|DDX3X_MOUSE ATP-dependent RNA helicase DDX3X OS=Mus musculus OX=10090 GN=Ddx3x PE=1 SV=3	M[-87.032593]SHVAVENALGLDQQFAGLDLNSSDNQSGGSTASK	Q62167	-87.0326	M	1	Q62167:-87.032593:1:M	Q62167:1:M	Ddx3x
110542	4	R	L	0	79.776	1267.62	1247.12	4985.47	20151011_QEp6_NaKr_SA_totalliver_HFD12_1_phospho.raw	sp|Q3UIR3|DTX3L_MOUSE E3 ubiquitin-protein ligase DTX3L OS=Mus musculus OX=10090 GN=Dtx3l PE=1 SV=1	LPSLTQPVETPSSRPPS[81.969741]LTGSLDEALCDDLHPQDGLVSNSVDSVVQK	Q3UIR3	81.9697	S	115	Q3UIR3:81.969741:115:S	Q3UIR3:115:S	Dtx3l
67736	3	K	D	1	79.775	1343.26	1342.93	4026.78	20151011_QEp6_NaKr_SA_totalliver_HFD3_4_phospho.raw	sp|Q8K310|MATR3_MOUSE Matrin-3 OS=Mus musculus OX=10090 GN=Matr3 PE=1 SV=1	LEELDQENEAALENGLKNEENTEPGAESAENADDPNK_1.002036	Q8K310	1.00204	U	719	Q8K310:1.002036:719:U	Q8K310:719:U	Matr3
45429	3	K	E	1	79.774	1119.49	1119.16	3355.47	20151011_QEp6_NaKr_SA_totalliver_HFD12_2_phospho.raw	sp|O35691|PININ_MOUSE Pinin OS=Mus musculus OX=10090 GN=Pnn PE=1 SV=4	VAQREEELEETGNQHNDVEVEEAGEEEEK_1.002036	O35691	1.00204	U	311	O35691:1.002036:311:U	O35691:311:U	Pnn
60594	4	K	K	2	79.773	996.178	981.67	3923.66	20151014_QEp6_NaKr_SA_totalliver_control_2_phospho.raw	sp|P08113|ENPL_MOUSE Endoplasmin OS=Mus musculus OX=10090 GN=Hsp90b1 PE=1 SV=2	TE[58.023061]TVEEPLEEDEAAKEEKEESDDEAAVEEEEEEK	P08113	58.0231	E	287	P08113:58.023061:287:E	P08113:287:E	Hsp90b1
123208	4	R	E	0	79.757	1309.13	1308.38	5230.48	20151014_QEp6_NaKr_SA_totalliver_control_3_phospho.raw	sp|O35465|FKBP8_MOUSE Peptidyl-prolyl cis-trans isomerase FKBP8 OS=Mus musculus OX=10090 GN=Fkbp8 PE=1 SV=2	LPGAPLLEGFEVLDGVDDAEEEDDLSGLPPLEDMGQPTVEEAEQPGALAR_2.992953	O35465	2.99295	U	15	O35465:2.992953:15:U	O35465:15:U	Fkbp8
126296	4	R	E	0	79.756	1308.88	1308.38	5230.48	20151011_QEp6_NaKr_SA_totalliver_HFD12_2_phospho.raw	sp|O35465|FKBP8_MOUSE Peptidyl-prolyl cis-trans isomerase FKBP8 OS=Mus musculus OX=10090 GN=Fkbp8 PE=1 SV=2	LPGAPLLEGFEVLDGVDDAEEEDDLSGLPPLEDMGQPTVEEAEQPGALAR_2.002415	O35465	2.00242	U	15	O35465:2.002415:15:U	O35465:15:U	Fkbp8
82245	3	K	A	2	79.739	1099.15	1141.51	3295.42	20151011_QEp6_NaKr_SA_totalliver_HFD3_4_phospho.raw	sp|Q6P2K6|P4R3A_MOUSE Serine/threonine-protein phosphatase 4 regulatory subunit 3A OS=Mus musculus OX=10090 GN=Ppp4r3a PE=1 SV=1	GGLVGLVDYPDDDEDDDEDEDKEDTLPVSK_1.002036	Q6P2K6	1.00204	U	785	Q6P2K6:1.002036:785:U	Q6P2K6:785:U	Ppp4r3a
63587	3	K	T	2	79.733	1208.53	1181.21	3541.6	20151011_QEp6_NaKr_SA_totalliver_HFD12_3_phospho.raw	sp|Q9CR29|CCD43_MOUSE Coiled-coil domain-containing protein 43 OS=Mus musculus OX=10090 GN=Ccdc43 PE=1 SV=1	AALLAQYADVT[81.969741]DEEDEADKKDDAGASTANVSSDR	Q9CR29	81.9697	T	137	Q9CR29:81.969741:137:T	Q9CR29:137:T	Ccdc43
113395	4	R	L	2	79.725	973.981	953.234	3809.92	20151011_QEp6_NaKr_SA_totalliver_HFD12_1_phospho.raw	sp|Q8CI08|SLAI2_MOUSE SLAIN motif-containing protein 2 OS=Mus musculus OX=10090 GN=Slain2 PE=1 SV=2	RTS[82.968833]SEDLRDATSLLAAGEGGLLDEVEPLRPDELER	Q8CI08	82.9688	S	87	Q8CI08:82.968833:87:S	Q8CI08:87:S	Slain2
113635	4	R	L	0	79.722	1248.06	1207.57	4827.26	20151014_QEp6_NaKr_SA_totalliver_control_4_phospho.raw	sp|Q6PAR5|GAPD1_MOUSE GTPase-activating protein and VPS9 domain-containing protein 1 OS=Mus musculus OX=10090 GN=Gapvd1 PE=1 SV=2	SNSVSS[161.937216]LDLEGESVSELGAGPSGSNGVEALQLLEHEQATTQDNLDDK	Q6PAR5	161.937	S	588	Q6PAR5:161.937216:588:S	Q6PAR5:588:S	Gapvd1
100940	2	K	N	1	79.721	1217.11	1216.6	2432.2	20151011_QEp6_NaKr_SA_totalliver_HFD3_3_phospho.raw	sp|Q5SX40|MYH1_MOUSE Myosin-1 OS=Mus musculus OX=10090 GN=Myh1 PE=1 SV=1	KLETDLSQLQGEMEDLVQEAR_1.002036	Q5SX40	1.00204	U	1736	Q5SX40:1.002036:1736:U	Q5SX40:1736:U	Myh1
72503	3	R	L	0	79.72	1248.21	1247.88	3741.63	20151011_QEp6_NaKr_SA_totalliver_HFD12_2_phospho.raw	sp|Q3UR97|SNX21_MOUSE Sorting nexin-21 OS=Mus musculus OX=10090 GN=Snx21 PE=1 SV=1	HALASDGPGEAAAGPEAEQFPESSELEDDDAEGLSSR_1.002036	Q3UR97	1.00204	U	11	Q3UR97:1.002036:11:U	Q3UR97:11:U	Snx21
73280	4	-	K	0	79.716	1097.76	1099.52	4395.06	20151014_QEp6_NaKr_SA_totalliver_HFD3_2_phospho.raw	sp|P62960|YBOX1_MOUSE Nuclease-sensitive element-binding protein 1 OS=Mus musculus OX=10090 GN=Ybx1 PE=1 SV=3	M[-7.061798]SSEAETQQPPAAPAAALSAADTKPGSTGSGAGSGGPGGLTSAAPAGGDK	P62960	-7.0618	M	1	P62960:-7.061798:1:M	P62960:1:M	Ybx1
118613	4	K	D	0	79.712	1169.31	1148.56	4591.24	20151014_QEp6_NaKr_SA_totalliver_control_2_phospho.raw	sp|Q8VEG6|CNO6L_MOUSE CCR4-NOT transcription complex subunit 6-like OS=Mus musculus OX=10090 GN=Cnot6l PE=1 SV=2	ASSRPGSPTA[82.968833]DPNSLPLVLCADLNSLPDSGVVEYLSNGGVADNHK	Q8VEG6	82.9688	A	398	Q8VEG6:82.968833:398:A	Q8VEG6:398:A	Cnot6l
56305	4	R	R	0	79.709	1291.08	1194.78	4776.11	20151014_QEp6_NaKr_SA_totalliver_control_2_phospho.raw	sp|P42669|PURA_MOUSE Transcriptional activator protein Pur-alpha OS=Mus musculus OX=10090 GN=Pura PE=1 SV=1	D[385.177376]SGSEQGGAALGSGGSLGHPGSGSGSGGGGGGGGGGGGSGGGGGAPGGLQHETQELASK	P42669	385.177	D	5	P42669:385.177376:5:D	P42669:5:D	Pura
73614	4	-	K	0	79.699	1097.76	1099.52	4395.06	20151014_QEp6_NaKr_SA_totalliver_HFD3_2_phospho.raw	sp|P62960|YBOX1_MOUSE Nuclease-sensitive element-binding protein 1 OS=Mus musculus OX=10090 GN=Ybx1 PE=1 SV=3	M[-7.061798]SSEAETQQPPAAPAAALSAADTKPGSTGSGAGSGGPGGLTSAAPAGGDK	P62960	-7.0618	M	1	P62960:-7.061798:1:M	P62960:1:M	Ybx1
77949	4	R	L	0	79.688	1215.25	1210.75	4839.98	20151011_QEp6_NaKr_SA_totalliver_HFD3_4_phospho.raw	sp|Q80X50|UBP2L_MOUSE Ubiquitin-associated protein 2-like OS=Mus musculus OX=10090 GN=Ubap2l PE=1 SV=1	FSAQGM[17.997414]GTFNPADYAEPANTDDNYGNSSGNTWNNTGHFEPDDGTR	Q80X50	17.9974	M	196	Q80X50:17.997414:196:M	Q80X50:196:M	Ubap2l
108659	3	K	V	0	79.677	1056.52	1050.85	3150.53	20151011_QEp6_NaKr_SA_totalliver_HFD12_1_phospho.raw	sp|Q8VC30|TKFC_MOUSE Triokinase/FMN cyclase OS=Mus musculus OX=10090 GN=Tkfc PE=1 SV=1	MV[16.996771]NSVEGCADDALAGLVASNPDLQLLQGHR	Q8VC30	16.9968	V	7	Q8VC30:16.996771:7:V	Q8VC30:7:V	Tkfc
92014	4	R	A	0	79.675	1248.58	1248.08	4991.3	20151014_QEp6_NaKr_SA_totalliver_control_3_phospho.raw	sp|Q8CCS6|PABP2_MOUSE Polyadenylate-binding protein 2 OS=Mus musculus OX=10090 GN=Pabpn1 PE=1 SV=3	HLVPGAGGEAGEGDPGGAGDYGNGLESEELEPGELLPEPEPEEEPPRPR_2.002415	Q8CCS6	2.00242	U	26	Q8CCS6:2.002415:26:U	Q8CCS6:26:U	Pabpn1
84870	4	R	L	1	79.654	979.674	959.428	3834.69	20151011_QEp6_NaKr_SA_totalliver_HFD3_3_phospho.raw	sp|Q8VEK3|HNRPU_MOUSE Heterogeneous nuclear ribonucleoprotein U OS=Mus musculus OX=10090 GN=Hnrnpu PE=1 SV=1	AKS[80.968463]PQPPVEEEDEHFDDTVVCLDTYNCDLHFK	Q8VEK3	80.9685	S	247	Q8VEK3:80.968463:247:S	Q8VEK3:247:S	Hnrnpu
122334	2	R	D	0	79.638	1493.76	1493.25	2985.49	20151011_QEp6_NaKr_SA_totalliver_HFD12_2_phospho.raw	sp|P09103|PDIA1_MOUSE Protein disulfide-isomerase OS=Mus musculus OX=10090 GN=P4hb PE=1 SV=2	TGPAATTLSDTAAAESLVDSSEVTVLGFFK_1.002036	P09103	1.00204	U	135	P09103:1.002036:135:U	P09103:135:U	P4hb
107398	4	K	Q	0	79.619	1026.24	1030.24	4117.94	20151014_QEp6_NaKr_SA_totalliver_HFD3_2_phospho.raw	sp|P26231|CTNA1_MOUSE Catenin alpha-1 OS=Mus musculus OX=10090 GN=Ctnna1 PE=1 SV=1	Q[-16.022234]LQQAVTGLSNAAQATASDDAAQHQGGSGGELAYALNNFDK	P26231	-16.0222	Q	247	P26231:-16.022234:247:Q	P26231:247:Q	Ctnna1
103079	3	K	L	0	79.608	1350.96	1350.62	4049.85	20151011_QEp6_NaKr_SA_totalliver_HFD12_2_phospho.raw	sp|P16858|G3P_MOUSE Glyceraldehyde-3-phosphate dehydrogenase OS=Mus musculus OX=10090 GN=Gapdh PE=1 SV=2	GLLGYTEDQVVSCDFNSNSHSSTFDAGAGLALNDNFVK_1.002036	P16858	1.00204	U	270	P16858:1.002036:270:U	P16858:270:U	Gapdh
111751	2	R	M	1	79.602	1308.18	1308.17	2615.34	20151011_QEp6_NaKr_SA_totalliver_HFD3_4_phospho.raw	sp|Q8VDD5|MYH9_MOUSE Myosin-9 OS=Mus musculus OX=10090 GN=Myh9 PE=1 SV=4	KLEGDSTDLSDQLAELQAQLAELK_2.3e-05	Q8VDD5	2.35e-05	U	1052	Q8VDD5:2.3e-05:1052:U	Q8VDD5:1052:U	Myh9
124949	2	R	N	0	79.599	1291.13	1262.61	2524.21	20151011_QEp6_NaKr_SA_totalliver_HFD12_1_phospho.raw	sp|Q9ET01|PYGL_MOUSE Glycogen phosphorylase, liver form OS=Mus musculus OX=10090 GN=Pygl PE=1 SV=4	A[57.02146]PNDFNLQDFNVGDYLQAVLDR	Q9ET01	57.0215	A	249	Q9ET01:57.02146:249:A	Q9ET01:249:A	Pygl
74388	4	R	V	0	79.597	940.477	936.224	3741.88	20151011_QEp6_NaKr_SA_totalliver_HFD3_3_phospho.raw	sp|Q8C196|CPSM_MOUSE Carbamoyl-phosphate synthase [ammonia], mitochondrial OS=Mus musculus OX=10090 GN=Cps1 PE=1 SV=2	VLSHALSEHVEDAGVHSGDATLM[16.996771]LPTQTLSQGALEK	Q8C196	16.9968	M	1209	Q8C196:16.996771:1209:M	Q8C196:1209:M	Cps1
83896	2	K	W	1	79.596	1448.12	1528.24	3055.48	20151014_QEp6_NaKr_SA_totalliver_control_4_phospho.raw	sp|Q8K2B3|SDHA_MOUSE Succinate dehydrogenase [ubiquinone] flavoprotein subunit, mitochondrial OS=Mus musculus OX=10090 GN=Sdha PE=1 SV=1	LFPT[-160.268003]RSHTVAAQGGLNAALGNMEEDNWR	Q8K2B3	-160.268	T	96	Q8K2B3:-160.268003:96:T	Q8K2B3:96:T	Sdha
78240	3	R	L	1	79.572	1082.86	1055.53	3164.57	20151014_QEp6_NaKr_SA_totalliver_control_2_phospho.raw	sp|Q99PL5|RRBP1_MOUSE Ribosome-binding protein 1 OS=Mus musculus OX=10090 GN=Rrbp1 PE=1 SV=2	LRS[81.969741]LEALLEAGQAQDTQASHAEANQQQTR	Q99PL5	81.9697	S	1162	Q99PL5:81.969741:1162:S	Q99PL5:1162:S	Rrbp1
110860	3	R	A	0	79.532	1273.6	1272.92	3816.74	20151011_QEp6_NaKr_SA_totalliver_HFD3_3_phospho.raw	sp|Q9CQ80|VPS25_MOUSE Vacuolar protein-sorting-associated protein 25 OS=Mus musculus OX=10090 GN=Vps25 PE=1 SV=1	SGQNNSVFTLYELTSGEDTEDEEFHGLDEATLLR_2.002415	Q9CQ80	2.00242	U	118	Q9CQ80:2.002415:118:U	Q9CQ80:118:U	Vps25
99285	3	-	G	0	79.531	1154.22	1183.56	3548.66	20151011_QEp6_NaKr_SA_totalliver_HFD12_1_phospho.raw	sp|Q62167|DDX3X_MOUSE ATP-dependent RNA helicase DDX3X OS=Mus musculus OX=10090 GN=Ddx3x PE=1 SV=3	M[-88.028039]SHVAVENALGLDQQFAGLDLNSSDNQSGGSTASK	Q62167	-88.028	M	1	Q62167:-88.028039:1:M	Q62167:1:M	Ddx3x
71047	4	K	R	1	79.524	1237.79	1236.79	4944.14	20151014_QEp6_NaKr_SA_totalliver_control_2_phospho.raw	sp|P59325|IF5_MOUSE Eukaryotic translation initiation factor 5 OS=Mus musculus OX=10090 GN=Eif5 PE=1 SV=1	DKENGSVSTSETPPPPPPNELSPPHAVEEEEDDDW[3.994959215]GEDTTEEAQR	P59325	3.99175	W	201	P59325:3.994959215:201:W	P59325:201:W	Eif5
121849	3	R	H	2	79.522	1327.3	1402.36	3979.9	20151011_QEp6_NaKr_SA_totalliver_HFD12_2_phospho.raw	sp|P28271|ACOC_MOUSE Cytoplasmic aconitate hydratase OS=Mus musculus OX=10090 GN=Aco1 PE=1 SV=3	ATLANMCPEYGATAAFFPVDEVSLAYLLQTGREEDK_2.002415	P28271	2.00242	U	294	P28271:2.002415:294:U	P28271:294:U	Aco1
68025	3	R	S	0	79.52	994.149	994.144	2980.42	20151011_QEp6_NaKr_SA_totalliver_HFD12_2_phospho.raw	sp|Q8VEK3|HNRPU_MOUSE Heterogeneous nuclear ribonucleoprotein U OS=Mus musculus OX=10090 GN=Hnrnpu PE=1 SV=1	LQAALDNEAGGRPAMEPGNGSLDLGGDAAGR_2.3e-05	Q8VEK3	2.35e-05	U	38	Q8VEK3:2.3e-05:38:U	Q8VEK3:38:U	Hnrnpu
74195	3	-	K	1	79.515	1192.21	1221.54	3662.61	20151011_QEp6_NaKr_SA_totalliver_HFD12_1_phospho.raw	sp|O08663|MAP2_MOUSE Methionine aminopeptidase 2 OS=Mus musculus OX=10090 GN=Metap2 PE=1 SV=1	M[-88.028039]AGVEQAASFGGHLNGDLDPDDREEGTSSTAEEAAK	O08663	-88.028	M	1	O08663:-88.028039:1:M	O08663:1:M	Metap2
76369	3	K	-	1	79.512	1309.93	1309.26	3925.77	20151011_QEp6_NaKr_SA_totalliver_HFD12_3_phospho.raw	sp|P42669|PURA_MOUSE Transcriptional activator protein Pur-alpha OS=Mus musculus OX=10090 GN=Pura PE=1 SV=1	RAACEQLHQQQQQQQEETTAATLLLQGEEEGEED_2.002415	P42669	2.00242	U	288	P42669:2.002415:288:U	P42669:288:U	Pura
81934	4	R	D	1	79.512	936.729	993.015	3743.88	20151011_QEp6_NaKr_SA_totalliver_HFD12_1_phospho.raw	sp|Q8C196|CPSM_MOUSE Carbamoyl-phosphate synthase [ammonia], mitochondrial OS=Mus musculus OX=10090 GN=Cps1 PE=1 SV=2	VLSHALSEHVEDAGVHSGDATLMLPTQTLSQGALEK_2.002415	Q8C196	2.00242	U	1187	Q8C196:2.002415:1187:U	Q8C196:1187:U	Cps1
48683	4	K	D	3	79.505	895.398	895.144	3577.55	20151011_QEp6_NaKr_SA_totalliver_HFD12_1_phospho.raw	sp|Q9JL35|HMGN5_MOUSE High mobility group nucleosome-binding domain-containing protein 5 OS=Mus musculus OX=10090 GN=Hmgn5 PE=1 SV=2	EDRKEEGEQEVAVDEGSDENKVEAEEEGAENK_1.002036	Q9JL35	1.00204	U	360	Q9JL35:1.002036:360:U	Q9JL35:360:U	Hmgn5
58443	3	K	E	0	79.505	1239.18	1212.52	3635.56	20151011_QEp6_NaKr_SA_totalliver_HFD12_3_phospho.raw	sp|Q9CY58|PAIRB_MOUSE Plasminogen activator inhibitor 1 RNA-binding protein OS=Mus musculus OX=10090 GN=Serbp1 PE=1 SV=2	QLS[79.966352]YNCSDLDQSNVTEETPEGEEHPVADTENK	Q9CY58	79.9664	S	243	Q9CY58:79.966352:243:S	Q9CY58:243:S	Serbp1
59340	3	K	S	1	79.491	858.386	858.381	2573.13	20151011_QEp6_NaKr_SA_totalliver_HFD12_1_phospho.raw	sp|Q91YW3|DNJC3_MOUSE DnaJ homolog subfamily C member 3 OS=Mus musculus OX=10090 GN=Dnajc3 PE=1 SV=1	KFDDGEDPLDAESQQGGGGNPFHR_2.3e-05	Q91YW3	2.35e-05	U	457	Q91YW3:2.3e-05:457:U	Q91YW3:457:U	Dnajc3
109049	4	K	Q	0	79.476	1025.99	1030.24	4117.94	20151014_QEp6_NaKr_SA_totalliver_control_2_phospho.raw	sp|P26231|CTNA1_MOUSE Catenin alpha-1 OS=Mus musculus OX=10090 GN=Ctnna1 PE=1 SV=1	QL[-17.025566]QQAVTGLSNAAQATASDDAAQHQGGSGGELAYALNNFDK	P26231	-17.0256	L	248	P26231:-17.025566:248:L	P26231:248:L	Ctnna1
71679	4	-	K	0	79.473	1077.77	1099.52	4395.06	20151014_QEp6_NaKr_SA_totalliver_control_3_phospho.raw	sp|P62960|YBOX1_MOUSE Nuclease-sensitive element-binding protein 1 OS=Mus musculus OX=10090 GN=Ybx1 PE=1 SV=3	M[-87.032593]SSEAETQQPPAAPAAALSAADTKPGSTGSGAGSGGPGGLTSAAPAGGDK	P62960	-87.0326	M	1	P62960:-87.032593:1:M	P62960:1:M	Ybx1
109009	4	K	L	2	79.472	1467.19	1516.21	5862.7	20151011_QEp6_NaKr_SA_totalliver_HFD3_4_phospho.raw	sp|Q9ERU9|RBP2_MOUSE E3 SUMO-protein ligase RanBP2 OS=Mus musculus OX=10090 GN=Ranbp2 PE=1 SV=2	LNQSGASVGTDEESDVTQEEERDGQYFEPVVPLPDLVEVSSGEENEQVVFSHR_2.992953	Q9ERU9	2.99295	U	2121	Q9ERU9:2.992953:2121:U	Q9ERU9:2121:U	Ranbp2
70286	3	K	G	1	79.466	1181.21	1180.87	3540.59	20151011_QEp6_NaKr_SA_totalliver_HFD3_4_phospho.raw	sp|Q3UZ39|LRRF1_MOUSE Leucine-rich repeat flightless-interacting protein 1 OS=Mus musculus OX=10090 GN=Lrrfip1 PE=1 SV=2	VEEDGPTEGPTDLLDQNSPQCEDRELSPVGEK_1.002036	Q3UZ39	1.00204	U	632	Q3UZ39:1.002036:632:U	Q3UZ39:632:U	Lrrfip1
109735	3	K	Y	0	79.466	1224.96	1224.62	3671.84	20151011_QEp6_NaKr_SA_totalliver_HFD12_3_phospho.raw	sp|P54775|PRS6B_MOUSE 26S proteasome regulatory subunit 6B OS=Mus musculus OX=10090 GN=Psmc4 PE=1 SV=2	LQDELPALSVSRPQTGLSFLGPEPEDLEDLYSR_1.002036	P54775	1.00204	U	11	P54775:1.002036:11:U	P54775:11:U	Psmc4
117999	3	K	T	0	79.459	921.789	865.791	2595.36	20151011_QEp6_NaKr_SA_totalliver_HFD12_1_phospho.raw	sp|P16858|G3P_MOUSE Glyceraldehyde-3-phosphate dehydrogenase OS=Mus musculus OX=10090 GN=Gapdh PE=1 SV=2	VLHDNFGLVEGLMTTVHALTATQK[167.982297]	P16858	167.982	K	184	P16858:167.982297:184:K	P16858:184:K	Gapdh
82409	2	K	W	1	79.458	1448.62	1528.24	3055.48	20151011_QEp6_NaKr_SA_totalliver_HFD12_1_phospho.raw	sp|Q8K2B3|SDHA_MOUSE Succinate dehydrogenase [ubiquinone] flavoprotein subunit, mitochondrial OS=Mus musculus OX=10090 GN=Sdha PE=1 SV=1	LFPT[-159.265988]RSHTVAAQGGLNAALGNMEEDNWR	Q8K2B3	-159.266	T	96	Q8K2B3:-159.265988:96:T	Q8K2B3:96:T	Sdha
81593	4	R	D	1	79.449	936.229	993.015	3741.88	20151011_QEp6_NaKr_SA_totalliver_HFD12_1_phospho.raw	sp|Q8C196|CPSM_MOUSE Carbamoyl-phosphate synthase [ammonia], mitochondrial OS=Mus musculus OX=10090 GN=Cps1 PE=1 SV=2	VLSHALSEHVEDAGVHSGDATLMLPTQTLSQGALEK_2.3e-05	Q8C196	2.35e-05	U	1187	Q8C196:2.3e-05:1187:U	Q8C196:1187:U	Cps1
68757	3	K	L	1	79.395	1263.23	1235.91	3705.71	20151011_QEp6_NaKr_SA_totalliver_HFD3_4_phospho.raw	tr|B2RQG2|B2RQG2_MOUSE PHD finger protein 3 OS=Mus musculus OX=10090 GN=Phf3 PE=1 SV=1	NTVDLVDKPENS[81.969741]PQRNELETLGYGEDTESNDAR	B2RQG2	81.9697	S	377	B2RQG2:81.969741:377:S	B2RQG2:377:S	Phf3
66913	4	K	-	2	79.393	1076.7	1056.21	4221.81	20151014_QEp6_NaKr_SA_totalliver_HFD3_2_phospho.raw	sp|P51859|HDGF_MOUSE Hepatoma-derived growth factor OS=Mus musculus OX=10090 GN=Hdgf PE=1 SV=2	NST[81.969741]PSEPDSGQGPPAEEEEGEEEAAKEEAEAQGVRDHESL	P51859	81.9697	T	200	P51859:81.969741:200:T	P51859:200:T	Hdgf
116804	3	K	T	0	79.389	921.791	865.791	2595.36	20151011_QEp6_NaKr_SA_totalliver_HFD12_1_phospho.raw	sp|P16858|G3P_MOUSE Glyceraldehyde-3-phosphate dehydrogenase OS=Mus musculus OX=10090 GN=Gapdh PE=1 SV=2	VLHDNFGLVEGLMTTVHALTATQK[167.982297]	P16858	167.982	K	184	P16858:167.982297:184:K	P16858:184:K	Gapdh
86598	3	K	L	0	79.389	1109.85	1104.52	3311.53	20151011_QEp6_NaKr_SA_totalliver_HFD3_3_phospho.raw	sp|Q9D6F9|TBB4A_MOUSE Tubulin beta-4A chain OS=Mus musculus OX=10090 GN=Tubb4a PE=1 SV=3	EAESCDCLQGFQLTHSLGGGTGSGM[15.994685]GTLLLSK	Q9D6F9	15.9947	M	147	Q9D6F9:15.994685:147:M	Q9D6F9:147:M	Tubb4a
68990	4	R	A	0	79.385	1109.73	1088.98	4352.91	20151014_QEp6_NaKr_SA_totalliver_control_3_phospho.raw	sp|Q80U28-2|MADD_MOUSE Isoform 2 of MAP kinase-activating death domain protein OS=Mus musculus OX=10090 GN=Madd	SSSQ[82.968833]DSEVSTVVSNSSGETLGADSDLSSNAGDGPGGEGSAHLASSR	Q80U28-2	82.9688	Q	1192	Q80U28-2:82.968833:1192:Q	Q80U28-2:1192:Q	Madd
84223	2	K	W	1	79.373	1448.62	1528.24	3055.48	20151014_QEp6_NaKr_SA_totalliver_control_4_phospho.raw	sp|Q8K2B3|SDHA_MOUSE Succinate dehydrogenase [ubiquinone] flavoprotein subunit, mitochondrial OS=Mus musculus OX=10090 GN=Sdha PE=1 SV=1	LFPTRS[-159.265988]HTVAAQGGLNAALGNMEEDNWR	Q8K2B3	-159.266	S	98	Q8K2B3:-159.265988:98:S	Q8K2B3:98:S	Sdha
67397	3	K	E	0	79.369	1206.85	1212.52	3635.56	20151011_QEp6_NaKr_SA_totalliver_HFD12_2_phospho.raw	sp|Q9CY58|PAIRB_MOUSE Plasminogen activator inhibitor 1 RNA-binding protein OS=Mus musculus OX=10090 GN=Serbp1 PE=1 SV=2	Q[-17.025566]LSYNCSDLDQSNVTEETPEGEEHPVADTENK	Q9CY58	-17.0256	Q	241	Q9CY58:-17.025566:241:Q	Q9CY58:241:Q	Serbp1
82128	2	R	E	1	79.364	1400.62	1360.13	2719.25	20151011_QEp6_NaKr_SA_totalliver_HFD12_3_phospho.raw	sp|Q3UJU9|RMD3_MOUSE Regulator of microtubule dynamics protein 3 OS=Mus musculus OX=10090 GN=Rmdn3 PE=1 SV=2	KDS[80.968463]LDLDVEAASSPAAAALEEDDSSGR	Q3UJU9	80.9685	S	212	Q3UJU9:80.968463:212:S	Q3UJU9:212:S	Rmdn3
75820	4	R	V	0	79.349	940.478	936.224	3741.88	20151011_QEp6_NaKr_SA_totalliver_HFD3_4_phospho.raw	sp|Q8C196|CPSM_MOUSE Carbamoyl-phosphate synthase [ammonia], mitochondrial OS=Mus musculus OX=10090 GN=Cps1 PE=1 SV=2	VLSHALSEHVEDAGVHSGDATLM[16.996771]LPTQTLSQGALEK	Q8C196	16.9968	M	1209	Q8C196:16.996771:1209:M	Q8C196:1209:M	Cps1
37194	4	K	K	0	79.335	847.372	832.864	3328.43	20151011_QEp6_NaKr_SA_totalliver_HFD12_1_phospho.raw	sp|Q61316|HSP74_MOUSE Heat shock 70 kDa protein 4 OS=Mus musculus OX=10090 GN=Hspa4 PE=1 SV=1	HA[58.023061]EQNGPVDGQGDNPGSQAAEHGADTAVPSDGDK	Q61316	58.0231	A	801	Q61316:58.023061:801:A	Q61316:801:A	Hspa4
118275	3	K	S	0	79.3	1076.84	1049.85	3147.53	20151011_QEp6_NaKr_SA_totalliver_HFD12_2_phospho.raw	sp|Q5SWU9|ACACA_MOUSE Acetyl-CoA carboxylase 1 OS=Mus musculus OX=10090 GN=Acaca PE=1 SV=1	EGS[80.968463]LSPASVSSDTLSDLGLSGLQDGLAFHMR	Q5SWU9	80.9685	S	47	Q5SWU9:80.968463:47:S	Q5SWU9:47:S	Acaca
70223	4	K	L	2	79.299	1044.93	1024.43	4094.71	20151014_QEp6_NaKr_SA_totalliver_control_3_phospho.raw	sp|O70251|EF1B_MOUSE Elongation factor 1-beta OS=Mus musculus OX=10090 GN=Eef1b PE=1 SV=5	YGPSSVEDTTGSGAADAKDDDDLDLFGS[81.969741]DDEEESEEAKK	O70251	81.9697	S	106	O70251:81.969741:106:S	O70251:106:S	Eef1b
92689	4	R	E	0	79.296	1205.57	1200.82	4800.24	20151011_QEp6_NaKr_SA_totalliver_HFD12_1_phospho.raw	sp|P63028|TCTP_MOUSE Translationally-controlled tumor protein OS=Mus musculus OX=10090 GN=Tpt1 PE=1 SV=1	TEGALDDSLLGGNASAEGPEGEGTESTVVTGVDLVMNH[18.999029]HLQETSFTK	P63028	18.999	H	76	P63028:18.999029:76:H	P63028:76:H	Tpt1
97667	4	R	F	1	79.296	1100.53	1080.03	4317.1	20151011_QEp6_NaKr_SA_totalliver_HFD3_4_phospho.raw	sp|Q3UPF5|ZCCHV_MOUSE Zinc finger CCCH-type antiviral protein 1 OS=Mus musculus OX=10090 GN=Zc3hav1 PE=1 SV=1	FHHNSLEVLSTVSPLGSGPPS[81.969741]PDVTGCKDPLEDVSADVTQK	Q3UPF5	81.9697	S	273	Q3UPF5:81.969741:273:S	Q3UPF5:273:S	Zc3hav1
113451	4	R	Q	2	79.294	1202.07	1181.33	4722.29	20151014_QEp6_NaKr_SA_totalliver_control_2_phospho.raw	sp|Q3UJU9|RMD3_MOUSE Regulator of microtubule dynamics protein 3 OS=Mus musculus OX=10090 GN=Rmdn3 PE=1 SV=2	KDS[82.968833]LDLDVEAASSPAAAALEEDDSSGREDVQLVLLQADELHQGSK	Q3UJU9	82.9688	S	212	Q3UJU9:82.968833:212:S	Q3UJU9:212:S	Rmdn3
113331	4	K	G	2	79.285	1191.58	1170.84	4680.33	20151011_QEp6_NaKr_SA_totalliver_HFD3_4_phospho.raw	sp|O54774|AP3D1_MOUSE AP-3 complex subunit delta-1 OS=Mus musculus OX=10090 GN=Ap3d1 PE=1 SV=1	KGEDLDFWLSTT[82.968833]PPPAAAPLPAPSTEELAASTLTSPKDECEVLK	O54774	82.9688	T	870	O54774:82.968833:870:T	O54774:870:T	Ap3d1
77458	3	R	L	1	79.281	1082.85	1055.53	3164.57	20151014_QEp6_NaKr_SA_totalliver_HFD3_2_phospho.raw	sp|Q99PL5|RRBP1_MOUSE Ribosome-binding protein 1 OS=Mus musculus OX=10090 GN=Rrbp1 PE=1 SV=2	LRS[81.969741]LEALLEAGQAQDTQASHAEANQQQTR	Q99PL5	81.9697	S	1162	Q99PL5:81.969741:1162:S	Q99PL5:1162:S	Rrbp1
121933	3	R	H	2	79.28	1327.31	1402.36	3979.9	20151011_QEp6_NaKr_SA_totalliver_HFD12_1_phospho.raw	sp|P28271|ACOC_MOUSE Cytoplasmic aconitate hydratase OS=Mus musculus OX=10090 GN=Aco1 PE=1 SV=3	ATLANMCPEYGATAAFFPVDEVSLAYLLQTGREEDK_2.002415	P28271	2.00242	U	294	P28271:2.002415:294:U	P28271:294:U	Aco1
113812	3	K	T	2	79.261	1237.94	1181.27	3541.8	20151014_QEp6_NaKr_SA_totalliver_control_2_phospho.raw	sp|Q64514|TPP2_MOUSE Tripeptidyl-peptidase 2 OS=Mus musculus OX=10090 GN=Tpp2 PE=1 SV=3	YNQPFFVTSLPDDKLPK[169.984701]GAGPGCYLAGSLTLSK	Q64514	169.985	K	961	Q64514:169.984701:961:K	Q64514:961:K	Tpp2	GP
71463	3	K	L	2	79.26	1323.2	1365.58	3967.62	20151014_QEp6_NaKr_SA_totalliver_control_4_phospho.raw	sp|O70251|EF1B_MOUSE Elongation factor 1-beta OS=Mus musculus OX=10090 GN=Eef1b PE=1 SV=5	YGPSSVEDTTGSGAADAKDDDDLDLFGSDDEEESEEAK_0.943944	O70251	0.943944	U	79	O70251:0.943944:79:U	O70251:79:U	Eef1b
115349	3	K	T	0	79.258	921.795	865.791	2595.36	20151011_QEp6_NaKr_SA_totalliver_HFD3_4_phospho.raw	sp|P16858|G3P_MOUSE Glyceraldehyde-3-phosphate dehydrogenase OS=Mus musculus OX=10090 GN=Gapdh PE=1 SV=2	VLHDNFGLVEGLMTTVHALTATQK[167.982297]	P16858	167.982	K	184	P16858:167.982297:184:K	P16858:184:K	Gapdh
110270	4	R	Q	2	79.256	1201.82	1181.33	4722.29	20151011_QEp6_NaKr_SA_totalliver_HFD12_2_phospho.raw	sp|Q3UJU9|RMD3_MOUSE Regulator of microtubule dynamics protein 3 OS=Mus musculus OX=10090 GN=Rmdn3 PE=1 SV=2	KDS[81.969741]LDLDVEAASSPAAAALEEDDSSGREDVQLVLLQADELHQGSK	Q3UJU9	81.9697	S	212	Q3UJU9:81.969741:212:S	Q3UJU9:212:S	Rmdn3
111010	3	K	L	1	79.22	1244.55	1217.23	3649.67	20151011_QEp6_NaKr_SA_totalliver_HFD12_1_phospho.raw	sp|Q5EG47|AAPK1_MOUSE 5'-AMP-activated protein kinase catalytic subunit alpha-1 OS=Mus musculus OX=10090 GN=Prkaa1 PE=1 SV=2	LADFGLSNMMSDGEFLRT[81.969741]SCGSPNYAAPEVLSGR	Q5EG47	81.9697	T	183	Q5EG47:81.969741:183:T	Q5EG47:183:T	Prkaa1
72888	4	R	Q	1	79.214	1111.99	1111.48	4442.91	20151014_QEp6_NaKr_SA_totalliver_HFD3_2_phospho.raw	sp|Q8BXA1|GOLI4_MOUSE Golgi integral membrane protein 4 OS=Mus musculus OX=10090 GN=Golim4 PE=1 SV=1	AAVEDLNPADDPNNQGEDEFEEAEQVREENLPEESEEQK_2.002415	Q8BXA1	2.00242	U	506	Q8BXA1:2.002415:506:U	Q8BXA1:506:U	Golim4
119506	3	K	T	0	79.213	921.788	865.791	2595.36	20151014_QEp6_NaKr_SA_totalliver_control_2_phospho.raw	sp|P16858|G3P_MOUSE Glyceraldehyde-3-phosphate dehydrogenase OS=Mus musculus OX=10090 GN=Gapdh PE=1 SV=2	VLHDNFGLVEGLMTTVHALTATQK[167.982297]	P16858	167.982	K	184	P16858:167.982297:184:K	P16858:184:K	Gapdh
125880	4	R	S	1	79.199	1296.14	1275.89	5100.56	20151014_QEp6_NaKr_SA_totalliver_control_2_phospho.raw	sp|P53657|KPYR_MOUSE Pyruvate kinase PKLR OS=Mus musculus OX=10090 GN=Pklr PE=1 SV=1	RAS[80.968463]VAQLTQELGTAFFQQQQLPAAMADTFLEHLCLLDLDSEPVAAR	P53657	80.9685	S	43	P53657:80.968463:43:S	P53657:43:S	Pklr
95218	4	R	V	0	79.191	1006.22	1010.48	4038.88	20151011_QEp6_NaKr_SA_totalliver_HFD12_1_phospho.raw	sp|Q91Y97|ALDOB_MOUSE Fructose-bisphosphate aldolase B OS=Mus musculus OX=10090 GN=Aldob PE=1 SV=3	YASLCQQN[-17.025566]GLVPLVEPEVLPDGDHDLEHCQYVSEK	Q91Y97	-17.0256	N	181	Q91Y97:-17.025566:181:N	Q91Y97:181:N	Aldob
96587	3	R	T	0	79.181	1388.01	1361.02	4081.04	20151011_QEp6_NaKr_SA_totalliver_HFD3_4_phospho.raw	sp|Q8VCF0|MAVS_MOUSE Mitochondrial antiviral-signaling protein OS=Mus musculus OX=10090 GN=Mavs PE=1 SV=1	EHQEQEPELGGAHAANVASVPLATYGPVS[80.968463]PTVSFQPLPR	Q8VCF0	80.9685	S	220	Q8VCF0:80.968463:220:S	Q8VCF0:220:S	Mavs
109176	4	R	H	0	79.158	1211.54	1191.05	4761.17	20151011_QEp6_NaKr_SA_totalliver_HFD12_2_phospho.raw	sp|Q91VL9|ZBTB1_MOUSE Zinc finger and BTB domain-containing protein 1 OS=Mus musculus OX=10090 GN=Zbtb1 PE=1 SV=1	GGLENMRPPNNTS[81.969741]PLQEDAENASCELCGLTLTEEDLSSHYLAK	Q91VL9	81.9697	S	412	Q91VL9:81.969741:412:S	Q91VL9:412:S	Zbtb1
120562	4	K	L	2	79.128	943.745	975.764	3771.94	20151011_QEp6_NaKr_SA_totalliver_HFD3_3_phospho.raw	sp|Q7M6Y3|PICAL_MOUSE Phosphatidylinositol-binding clathrin assembly protein OS=Mus musculus OX=10090 GN=Picalm PE=1 SV=1	VAEQVGLDRGDLPDLSQAPSSLLDALEQHLASLEGK_2.3e-05	Q7M6Y3	2.35e-05	U	253	Q7M6Y3:2.3e-05:253:U	Q7M6Y3:253:U	Picalm
65306	3	K	L	0	79.125	1149.82	1122.82	3366.46	20151014_QEp6_NaKr_SA_totalliver_control_2_phospho.raw	sp|Q61937|NPM_MOUSE Nucleophosmin OS=Mus musculus OX=10090 GN=Npm1 PE=1 SV=1	CGSGPVHLSGQHLVAVEEDAES[80.968463]EDEDEEDVK	Q61937	80.9685	S	125	Q61937:80.968463:125:S	Q61937:125:S	Npm1
66453	3	K	E	0	79.117	1518.31	1517.64	4550.91	20151011_QEp6_NaKr_SA_totalliver_HFD3_3_phospho.raw	sp|O08795-2|GLU2B_MOUSE Isoform 2 of Glucosidase 2 subunit beta OS=Mus musculus OX=10090 GN=Prkcsh	EEKPPVLPPTEEEEEEEEEPEEEEEEEEEEEVQGEQPK_2.002415	O08795-2	2.00242	U	299	O08795-2:2.002415:299:U	O08795-2:299:U	Prkcsh
53866	3	K	E	1	79.115	999.464	998.787	2994.35	20151011_QEp6_NaKr_SA_totalliver_HFD12_1_phospho.raw	sp|Q8VDJ3|VIGLN_MOUSE Vigilin OS=Mus musculus OX=10090 GN=Hdlbp PE=1 SV=1	FPDREENPVHSVEPSLQENGDEAGEGR_2.002415	Q8VDJ3	2.00242	U	909	Q8VDJ3:2.002415:909:U	Q8VDJ3:909:U	Hdlbp
87132	4	K	K	0	79.112	1211.5	1178.72	4842.97	20151014_QEp6_NaKr_SA_totalliver_HFD3_2_phospho.raw	sp|Q9CPX6|ATG3_MOUSE Ubiquitin-like-conjugating enzyme ATG3 OS=Mus musculus OX=10090 GN=Atg3 PE=1 SV=1	LQDCSALCDEEDEEDEGEAADMEEYEESGLLETDEATLDTRK_2.992953	Q9CPX6	2.99295	U	136	Q9CPX6:2.992953:136:U	Q9CPX6:136:U	Atg3
116687	3	K	L	1	79.112	1432.01	1426.01	4276	20151011_QEp6_NaKr_SA_totalliver_HFD3_4_phospho.raw	sp|P23116|EIF3A_MOUSE Eukaryotic translation initiation factor 3 subunit A OS=Mus musculus OX=10090 GN=Eif3a PE=1 SV=5	EESQQM[17.997414]VLDLEDLDNLQTPESVLLSAVSGEDTQDRTDR	P23116	17.9974	M	111	P23116:17.997414:111:M	P23116:111:M	Eif3a
63704	4	K	-	2	79.108	1056.71	973.918	3892.65	20151011_QEp6_NaKr_SA_totalliver_HFD12_3_phospho.raw	tr|E0CXA0|E0CXA0_MOUSE Hepatoma-derived growth factor (Fragment) OS=Mus musculus OX=10090 GN=Hdgf PE=1 SV=1	NSTPSEPDSGQGPPAEEEEGEEEAAKEEAEAQGVRDH[331.15853]	E0CXA0	331.159	H	202	E0CXA0:331.15853:202:H	E0CXA0:202:H	Hdgf
77970	4	R	K	1	79.102	983.192	963.197	3849.77	20151014_QEp6_NaKr_SA_totalliver_control_3_phospho.raw	tr|E9Q0A7|E9Q0A7_MOUSE Oxidation resistance protein 1 OS=Mus musculus OX=10090 GN=Oxr1 PE=1 SV=1	FEDYLREPAPGDPGCGPEELRPPS[79.966352]PASPEGPDTGQK	E9Q0A7	79.9664	S	59	E9Q0A7:79.966352:59:S	E9Q0A7:59:S	Oxr1
85019	3	R	Q	0	79.095	1173.27	1145.61	3434.81	20151011_QEp6_NaKr_SA_totalliver_HFD12_3_phospho.raw	sp|P46938|YAP1_MOUSE Transcriptional coactivator YAP1 OS=Mus musculus OX=10090 GN=Yap1 PE=1 SV=2	AHS[82.968833]SPASLQLGAVSPGTLTASGVVSGPAAAPAAQHLR	P46938	82.9688	S	112	P46938:82.968833:112:S	P46938:112:S	Yap1
66853	4	K	-	2	79.086	1056.71	973.918	3892.65	20151011_QEp6_NaKr_SA_totalliver_HFD12_2_phospho.raw	tr|E0CXA0|E0CXA0_MOUSE Hepatoma-derived growth factor (Fragment) OS=Mus musculus OX=10090 GN=Hdgf PE=1 SV=1	NSTPSEPDSGQGPPAEEEEGEEEAAKEEAEAQGVRDH[331.163905]	E0CXA0	331.164	H	202	E0CXA0:331.163905:202:H	E0CXA0:202:H	Hdgf
73877	4	R	-	0	79.086	982.202	943.174	3769.67	20151011_QEp6_NaKr_SA_totalliver_HFD3_3_phospho.raw	sp|P42669|PURA_MOUSE Transcriptional activator protein Pur-alpha OS=Mus musculus OX=10090 GN=Pura PE=1 SV=1	AA[156.101519]CEQLHQQQQQQQEETTAATLLLQGEEEGEED	P42669	156.102	A	290	P42669:156.101519:290:A	P42669:290:A	Pura
108486	4	R	S	1	79.075	1067.54	1047.05	4185.17	20151014_QEp6_NaKr_SA_totalliver_control_4_phospho.raw	sp|Q8VBT9|ASPC1_MOUSE Tether containing UBX domain for GLUT4 OS=Mus musculus OX=10090 GN=Aspscr1 PE=1 SV=1	ASGS[81.969741]PPLLPAPDPVSLESEPLAEDGALGPPEPLQGTAQPVKR	Q8VBT9	81.9697	S	496	Q8VBT9:81.969741:496:S	Q8VBT9:496:S	Aspscr1
72931	3	K	R	1	79.07	1568.35	1619.71	4703.02	20151011_QEp6_NaKr_SA_totalliver_HFD12_2_phospho.raw	sp|P59325|IF5_MOUSE Eukaryotic translation initiation factor 5 OS=Mus musculus OX=10090 GN=Eif5 PE=1 SV=1	ENGSVSTSETPPPPPPNELSPPHAVEEEEDDDWGEDTTEEAQR_2.002415	P59325	2.00242	U	169	P59325:2.002415:169:U	P59325:169:U	Eif5
84229	4	K	K	0	79.069	975.963	941.461	3762.82	20151011_QEp6_NaKr_SA_totalliver_HFD12_3_phospho.raw	sp|Q9JKB3|YBOX3_MOUSE Y-box-binding protein 3 OS=Mus musculus OX=10090 GN=Ybx3 PE=1 SV=2	SPAASGA[137.990041]PQAPAPAALLAGSPGGDAAPGPAPASSAPAGGEDAEK	Q9JKB3	137.99	A	39	Q9JKB3:137.990041:39:A	Q9JKB3:39:A	Ybx3
108726	4	K	N	0	79.064	1011.74	991.247	3961.97	20151011_QEp6_NaKr_SA_totalliver_HFD12_2_phospho.raw	sp|Q8CFC7|CLASR_MOUSE CLK4-associating serine/arginine rich protein OS=Mus musculus OX=10090 GN=Clasrp PE=1 SV=3	LTFLTSFGGS[81.969741]DEEAAAAAAAAAASGAAPGKPPAPPQTGGPAPGR	Q8CFC7	81.9697	S	335	Q8CFC7:81.969741:335:S	Q8CFC7:335:S	Clasrp
54199	4	R	G	0	79.05	1020.67	1016.17	4061.64	20151011_QEp6_NaKr_SA_totalliver_HFD3_3_phospho.raw	sp|Q62376|RU17_MOUSE U1 small nuclear ribonucleoprotein 70 kDa OS=Mus musculus OX=10090 GN=Snrnp70 PE=1 SV=2	GGGGGGGGGSGGGGGGDM[17.997414]AEPSEAGDGAPDDGPPGELGPEGPDGPEEK	Q62376	17.9974	M	328	Q62376:17.997414:328:M	Q62376:328:M	Snrnp70
78771	4	R	T	1	79.05	816.892	796.648	3183.57	20151011_QEp6_NaKr_SA_totalliver_HFD12_3_phospho.raw	sp|P57016|LAD1_MOUSE Ladinin-1 OS=Mus musculus OX=10090 GN=Lad1 PE=1 SV=1	LPS[80.968463]VEEAEVSKPSPPASKDEDEDFQALLR	P57016	80.9685	S	62	P57016:80.968463:62:S	P57016:62:S	Lad1
91721	3	R	Q	0	79.045	1173.27	1145.61	3434.81	20151014_QEp6_NaKr_SA_totalliver_control_3_phospho.raw	sp|P46938|YAP1_MOUSE Transcriptional coactivator YAP1 OS=Mus musculus OX=10090 GN=Yap1 PE=1 SV=2	AHS[82.968833]SPASLQLGAVSPGTLTASGVVSGPAAAPAAQHLR	P46938	82.9688	S	112	P46938:82.968833:112:S	P46938:112:S	Yap1
78046	3	K	S	2	79.041	1133.51	1106.52	3317.53	20151014_QEp6_NaKr_SA_totalliver_control_3_phospho.raw	sp|Q64511|TOP2B_MOUSE DNA topoisomerase 2-beta OS=Mus musculus OX=10090 GN=Top2b PE=1 SV=2	VKAS[80.968463]PLTNDGEDEFVPSDGLDKDEYAFSSGK	Q64511	80.9685	S	1387	Q64511:80.968463:1387:S	Q64511:1387:S	Top2b
90466	3	R	V	1	79.035	1441	1516.38	4321	20151011_QEp6_NaKr_SA_totalliver_HFD12_1_phospho.raw	sp|Q8CCS6|PABP2_MOUSE Polyadenylate-binding protein 2 OS=Mus musculus OX=10090 GN=Pabpn1 PE=1 SV=3	APPGAPGPGPGSGAPGSQEEEEEPGLVEADPGDGALEDPELEALK_1.002036	Q8CCS6	1.00204	U	75	Q8CCS6:1.002036:75:U	Q8CCS6:75:U	Pabpn1
112015	3	K	R	0	79.023	1403.69	1376.69	4128.05	20151011_QEp6_NaKr_SA_totalliver_HFD3_3_phospho.raw	sp|P39054|DYN2_MOUSE Dynamin-2 OS=Mus musculus OX=10090 GN=Dnm2 PE=1 SV=2	EALNLLGDLSTSTVSTPVPPPVDDTWLQNTSGHS[80.968463]PTPQR	P39054	80.9685	S	764	P39054:80.968463:764:S	P39054:764:S	Dnm2
84664	4	R	E	0	79.019	1035.49	1034.99	4136.92	20151011_QEp6_NaKr_SA_totalliver_HFD3_4_phospho.raw	sp|Q9D1J3|SARNP_MOUSE SAP domain-containing ribonucleoprotein OS=Mus musculus OX=10090 GN=Sarnp PE=1 SV=3	LQAYLEDHAEEEANEEDVLGDETEEEEPKPLELPVK_2.002415	Q9D1J3	2.00242	U	38	Q9D1J3:2.002415:38:U	Q9D1J3:38:U	Sarnp
103869	4	K	W	0	79.019	977.714	957.467	3826.85	20151014_QEp6_NaKr_SA_totalliver_HFD3_2_phospho.raw	sp|O70494|SP3_MOUSE Transcription factor Sp3 OS=Mus musculus OX=10090 GN=Sp3 PE=1 SV=2	LGPPS[80.968463]PGDDDEEAAVAAAAGVPAAAAGATGDLASAQLGGAPNR	O70494	80.9685	S	72	O70494:80.968463:72:S	O70494:72:S	Sp3
82715	2	K	W	1	79.013	1448.12	1528.24	3055.48	20151014_QEp6_NaKr_SA_totalliver_control_3_phospho.raw	sp|Q8K2B3|SDHA_MOUSE Succinate dehydrogenase [ubiquinone] flavoprotein subunit, mitochondrial OS=Mus musculus OX=10090 GN=Sdha PE=1 SV=1	LFPT[-160.268003]RSHTVAAQGGLNAALGNMEEDNWR	Q8K2B3	-160.268	T	96	Q8K2B3:-160.268003:96:T	Q8K2B3:96:T	Sdha
83484	3	-	S	0	79.008	1203.58	1232.58	3695.71	20151014_QEp6_NaKr_SA_totalliver_control_3_phospho.raw	sp|Q99PT1|GDIR1_MOUSE Rho GDP-dissociation inhibitor 1 OS=Mus musculus OX=10090 GN=Arhgdia PE=1 SV=3	M[-87.032593]AEQEPTAEQLAQLAAENEEDEHSVNYKPPAQK	Q99PT1	-87.0326	M	1	Q99PT1:-87.032593:1:M	Q99PT1:1:M	Arhgdia
65678	4	K	-	2	78.995	1056.71	973.918	3892.65	20151014_QEp6_NaKr_SA_totalliver_control_3_phospho.raw	tr|E0CXA0|E0CXA0_MOUSE Hepatoma-derived growth factor (Fragment) OS=Mus musculus OX=10090 GN=Hdgf PE=1 SV=1	NSTPSEPDSGQGPPAEEEEGEEEAAKEEAEAQGVRDH[331.163947]	E0CXA0	331.164	H	202	E0CXA0:331.163947:202:H	E0CXA0:202:H	Hdgf
118834	4	K	F	0	78.995	1000.75	1000.24	3999.94	20151011_QEp6_NaKr_SA_totalliver_HFD3_4_phospho.raw	sp|Q8VDC1|FYCO1_MOUSE FYVE and coiled-coil domain-containing protein 1 OS=Mus musculus OX=10090 GN=Fyco1 PE=1 SV=1	AAEEAASSFSGLQAQLAQAEQLAQSLQETAHQEQDALK_2.002415	Q8VDC1	2.00242	U	926	Q8VDC1:2.002415:926:U	Q8VDC1:926:U	Fyco1
47521	3	K	A	0	78.993	1112.82	1112.48	3335.44	20151011_QEp6_NaKr_SA_totalliver_HFD3_3_phospho.raw	sp|P26041|MOES_MOUSE Moesin OS=Mus musculus OX=10090 GN=Msn PE=1 SV=3	TAMSTPHVAEPAENEHDEQDENGAEASAELR_1.002036	P26041	1.00204	U	465	P26041:1.002036:465:U	P26041:465:U	Msn
112357	3	K	V	0	78.986	1055.84	1028.84	3084.52	20151011_QEp6_NaKr_SA_totalliver_HFD3_3_phospho.raw	sp|Q5XJY5|COPD_MOUSE Coatomer subunit delta OS=Mus musculus OX=10090 GN=Arcn1 PE=1 SV=2	APGFGGFGSSAVSGGST[80.968463]AAMLTETLLETDKPK	Q5XJY5	80.9685	T	196	Q5XJY5:80.968463:196:T	Q5XJY5:196:T	Arcn1
49217	3	K	G	1	78.983	902.088	875.095	2623.27	20151011_QEp6_NaKr_SA_totalliver_HFD12_1_phospho.raw	sp|E9Q1P8|I2BP2_MOUSE Interferon regulatory factor 2-binding protein 2 OS=Mus musculus OX=10090 GN=Irf2bp2 PE=1 SV=1	AQPAHRS[80.968463]PADSLSSAAGASELSAEGAGK	E9Q1P8	80.9685	S	250	E9Q1P8:80.968463:250:S	E9Q1P8:250:S	Irf2bp2
41492	3	K	G	1	78.982	1084.1	1083.76	3249.28	20151011_QEp6_NaKr_SA_totalliver_HFD12_1_phospho.raw	sp|Q6PDG5|SMRC2_MOUSE SWI/SNF complex subunit SMARCC2 OS=Mus musculus OX=10090 GN=Smarcc2 PE=1 SV=2	GGTMTDLDEQDDESMETTGKDEDENSTGNK_1.002036	Q6PDG5	1.00204	U	374	Q6PDG5:1.002036:374:U	Q6PDG5:374:U	Smarcc2
123391	2	R	N	0	78.959	1456.2	1262.61	2524.21	20151014_QEp6_NaKr_SA_totalliver_control_2_phospho.raw	sp|Q9ET01|PYGL_MOUSE Glycogen phosphorylase, liver form OS=Mus musculus OX=10090 GN=Pygl PE=1 SV=4	APNDFNLQDFNVGDYLQAVLDR_387.17148	Q9ET01	387.171	U	249	Q9ET01:387.17148:249:U	Q9ET01:249:U	Pygl
62205	3	K	L	0	78.923	1149.48	1122.82	3366.46	20151011_QEp6_NaKr_SA_totalliver_HFD12_3_phospho.raw	sp|Q61937|NPM_MOUSE Nucleophosmin OS=Mus musculus OX=10090 GN=Npm1 PE=1 SV=1	CGSGPVHLSGQHLVAVEEDAES[79.966352]EDEDEEDVK	Q61937	79.9664	S	125	Q61937:79.966352:125:S	Q61937:125:S	Npm1
85183	4	K	D	1	78.921	939.894	981.921	3924.66	20151011_QEp6_NaKr_SA_totalliver_HFD12_3_phospho.raw	sp|P09103|PDIA1_MOUSE Protein disulfide-isomerase OS=Mus musculus OX=10090 GN=P4hb PE=1 SV=2	FLESGGQDGAGDDEDLDLEEALEPDMEEDDDQKAV[-168.094081]K	P09103	-168.094	V	505	P09103:-168.094081:505:V	P09103:505:V	P4hb
84774	3	K	L	0	78.918	1115.18	1109.85	3327.53	20151011_QEp6_NaKr_SA_totalliver_HFD12_3_phospho.raw	sp|Q7TMM9|TBB2A_MOUSE Tubulin beta-2A chain OS=Mus musculus OX=10090 GN=Tubb2a PE=1 SV=1	ESESCDCLQGFQLTHSLGGGTGSGM[15.994685]GTLLLSK	Q7TMM9	15.9947	M	147	Q7TMM9:15.994685:147:M	Q7TMM9:147:M	Tubb2a
113329	3	K	V	0	78.906	1479.39	1478.72	4434.14	20151011_QEp6_NaKr_SA_totalliver_HFD12_3_phospho.raw	sp|P19096|FAS_MOUSE Fatty acid synthase OS=Mus musculus OX=10090 GN=Fasn PE=1 SV=2	EQGVTFPSGEVQEQLLCSLYQPAGLAPESLEYLEAHGTGTK_2.002415	P19096	2.00242	U	258	P19096:2.002415:258:U	P19096:258:U	Fasn
53583	2	K	L	1	78.905	1516.6	1516.09	3031.17	20151011_QEp6_NaKr_SA_totalliver_HFD3_3_phospho.raw	sp|O70133|DHX9_MOUSE ATP-dependent RNA helicase A OS=Mus musculus OX=10090 GN=Dhx9 PE=1 SV=2	DKEDDGGEDDDANCNLLCGDEYGPETK_1.002036	O70133	1.00204	U	597	O70133:1.002036:597:U	O70133:597:U	Dhx9
105594	4	K	N	0	78.905	1011.74	991.247	3961.97	20151011_QEp6_NaKr_SA_totalliver_HFD3_3_phospho.raw	sp|Q8CFC7|CLASR_MOUSE CLK4-associating serine/arginine rich protein OS=Mus musculus OX=10090 GN=Clasrp PE=1 SV=3	LTFLTSFGGS[81.969741]DEEAAAAAAAAAASGAAPGKPPAPPQTGGPAPGR	Q8CFC7	81.9697	S	335	Q8CFC7:81.969741:335:S	Q8CFC7:335:S	Clasrp
95172	3	K	Q	0	78.903	1282.25	1254.92	3762.75	20151011_QEp6_NaKr_SA_totalliver_HFD12_3_phospho.raw	sp|P51125|ICAL_MOUSE Calpastatin OS=Mus musculus OX=10090 GN=Cast PE=1 SV=2	NEGLTQPLPD[81.969741]SPKPMGTDQALDALSSDFTCSSPTGK	P51125	81.9697	D	302	P51125:81.969741:302:D	P51125:302:D	Cast
64448	3	K	L	0	78.878	1149.82	1122.82	3366.46	20151011_QEp6_NaKr_SA_totalliver_HFD12_1_phospho.raw	sp|Q61937|NPM_MOUSE Nucleophosmin OS=Mus musculus OX=10090 GN=Npm1 PE=1 SV=1	CGSGPVHLSGQHLVAVEEDAES[80.968463]EDEDEEDVK	Q61937	80.9685	S	125	Q61937:80.968463:125:S	Q61937:125:S	Npm1
60518	4	K	Y	1	78.875	1221.72	1278.51	4883.86	20151011_QEp6_NaKr_SA_totalliver_HFD12_2_phospho.raw	sp|Q62318|TIF1B_MOUSE Transcription intermediary factor 1-beta OS=Mus musculus OX=10090 GN=Trim28 PE=1 SV=3	ASSDSQDANQCCTSCEDNAPATSYCVECSEPLCETCVEAHQR_2.3e-05	Q62318	2.35e-05	U	143	Q62318:2.3e-05:143:U	Q62318:143:U	Trim28
75470	3	R	K	1	78.874	1179.81	1185.15	3553.43	20151014_QEp6_NaKr_SA_totalliver_control_2_phospho.raw	sp|Q91ZX7|LRP1_MOUSE Prolow-density lipoprotein receptor-related protein 1 OS=Mus musculus OX=10090 GN=Lrp1 PE=1 SV=1	C[-16.022234]VAEALLCNGQDDCGDGSDERGCHVNECLSR	Q91ZX7	-16.0222	C	2918	Q91ZX7:-16.022234:2918:C	Q91ZX7:2918:C	Lrp1
64180	3	K	L	0	78.871	1149.82	1122.82	3366.46	20151011_QEp6_NaKr_SA_totalliver_HFD3_3_phospho.raw	sp|Q61937|NPM_MOUSE Nucleophosmin OS=Mus musculus OX=10090 GN=Npm1 PE=1 SV=1	CGSGPVHLSGQHLVAVEEDAES[80.968463]EDEDEEDVK	Q61937	80.9685	S	125	Q61937:80.968463:125:S	Q61937:125:S	Npm1
58075	4	K	V	0	78.87	1222.22	1221.72	4885.87	20151011_QEp6_NaKr_SA_totalliver_HFD12_3_phospho.raw	sp|Q62318|TIF1B_MOUSE Transcription intermediary factor 1-beta OS=Mus musculus OX=10090 GN=Trim28 PE=1 SV=3	ASSDSQDANQCCTSCEDNAPATSYCVECSEPLCETCVEAHQR_2.002415	Q62318	2.00242	U	143	Q62318:2.002415:143:U	Q62318:143:U	Trim28
109500	4	K	N	0	78.868	1011.99	991.247	3961.97	20151014_QEp6_NaKr_SA_totalliver_control_2_phospho.raw	sp|Q8CFC7|CLASR_MOUSE CLK4-associating serine/arginine rich protein OS=Mus musculus OX=10090 GN=Clasrp PE=1 SV=3	LTFLTSFGGS[82.968833]DEEAAAAAAAAAASGAAPGKPPAPPQTGGPAPGR	Q8CFC7	82.9688	S	335	Q8CFC7:82.968833:335:S	Q8CFC7:335:S	Clasrp
59833	4	K	V	0	78.858	1222.48	1221.72	4886.87	20151011_QEp6_NaKr_SA_totalliver_HFD3_3_phospho.raw	sp|Q62318|TIF1B_MOUSE Transcription intermediary factor 1-beta OS=Mus musculus OX=10090 GN=Trim28 PE=1 SV=3	ASSDSQDANQCCTSCEDNAPATSYCVECSEPLCETCVEAHQR_2.992953	Q62318	2.99295	U	143	Q62318:2.992953:143:U	Q62318:143:U	Trim28
61374	4	K	R	1	78.845	880.875	919.647	3520.47	20151014_QEp6_NaKr_SA_totalliver_HFD3_2_phospho.raw	sp|Q61584|FXR1_MOUSE Fragile X mental retardation syndrome-related protein 1 OS=Mus musculus OX=10090 GN=Fxr1 PE=1 SV=2	DPDSNPYSLLDNTESDQTADTDASESHHSTNR_1.002036	Q61584	1.00204	U	500	Q61584:1.002036:500:U	Q61584:500:U	Fxr1
74762	3	K	D	0	78.826	1171.23	1151.55	3452.64	20151011_QEp6_NaKr_SA_totalliver_HFD3_4_phospho.raw	sp|Q9D0F3|LMAN1_MOUSE Protein ERGIC-53 OS=Mus musculus OX=10090 GN=Lman1 PE=1 SV=1	N[59.010933]NPALVVLGNNGQLNYDHQNDGATQALASCQR	Q9D0F3	59.0109	N	169	Q9D0F3:59.010933:169:N	Q9D0F3:169:N	Lman1
79145	4	R	T	0	78.823	1264.05	1247.81	4988.21	20151014_QEp6_NaKr_SA_totalliver_control_4_phospho.raw	sp|P97379|G3BP2_MOUSE Ras GTPase-activating protein-binding protein 2 OS=Mus musculus OX=10090 GN=G3bp2 PE=1 SV=2	QP[64.945486]SPEPVQENANSAYYDAHPVTNGLEEPLEESSHEPEPEPESETK	P97379	64.9455	P	162	P97379:64.945486:162:P	P97379:162:P	G3bp2
83094	3	R	E	0	78.809	1253.55	1226.9	3678.67	20151011_QEp6_NaKr_SA_totalliver_HFD12_2_phospho.raw	sp|Q922B9|ITPI2_MOUSE Protein ITPRID2 OS=Mus musculus OX=10090 GN=Itprid2 PE=1 SV=3	NGGSF[79.966352]EDDLSLGAEANHLHEPDAQVENCNNLLAK	Q922B9	79.9664	F	110	Q922B9:79.966352:110:F	Q922B9:110:F	Itprid2
65306	3	K	T	2	78.805	1208.53	1181.21	3541.6	20151011_QEp6_NaKr_SA_totalliver_HFD3_4_phospho.raw	sp|Q9CR29|CCD43_MOUSE Coiled-coil domain-containing protein 43 OS=Mus musculus OX=10090 GN=Ccdc43 PE=1 SV=1	AALLAQYADVT[81.969741]DEEDEADKKDDAGASTANVSSDR	Q9CR29	81.9697	T	137	Q9CR29:81.969741:137:T	Q9CR29:137:T	Ccdc43
57907	4	R	R	0	78.801	1215.27	1194.78	4776.11	20151011_QEp6_NaKr_SA_totalliver_HFD12_2_phospho.raw	sp|P42669|PURA_MOUSE Transcriptional activator protein Pur-alpha OS=Mus musculus OX=10090 GN=Pura PE=1 SV=1	DSGS[81.969741]EQGGAALGSGGSLGHPGSGSGSGGGGGGGGGGGGSGGGGGAPGGLQHETQELASK	P42669	81.9697	S	8	P42669:81.969741:8:S	P42669:8:S	Pura
73085	3	K	D	0	78.8	1146.54	1151.55	3452.64	20151011_QEp6_NaKr_SA_totalliver_HFD12_2_phospho.raw	sp|Q9D0F3|LMAN1_MOUSE Protein ERGIC-53 OS=Mus musculus OX=10090 GN=Lman1 PE=1 SV=1	NNPALVVLGNNGQ[-15.022076]LNYDHQNDGATQALASCQR	Q9D0F3	-15.0221	Q	181	Q9D0F3:-15.022076:181:Q	Q9D0F3:181:Q	Lman1
97943	3	K	S	0	78.793	1240.9	1213.9	3639.69	20151014_QEp6_NaKr_SA_totalliver_control_4_phospho.raw	sp|Q99MI1|RB6I2_MOUSE ELKS/Rab6-interacting/CAST family member 1 OS=Mus musculus OX=10090 GN=Erc1 PE=1 SV=1	TLS[80.968463]MENLQSLNAAYATSGPMYLSDHENVGAETPK	Q99MI1	80.9685	S	55	Q99MI1:80.968463:55:S	Q99MI1:55:S	Erc1
58505	4	K	E	2	78.786	797.84	797.591	3187.34	20151011_QEp6_NaKr_SA_totalliver_HFD12_1_phospho.raw	sp|Q9R0A0|PEX14_MOUSE Peroxisomal membrane protein PEX14 OS=Mus musculus OX=10090 GN=Pex14 PE=1 SV=1	REDKEDEDDEDDDVSHVDEEDVLGVQR_1.002036	Q9R0A0	1.00204	U	320	Q9R0A0:1.002036:320:U	Q9R0A0:320:U	Pex14
119197	4	K	D	0	78.781	1168.56	1148.56	4591.24	20151011_QEp6_NaKr_SA_totalliver_HFD12_2_phospho.raw	sp|Q8VEG6|CNO6L_MOUSE CCR4-NOT transcription complex subunit 6-like OS=Mus musculus OX=10090 GN=Cnot6l PE=1 SV=2	ASSRPGSPTA[79.966352]DPNSLPLVLCADLNSLPDSGVVEYLSNGGVADNHK	Q8VEG6	79.9664	A	398	Q8VEG6:79.966352:398:A	Q8VEG6:398:A	Cnot6l
73524	3	K	D	0	78.761	1146.55	1151.55	3452.64	20151011_QEp6_NaKr_SA_totalliver_HFD12_2_phospho.raw	sp|Q9D0F3|LMAN1_MOUSE Protein ERGIC-53 OS=Mus musculus OX=10090 GN=Lman1 PE=1 SV=1	NNPALVVLGNNGQ[-15.022076]LNYDHQNDGATQALASCQR	Q9D0F3	-15.0221	Q	181	Q9D0F3:-15.022076:181:Q	Q9D0F3:181:Q	Lman1
122706	4	K	D	0	78.76	1216.05	1215.55	4859.17	20151011_QEp6_NaKr_SA_totalliver_HFD3_4_phospho.raw	sp|O70589-3|CSKP_MOUSE Isoform 3 of Peripheral plasma membrane protein CASK OS=Mus musculus OX=10090 GN=Cask	FNSFYGDPPEELPDFSEDPTSSGAVSQVLDSLEELHALTDCSEK_2.002415	O70589-3	2.00242	U	317	O70589-3:2.002415:317:U	O70589-3:317:U	Cask
112131	4	R	M	1	78.755	957.444	995.965	3826.74	20151011_QEp6_NaKr_SA_totalliver_HFD12_1_phospho.raw	sp|P70691|UD12_MOUSE UDP-glucuronosyltransferase 1-2 OS=Mus musculus OX=10090 GN=Ugt1a2 PE=1 SV=1	AFLTHSGSHGLYEGLCNGVPMVMMPLFGDQMDNAK_2.002415	P70691	2.00242	U	368	P70691:2.002415:368:U	P70691:368:U	Ugt1a2
88549	4	R	A	0	78.75	1248.83	1248.08	4992.3	20151011_QEp6_NaKr_SA_totalliver_HFD12_1_phospho.raw	sp|Q8CCS6|PABP2_MOUSE Polyadenylate-binding protein 2 OS=Mus musculus OX=10090 GN=Pabpn1 PE=1 SV=3	HLVPGAGGEAGEGDPGGAGDYGNGLESEELEPGELLPEPEPEEEPPRPR_2.992953	Q8CCS6	2.99295	U	26	Q8CCS6:2.992953:26:U	Q8CCS6:26:U	Pabpn1
124652	3	K	Y	0	78.747	1448.06	1448.05	4342.15	20151011_QEp6_NaKr_SA_totalliver_HFD3_4_phospho.raw	sp|Q8VBV7|CSN8_MOUSE COP9 signalosome complex subunit 8 OS=Mus musculus OX=10090 GN=Cops8 PE=1 SV=1	LLDQCENQELEAPGGLATPPVYGQLLALYLLQNDMNNAR_2.3e-05	Q8VBV7	2.35e-05	U	16	Q8VBV7:2.3e-05:16:U	Q8VBV7:16:U	Cops8
60377	4	K	K	2	78.745	981.924	981.67	3923.66	20151014_QEp6_NaKr_SA_totalliver_control_2_phospho.raw	sp|P08113|ENPL_MOUSE Endoplasmin OS=Mus musculus OX=10090 GN=Hsp90b1 PE=1 SV=2	TETVEEPLEEDEAAKEEKEESDDEAAVEEEEEEK_1.002036	P08113	1.00204	U	286	P08113:1.002036:286:U	P08113:286:U	Hsp90b1
92436	3	K	H	0	78.725	1182.52	1181.84	3543.52	20151014_QEp6_NaKr_SA_totalliver_control_4_phospho.raw	sp|E9PV24|FIBA_MOUSE Fibrinogen alpha chain OS=Mus musculus OX=10090 GN=Fga PE=1 SV=1	EVLTSDDGSDCGDATELDLSHSFSGSLDELSER_2.002415	E9PV24	2.00242	U	428	E9PV24:2.002415:428:U	E9PV24:428:U	Fga
112035	3	R	V	0	78.721	1146.53	1146.53	3437.57	20151011_QEp6_NaKr_SA_totalliver_HFD12_1_phospho.raw	sp|P00493|HPRT_MOUSE Hypoxanthine-guanine phosphoribosyltransferase OS=Mus musculus OX=10090 GN=Hprt1 PE=1 SV=3	SPSVVLSDDEPGYDLDLFCLPNHYAEDLEK_2.3e-05	P00493	2.35e-05	U	5	P00493:2.3e-05:5:U	P00493:5:U	Hprt1
73682	3	K	D	0	78.719	1146.21	1151.55	3452.64	20151011_QEp6_NaKr_SA_totalliver_HFD3_4_phospho.raw	sp|Q9D0F3|LMAN1_MOUSE Protein ERGIC-53 OS=Mus musculus OX=10090 GN=Lman1 PE=1 SV=1	NNPALVVLGNNG[-16.022234]QLNYDHQNDGATQALASCQR	Q9D0F3	-16.0222	G	180	Q9D0F3:-16.022234:180:G	Q9D0F3:180:G	Lman1
74209	3	R	K	1	78.717	1179.47	1185.15	3553.43	20151011_QEp6_NaKr_SA_totalliver_HFD3_3_phospho.raw	sp|Q91ZX7|LRP1_MOUSE Prolow-density lipoprotein receptor-related protein 1 OS=Mus musculus OX=10090 GN=Lrp1 PE=1 SV=1	CV[-17.025566]AEALLCNGQDDCGDGSDERGCHVNECLSR	Q91ZX7	-17.0256	V	2919	Q91ZX7:-17.025566:2919:V	Q91ZX7:2919:V	Lrp1
62216	3	-	S	1	78.705	838.74	867.745	2601.22	20151011_QEp6_NaKr_SA_totalliver_HFD12_2_phospho.raw	sp|Q9Z2D6-2|MECP2_MOUSE Isoform B of Methyl-CpG-binding protein 2 OS=Mus musculus OX=10090 GN=Mecp2	M[-87.032593]AAAAATAAAAAAPSGGGGGGEEERLEEK	Q9Z2D6-2	-87.0326	M	1	Q9Z2D6-2:-87.032593:1:M	Q9Z2D6-2:1:M	Mecp2
67002	4	K	-	2	78.703	1076.45	1056.21	4221.81	20151011_QEp6_NaKr_SA_totalliver_HFD3_4_phospho.raw	sp|P51859|HDGF_MOUSE Hepatoma-derived growth factor OS=Mus musculus OX=10090 GN=Hdgf PE=1 SV=2	NST[80.968463]PSEPDSGQGPPAEEEEGEEEAAKEEAEAQGVRDHESL	P51859	80.9685	T	200	P51859:80.968463:200:T	P51859:200:T	Hdgf
64550	3	K	L	0	78.702	1149.48	1122.82	3366.46	20151011_QEp6_NaKr_SA_totalliver_HFD3_3_phospho.raw	sp|Q61937|NPM_MOUSE Nucleophosmin OS=Mus musculus OX=10090 GN=Npm1 PE=1 SV=1	CGSGPVHLSGQHLVAVEEDAES[79.966352]EDEDEEDVK	Q61937	79.9664	S	125	Q61937:79.966352:125:S	Q61937:125:S	Npm1
79707	4	R	-	0	78.69	982.453	943.174	3769.67	20151014_QEp6_NaKr_SA_totalliver_control_3_phospho.raw	sp|P42669|PURA_MOUSE Transcriptional activator protein Pur-alpha OS=Mus musculus OX=10090 GN=Pura PE=1 SV=1	A[157.102461]ACEQLHQQQQQQQEETTAATLLLQGEEEGEED	P42669	157.102	A	289	P42669:157.102461:289:A	P42669:289:A	Pura
100764	3	K	V	1	78.69	1150.56	1150.56	3449.67	20151011_QEp6_NaKr_SA_totalliver_HFD3_4_phospho.raw	sp|Q9EQU5|SET_MOUSE Protein SET OS=Mus musculus OX=10090 GN=Set PE=1 SV=1	EQQEALEHLDEVQNELDRLNEQASEELLK_2.3e-05	Q9EQU5	2.35e-05	U	39	Q9EQU5:2.3e-05:39:U	Q9EQU5:39:U	Set
84874	3	K	E	1	78.67	1079.84	1155.23	3237.51	20151011_QEp6_NaKr_SA_totalliver_HFD12_3_phospho.raw	sp|P51125|ICAL_MOUSE Calpastatin OS=Mus musculus OX=10090 GN=Cast PE=1 SV=2	ELDDALDELSDSLGQRPPDPDENKPLDDK_1.002036	P51125	1.00204	U	644	P51125:1.002036:644:U	P51125:644:U	Cast
115224	4	K	V	0	78.667	1109.8	1109.29	4434.14	20151011_QEp6_NaKr_SA_totalliver_HFD3_3_phospho.raw	sp|P19096|FAS_MOUSE Fatty acid synthase OS=Mus musculus OX=10090 GN=Fasn PE=1 SV=2	EQGVTFPSGEVQEQLLCSLYQPAGLAPESLEYLEAHGTGTK_2.002415	P19096	2.00242	U	258	P19096:2.002415:258:U	P19096:258:U	Fasn
109600	4	R	Q	2	78.663	1201.82	1181.33	4722.29	20151011_QEp6_NaKr_SA_totalliver_HFD3_3_phospho.raw	sp|Q3UJU9|RMD3_MOUSE Regulator of microtubule dynamics protein 3 OS=Mus musculus OX=10090 GN=Rmdn3 PE=1 SV=2	KDS[81.969741]LDLDVEAASSPAAAALEEDDSSGREDVQLVLLQADELHQGSK	Q3UJU9	81.9697	S	212	Q3UJU9:81.969741:212:S	Q3UJU9:212:S	Rmdn3
46101	4	R	K	0	78.659	1127.75	1122.99	4488.95	20151014_QEp6_NaKr_SA_totalliver_control_3_phospho.raw	sp|Q1HFZ0|NSUN2_MOUSE tRNA (cytosine(34)-C(5))-methyltransferase OS=Mus musculus OX=10090 GN=Nsun2 PE=1 SV=2	VSSHVAATEGNPSDQSELESQM[18.999029]LTGAGDSETAHNTENTESNEK	Q1HFZ0	18.999	M	475	Q1HFZ0:18.999029:475:M	Q1HFZ0:475:M	Nsun2
65173	4	K	T	2	78.659	906.403	886.157	3541.6	20151014_QEp6_NaKr_SA_totalliver_HFD3_2_phospho.raw	sp|Q9CR29|CCD43_MOUSE Coiled-coil domain-containing protein 43 OS=Mus musculus OX=10090 GN=Ccdc43 PE=1 SV=1	AALLAQYADVT[80.968463]DEEDEADKKDDAGASTANVSSDR	Q9CR29	80.9685	T	137	Q9CR29:80.968463:137:T	Q9CR29:137:T	Ccdc43
74447	3	K	D	0	78.638	1152.22	1151.55	3452.64	20151014_QEp6_NaKr_SA_totalliver_control_3_phospho.raw	sp|Q9D0F3|LMAN1_MOUSE Protein ERGIC-53 OS=Mus musculus OX=10090 GN=Lman1 PE=1 SV=1	NNPALVVLGNNGQLNYDHQNDGATQALASCQR_2.002415	Q9D0F3	2.00242	U	169	Q9D0F3:2.002415:169:U	Q9D0F3:169:U	Lman1
58458	3	K	D	1	78.637	1214.53	1214.19	3640.56	20151011_QEp6_NaKr_SA_totalliver_HFD12_1_phospho.raw	sp|P51859|HDGF_MOUSE Hepatoma-derived growth factor OS=Mus musculus OX=10090 GN=Hdgf PE=1 SV=2	NSTPSEPDSGQGPPAEEEEGEEEAAKEEAEAQGVR_1.002036	P51859	1.00204	U	198	P51859:1.002036:198:U	P51859:198:U	Hdgf
70558	3	K	D	0	78.632	1152.22	1151.55	3452.64	20151011_QEp6_NaKr_SA_totalliver_HFD3_3_phospho.raw	sp|Q9D0F3|LMAN1_MOUSE Protein ERGIC-53 OS=Mus musculus OX=10090 GN=Lman1 PE=1 SV=1	NNPALVVLGNNGQLNYDHQNDGATQALASCQR_2.002415	Q9D0F3	2.00242	U	169	Q9D0F3:2.002415:169:U	Q9D0F3:169:U	Lman1
64898	4	K	E	0	78.619	1331.59	1331.34	5322.32	20151011_QEp6_NaKr_SA_totalliver_HFD12_2_phospho.raw	sp|Q3UZ39|LRRF1_MOUSE Leucine-rich repeat flightless-interacting protein 1 OS=Mus musculus OX=10090 GN=Lrrfip1 PE=1 SV=2	GPQCDTSQLGSEEGHVTSQHGGQAVENHNLDNSDLSGQLEGFNSESGGQAR_1.002036	Q3UZ39	1.00204	U	664	Q3UZ39:1.002036:664:U	Q3UZ39:664:U	Lrrfip1
106403	4	R	Q	0	78.615	1052.73	1052.47	4206.86	20151014_QEp6_NaKr_SA_totalliver_control_2_phospho.raw	tr|Q8BQ46|Q8BQ46_MOUSE TAF15 RNA polymerase II, TATA box binding protein (TBP)-associated factor OS=Mus musculus OX=10090 GN=Taf15 PE=1 SV=1	DYGPRPDADSESDNSDNNTLFVQGLGEGVSTDQVGEFFK_1.002036	Q8BQ46	1.00204	U	215	Q8BQ46:1.002036:215:U	Q8BQ46:215:U	Taf15
109526	3	K	V	1	78.613	1145.23	1150.56	3449.67	20151011_QEp6_NaKr_SA_totalliver_HFD3_3_phospho.raw	sp|Q9EQU5|SET_MOUSE Protein SET OS=Mus musculus OX=10090 GN=Set PE=1 SV=1	EQQ[-16.022234]EALEHLDEVQNELDRLNEQASEELLK	Q9EQU5	-16.0222	Q	41	Q9EQU5:-16.022234:41:Q	Q9EQU5:41:Q	Set
110792	4	R	L	0	78.606	1268.12	1247.12	4985.47	20151014_QEp6_NaKr_SA_totalliver_control_2_phospho.raw	sp|Q3UIR3|DTX3L_MOUSE E3 ubiquitin-protein ligase DTX3L OS=Mus musculus OX=10090 GN=Dtx3l PE=1 SV=1	LPSLTQPVETPSSRP[83.963286]PSLTGSLDEALCDDLHPQDGLVSNSVDSVVQK	Q3UIR3	83.9633	P	113	Q3UIR3:83.963286:113:P	Q3UIR3:113:P	Dtx3l
108523	4	R	H	1	78.605	1255.61	1235.11	4937.41	20151011_QEp6_NaKr_SA_totalliver_HFD3_3_phospho.raw	sp|Q9Z1X4|ILF3_MOUSE Interleukin enhancer-binding factor 3 OS=Mus musculus OX=10090 GN=Ilf3 PE=1 SV=2	DSSKGEDSAE[81.969741]ESDGKPALVAPPPVVEAVSNPSSVFPSDATTEQGPLLTK	Q9Z1X4	81.9697	E	484	Q9Z1X4:81.969741:484:E	Q9Z1X4:484:E	Ilf3
107683	4	R	L	0	78.599	1267.37	1247.12	4985.47	20151014_QEp6_NaKr_SA_totalliver_control_4_phospho.raw	sp|Q3UIR3|DTX3L_MOUSE E3 ubiquitin-protein ligase DTX3L OS=Mus musculus OX=10090 GN=Dtx3l PE=1 SV=1	LPS[80.968463]LTQPVETPSSRPPSLTGSLDEALCDDLHPQDGLVSNSVDSVVQK	Q3UIR3	80.9685	S	101	Q3UIR3:80.968463:101:S	Q3UIR3:101:S	Dtx3l
58205	4	K	Q	1	78.593	1077.76	1077	4308	20151014_QEp6_NaKr_SA_totalliver_HFD3_2_phospho.raw	sp|O54988|SLK_MOUSE STE20-like serine/threonine-protein kinase OS=Mus musculus OX=10090 GN=Slk PE=1 SV=2	AAQSGEGDEALAPTQTLAEKPTEGPEAGGAEEEPPGGERVEDK_2.992953	O54988	2.99295	U	563	O54988:2.992953:563:U	O54988:563:U	Slk
61775	3	-	S	1	78.593	838.074	867.745	2601.22	20151011_QEp6_NaKr_SA_totalliver_HFD3_4_phospho.raw	sp|Q9Z2D6-2|MECP2_MOUSE Isoform B of Methyl-CpG-binding protein 2 OS=Mus musculus OX=10090 GN=Mecp2	M[-89.029539]AAAAATAAAAAAPSGGGGGGEEERLEEK	Q9Z2D6-2	-89.0295	M	1	Q9Z2D6-2:-89.029539:1:M	Q9Z2D6-2:1:M	Mecp2
61869	3	K	E	0	78.592	1081.14	1081.14	3241.41	20151011_QEp6_NaKr_SA_totalliver_HFD12_1_phospho.raw	sp|Q9CY58-2|PAIRB_MOUSE Isoform 2 of Plasminogen activator inhibitor 1 RNA-binding protein OS=Mus musculus OX=10090 GN=Serbp1	DELTDLDQSNVTEETPEGEEHPVADTENK_2.3e-05	Q9CY58-2	2.35e-05	U	229	Q9CY58-2:2.3e-05:229:U	Q9CY58-2:229:U	Serbp1
99090	4	R	T	0	78.585	1041.01	1021.02	4081.04	20151014_QEp6_NaKr_SA_totalliver_HFD3_2_phospho.raw	sp|Q8VCF0|MAVS_MOUSE Mitochondrial antiviral-signaling protein OS=Mus musculus OX=10090 GN=Mavs PE=1 SV=1	EHQEQEPELGGAHAANVASVPLATYGPVS[79.966352]PTVSFQPLPR	Q8VCF0	79.9664	S	220	Q8VCF0:79.966352:220:S	Q8VCF0:220:S	Mavs
77657	3	K	S	2	78.582	1133.51	1106.52	3317.53	20151014_QEp6_NaKr_SA_totalliver_control_2_phospho.raw	sp|Q64511|TOP2B_MOUSE DNA topoisomerase 2-beta OS=Mus musculus OX=10090 GN=Top2b PE=1 SV=2	VKAS[80.968463]PLTNDGEDEFVPSDGLDKDEYAFSSGK	Q64511	80.9685	S	1387	Q64511:80.968463:1387:S	Q64511:1387:S	Top2b
78217	3	K	-	1	78.581	1310.27	1309.26	3925.77	20151014_QEp6_NaKr_SA_totalliver_HFD3_2_phospho.raw	sp|P42669|PURA_MOUSE Transcriptional activator protein Pur-alpha OS=Mus musculus OX=10090 GN=Pura PE=1 SV=1	RAACEQLHQQQQQQQEETTAATLLLQGEEEGEED_2.992953	P42669	2.99295	U	288	P42669:2.992953:288:U	P42669:288:U	Pura
81548	4	K	S	0	78.573	1198.05	1179.79	4716.15	20151011_QEp6_NaKr_SA_totalliver_HFD12_2_phospho.raw	tr|Q3UJJ8|Q3UJJ8_MOUSE Uncharacterized protein (Fragment) OS=Mus musculus OX=10090 GN=Rdx PE=2 SV=1	TVMSAPPPPPPPPVLPPTENEHDEQD[72.987382]ENSEASAELSSEGVMNHR	Q3UJJ8	72.9874	D	560	Q3UJJ8:72.987382:560:D	Q3UJJ8:560:D	Rdx
75643	3	R	C	0	78.563	1151.22	1150.55	3449.63	20151011_QEp6_NaKr_SA_totalliver_HFD3_4_phospho.raw	sp|Q9DCS2|MTL26_MOUSE Methyltransferase-like 26 OS=Mus musculus OX=10090 GN=Mettl26 PE=1 SV=1	VLEVASGSGQHAAHFAQAFPNAEWQPSDVDQR_2.002415	Q9DCS2	2.00242	U	31	Q9DCS2:2.002415:31:U	Q9DCS2:31:U	Mettl26
84218	4	R	M	0	78.554	1033.5	1012.75	4047.99	20151014_QEp6_NaKr_SA_totalliver_control_3_phospho.raw	sp|Q8BND5|QSOX1_MOUSE Sulfhydryl oxidase 1 OS=Mus musculus OX=10090 GN=Qsox1 PE=1 SV=1	NSVLGHEQAASA[82.968833]ESPGATALDVPAEKPEASGPQELYTGLR	Q8BND5	82.9688	A	588	Q8BND5:82.968833:588:A	Q8BND5:588:A	Qsox1
115070	4	K	D	1	78.553	1309.39	1289.15	5153.57	20151014_QEp6_NaKr_SA_totalliver_control_4_phospho.raw	sp|O70494|SP3_MOUSE Transcription factor Sp3 OS=Mus musculus OX=10090 GN=Sp3 PE=1 SV=2	LGPPS[80.968463]PGDDDEEAAVAAAAGVPAAAAGATGDLASAQLGGAPNRWEVLSATPTTLK	O70494	80.9685	S	72	O70494:80.968463:72:S	O70494:72:S	Sp3
111020	4	R	H	1	78.552	1255.6	1235.11	4937.41	20151011_QEp6_NaKr_SA_totalliver_HFD12_2_phospho.raw	sp|Q9Z1X4|ILF3_MOUSE Interleukin enhancer-binding factor 3 OS=Mus musculus OX=10090 GN=Ilf3 PE=1 SV=2	DSSKGEDSAE[81.969741]ESDGKPALVAPPPVVEAVSNPSSVFPSDATTEQGPLLTK	Q9Z1X4	81.9697	E	484	Q9Z1X4:81.969741:484:E	Q9Z1X4:484:E	Ilf3
86544	3	K	E	1	78.533	1079.85	1155.23	3237.51	20151011_QEp6_NaKr_SA_totalliver_HFD3_4_phospho.raw	sp|P51125|ICAL_MOUSE Calpastatin OS=Mus musculus OX=10090 GN=Cast PE=1 SV=2	ELDDALDELSDSLGQRPPDPDENKPLDDK_1.002036	P51125	1.00204	U	644	P51125:1.002036:644:U	P51125:644:U	Cast
60130	4	K	V	0	78.525	1222.73	1221.72	4883.86	20151014_QEp6_NaKr_SA_totalliver_control_2_phospho.raw	sp|Q62318|TIF1B_MOUSE Transcription intermediary factor 1-beta OS=Mus musculus OX=10090 GN=Trim28 PE=1 SV=3	ASSDSQDANQCCTSCEDN[3.991747]APATSYCVECSEPLCETCVEAHQR	Q62318	3.99175	N	160	Q62318:3.991747:160:N	Q62318:160:N	Trim28
79893	4	K	S	0	78.52	1218.49	1217.99	4868.95	20151011_QEp6_NaKr_SA_totalliver_HFD12_2_phospho.raw	sp|Q80YR5|SAFB2_MOUSE Scaffold attachment factor B2 OS=Mus musculus OX=10090 GN=Safb2 PE=1 SV=2	LAEEEDLFESCGHPEEEEEEEEEDQEEEQEEEGDLALASSSK_2.002415	Q80YR5	2.00242	U	248	Q80YR5:2.002415:248:U	Q80YR5:248:U	Safb2
78011	4	R	A	1	78.519	1117.04	1077.27	4465.15	20151011_QEp6_NaKr_SA_totalliver_HFD3_3_phospho.raw	sp|D3YXK2|SAFB1_MOUSE Scaffold attachment factor B1 OS=Mus musculus OX=10090 GN=Safb PE=1 SV=2	REPADAPGGGTGMDREPVGLEEPVEQSSTAAQLPEATSQELVR_2.992953	D3YXK2	2.99295	U	317	D3YXK2:2.992953:317:U	D3YXK2:317:U	Safb
125882	3	R	C	0	78.515	1508.67	1481.35	4442.03	20151011_QEp6_NaKr_SA_totalliver_HFD12_2_phospho.raw	sp|Q8BWJ3|KPB2_MOUSE Phosphorylase b kinase regulatory subunit alpha, liver isoform OS=Mus musculus OX=10090 GN=Phka2 PE=1 SV=1	SFS[81.969741]PDSEPDLGGYLEDSSPQESQDELDQYLSHLLQSTSLK	Q8BWJ3	81.9697	S	637	Q8BWJ3:81.969741:637:S	Q8BWJ3:637:S	Phka2
85820	3	K	V	0	78.514	1080.18	1079.51	3238.51	20151011_QEp6_NaKr_SA_totalliver_HFD3_3_phospho.raw	sp|P51125|ICAL_MOUSE Calpastatin OS=Mus musculus OX=10090 GN=Cast PE=1 SV=2	ELDDALDELSDSLGQRPPDPDENKPLDDK_2.002415	P51125	2.00242	U	644	P51125:2.002415:644:U	P51125:644:U	Cast
99245	4	K	C	0	78.513	1393.11	1388.61	5551.41	20151011_QEp6_NaKr_SA_totalliver_HFD12_1_phospho.raw	sp|P35564|CALX_MOUSE Calnexin OS=Mus musculus OX=10090 GN=Canx PE=1 SV=1	LPDEEATKPEGWLDDEPEYLPDPDAEKPEDWDEDMD[17.997414]GEWEAPQLANPK	P35564	17.9974	D	348	P35564:17.997414:348:D	P35564:348:D	Canx
95305	4	K	L	0	78.507	1248.83	1252.83	5008.31	20151014_QEp6_NaKr_SA_totalliver_control_4_phospho.raw	tr|Q8VCQ8|Q8VCQ8_MOUSE Caldesmon 1 OS=Mus musculus OX=10090 GN=Cald1 PE=1 SV=1	Q[-16.022234]EEESLGQVTDQVEAHVQNSVPDEESKPASSNTQVEGDEEAALLER	Q8VCQ8	-16.0222	Q	48	Q8VCQ8:-16.022234:48:Q	Q8VCQ8:48:Q	Cald1
98477	3	K	S	0	78.5	1241.23	1213.9	3639.69	20151011_QEp6_NaKr_SA_totalliver_HFD12_1_phospho.raw	sp|Q99MI1|RB6I2_MOUSE ELKS/Rab6-interacting/CAST family member 1 OS=Mus musculus OX=10090 GN=Erc1 PE=1 SV=1	TLSM[81.969741]ENLQSLNAAYATSGPMYLSDHENVGAETPK	Q99MI1	81.9697	M	56	Q99MI1:81.969741:56:M	Q99MI1:56:M	Erc1
66476	3	R	L	0	78.498	965.801	965.799	2895.38	20151011_QEp6_NaKr_SA_totalliver_HFD12_1_phospho.raw	sp|Q99PL5|RRBP1_MOUSE Ribosome-binding protein 1 OS=Mus musculus OX=10090 GN=Rrbp1 PE=1 SV=2	SLEALLEAGQAQDTQASHAEANQQQTR_2.3e-05	Q99PL5	2.35e-05	U	1162	Q99PL5:2.3e-05:1162:U	Q99PL5:1162:U	Rrbp1
89947	3	R	V	1	78.498	1441.34	1516.38	4322	20151011_QEp6_NaKr_SA_totalliver_HFD12_2_phospho.raw	sp|Q8CCS6|PABP2_MOUSE Polyadenylate-binding protein 2 OS=Mus musculus OX=10090 GN=Pabpn1 PE=1 SV=3	APPGAPGPGPGSGAPGSQEEEEEPGLVEADPGDGALEDPELEALK_2.002415	Q8CCS6	2.00242	U	75	Q8CCS6:2.002415:75:U	Q8CCS6:75:U	Pabpn1
60312	4	K	V	0	78.483	1236.48	1221.72	4883.86	20151011_QEp6_NaKr_SA_totalliver_HFD12_1_phospho.raw	sp|Q62318|TIF1B_MOUSE Transcription intermediary factor 1-beta OS=Mus musculus OX=10090 GN=Trim28 PE=1 SV=3	AS[59.010933]SDSQDANQCCTSCEDNAPATSYCVECSEPLCETCVEAHQR	Q62318	59.0109	S	144	Q62318:59.010933:144:S	Q62318:144:S	Trim28
63713	4	K	-	2	78.471	1056.46	973.918	3892.65	20151011_QEp6_NaKr_SA_totalliver_HFD3_3_phospho.raw	tr|E0CXA0|E0CXA0_MOUSE Hepatoma-derived growth factor (Fragment) OS=Mus musculus OX=10090 GN=Hdgf PE=1 SV=1	NSTPSEPDSGQGPPAEEEEGEEEAAKEEAEAQGVRDH[330.154902]	E0CXA0	330.155	H	202	E0CXA0:330.154902:202:H	E0CXA0:202:H	Hdgf
64775	2	K	D	1	78.47	1388.23	1451.77	2775.44	20151011_QEp6_NaKr_SA_totalliver_HFD12_3_phospho.raw	sp|P99027|RLA2_MOUSE 60S acidic ribosomal protein P2 OS=Mus musculus OX=10090 GN=Rplp2 PE=1 SV=3	LASVPAGGAVAVSAAPGSAAPAAGSAPAAAEEK_1.002036	P99027	1.00204	U	62	P99027:1.002036:62:U	P99027:62:U	Rplp2
66864	3	R	L	0	78.463	965.801	965.799	2895.38	20151011_QEp6_NaKr_SA_totalliver_HFD12_2_phospho.raw	sp|Q99PL5|RRBP1_MOUSE Ribosome-binding protein 1 OS=Mus musculus OX=10090 GN=Rrbp1 PE=1 SV=2	SLEALLEAGQAQDTQASHAEANQQQTR_2.3e-05	Q99PL5	2.35e-05	U	1162	Q99PL5:2.3e-05:1162:U	Q99PL5:1162:U	Rrbp1
118307	4	K	V	0	78.443	1109.8	1109.29	4434.14	20151011_QEp6_NaKr_SA_totalliver_HFD12_1_phospho.raw	sp|P19096|FAS_MOUSE Fatty acid synthase OS=Mus musculus OX=10090 GN=Fasn PE=1 SV=2	EQGVTFPSGEVQEQLLCSLYQPAGLAPESLEYLEAHGTGTK_2.002415	P19096	2.00242	U	258	P19096:2.002415:258:U	P19096:258:U	Fasn
76960	3	K	E	0	78.435	1116.82	1116.82	3348.44	20151011_QEp6_NaKr_SA_totalliver_HFD12_2_phospho.raw	sp|Q60598|SRC8_MOUSE Src substrate cortactin OS=Mus musculus OX=10090 GN=Cttn PE=1 SV=2	ASAGHAVSLTQDDGGADDWETDPDFVNDVSEK_2.3e-05	Q60598	2.35e-05	U	4	Q60598:2.3e-05:4:U	Q60598:4:U	Cttn
70465	3	K	L	0	78.433	1117.81	1122.82	3366.46	20151011_QEp6_NaKr_SA_totalliver_HFD12_3_phospho.raw	sp|Q61937|NPM_MOUSE Nucleophosmin OS=Mus musculus OX=10090 GN=Npm1 PE=1 SV=1	C[-15.022076]GSGPVHLSGQHLVAVEEDAESEDEDEEDVK	Q61937	-15.0221	C	104	Q61937:-15.022076:104:C	Q61937:104:C	Npm1
67949	4	-	V	1	78.42	1196.55	1208.31	4830.21	20151011_QEp6_NaKr_SA_totalliver_HFD3_4_phospho.raw	sp|Q62511|ZFP91_MOUSE E3 ubiquitin-protein ligase ZFP91 OS=Mus musculus OX=10090 GN=Zfp91 PE=1 SV=3	MPGETEEPR[-47.090825]SPEQQDQEGGPAAAADAASEELRPGAAAAPAAPAETASSR	Q62511	-47.0908	R	9	Q62511:-47.090825:9:R	Q62511:9:R	Zfp91
110916	3	K	V	0	78.42	1056.85	1050.85	3150.53	20151014_QEp6_NaKr_SA_totalliver_control_2_phospho.raw	sp|Q8VC30|TKFC_MOUSE Triokinase/FMN cyclase OS=Mus musculus OX=10090 GN=Tkfc PE=1 SV=1	MV[17.997414]NSVEGCADDALAGLVASNPDLQLLQGHR	Q8VC30	17.9974	V	7	Q8VC30:17.997414:7:V	Q8VC30:7:V	Tkfc
87272	4	R	A	0	78.379	1248.83	1248.08	4992.3	20151011_QEp6_NaKr_SA_totalliver_HFD3_3_phospho.raw	sp|Q8CCS6|PABP2_MOUSE Polyadenylate-binding protein 2 OS=Mus musculus OX=10090 GN=Pabpn1 PE=1 SV=3	HLVPGAGGEAGEGDPGGAGDYGNGLESEELEPGELLPEPEPEEEPPRPR_2.992953	Q8CCS6	2.99295	U	26	Q8CCS6:2.992953:26:U	Q8CCS6:26:U	Pabpn1
103743	4	R	E	0	78.376	1201.82	1200.82	4800.24	20151011_QEp6_NaKr_SA_totalliver_HFD12_1_phospho.raw	sp|P63028|TCTP_MOUSE Translationally-controlled tumor protein OS=Mus musculus OX=10090 GN=Tpt1 PE=1 SV=1	TEGALDDSLLGGNASAE[3.991747]GPEGEGTESTVVTGVDLVMNHHLQETSFTK	P63028	3.99175	E	55	P63028:3.991747:55:E	P63028:55:E	Tpt1
117265	4	-	E	0	78.357	1342.91	1364.66	5455.63	20151011_QEp6_NaKr_SA_totalliver_HFD12_1_phospho.raw	sp|Q8BMP6|GCP60_MOUSE Golgi resident protein GCP60 OS=Mus musculus OX=10090 GN=Acbd3 PE=1 SV=3	M[-87.032593]AAQLNVEQLEVSLDGLTLSPDSEERPGAEGAPPQTPPSSAPGNGLGSGASGQQR	Q8BMP6	-87.0326	M	1	Q8BMP6:-87.032593:1:M	Q8BMP6:1:M	Acbd3
54790	4	K	T	0	78.353	1016.19	995.695	3979.76	20151014_QEp6_NaKr_SA_totalliver_control_2_phospho.raw	sp|Q5SSZ5|TENS3_MOUSE Tensin-3 OS=Mus musculus OX=10090 GN=Tns3 PE=1 SV=1	SASDT[81.969741]GLPSSPQGMPATSSPDHGDHTLSVSSDSGHSTASAR	Q5SSZ5	81.9697	T	365	Q5SSZ5:81.969741:365:T	Q5SSZ5:365:T	Tns3
27399	3	K	D	2	78.342	1109.75	1109.41	3326.22	20151011_QEp6_NaKr_SA_totalliver_HFD12_3_phospho.raw	sp|P14211|CALR_MOUSE Calreticulin OS=Mus musculus OX=10090 GN=Calr PE=1 SV=1	EDDDDRDEDEDEEDEKEEDEEESPGQAK_1.002036	P14211	1.00204	U	386	P14211:1.002036:386:U	P14211:386:U	Calr
40425	3	K	E	1	78.337	1119.5	1119.16	3355.47	20151011_QEp6_NaKr_SA_totalliver_HFD3_4_phospho.raw	sp|O35691|PININ_MOUSE Pinin OS=Mus musculus OX=10090 GN=Pnn PE=1 SV=4	VAQREEELEETGNQHNDVEVEEAGEEEEK_1.002036	O35691	1.00204	U	311	O35691:1.002036:311:U	O35691:311:U	Pnn
92332	3	R	A	0	78.311	1037.16	1015.85	3045.52	20151014_QEp6_NaKr_SA_totalliver_HFD3_2_phospho.raw	sp|P70290|EM55_MOUSE 55 kDa erythrocyte membrane protein OS=Mus musculus OX=10090 GN=Mpp1 PE=1 SV=1	QGSL[63.94265]HVGDELLELNGTNVTNHSVDQLQK	P70290	63.9427	L	111	P70290:63.94265:111:L	P70290:111:L	Mpp1
71185	3	K	D	0	78.299	1113.87	1151.55	3339.6	20151011_QEp6_NaKr_SA_totalliver_HFD3_4_phospho.raw	sp|Q9D0F3|LMAN1_MOUSE Protein ERGIC-53 OS=Mus musculus OX=10090 GN=Lman1 PE=1 SV=1	NPALVVLGNNGQLNYDHQNDGATQALASCQR_1.002036	Q9D0F3	1.00204	U	170	Q9D0F3:1.002036:170:U	Q9D0F3:170:U	Lman1
114022	3	K	L	0	78.263	1092.2	1091.53	3272.58	20151011_QEp6_NaKr_SA_totalliver_HFD3_3_phospho.raw	sp|O70400|PDLI1_MOUSE PDZ and LIM domain protein 1 OS=Mus musculus OX=10090 GN=Pdlim1 PE=1 SV=4	AALANLCLGDLLTALDGEDTSSMTHLEAQNK_2.002415	O70400	2.00242	U	39	O70400:2.002415:39:U	O70400:39:U	Pdlim1
73697	3	K	D	0	78.261	1152.88	1151.55	3452.64	20151014_QEp6_NaKr_SA_totalliver_HFD3_2_phospho.raw	sp|Q9D0F3|LMAN1_MOUSE Protein ERGIC-53 OS=Mus musculus OX=10090 GN=Lman1 PE=1 SV=1	NNPALVVLGNNGQLN[3.991747]YDHQNDGATQALASCQR	Q9D0F3	3.99175	N	183	Q9D0F3:3.991747:183:N	Q9D0F3:183:N	Lman1
105096	4	K	L	0	78.259	716.627	709.87	2836.46	20151011_QEp6_NaKr_SA_totalliver_HFD12_1_phospho.raw	sp|P01942|HBA_MOUSE Hemoglobin subunit alpha OS=Mus musculus OX=10090 GN=Hba PE=1 SV=2	VADALAS[27.0167]AAGHLDDLPGALSALSDLHAHK	P01942	27.0167	S	69	P01942:27.0167:69:S	P01942:69:S	Hba
86959	3	R	A	1	78.258	1238.91	1211.58	3632.73	20151014_QEp6_NaKr_SA_totalliver_HFD3_2_phospho.raw	tr|O70349|O70349_MOUSE MCG15924, isoform CRA_a OS=Mus musculus OX=10090 GN=SKI PE=4 SV=1	LLEPLDL[81.969741]SGGDEDEGEAAGGPRGDNASPSPSGTPLVR	O70349	81.9697	L	212	O70349:81.969741:212:L	O70349:212:L	SKI
87091	3	K	A	1	78.255	1262.19	1252.19	3754.56	20151011_QEp6_NaKr_SA_totalliver_HFD3_3_phospho.raw	sp|P09103|PDIA1_MOUSE Protein disulfide-isomerase OS=Mus musculus OX=10090 GN=P4hb PE=1 SV=2	K[29.990816]FLESGGQDGAGDDEDLDLEEALEPDMEEDDDQK	P09103	29.9908	K	470	P09103:29.990816:470:K	P09103:470:K	P4hb
42168	4	K	T	1	78.25	1069.25	1069.24	4273.96	20151011_QEp6_NaKr_SA_totalliver_HFD12_2_phospho.raw	sp|Q3UZ39|LRRF1_MOUSE Leucine-rich repeat flightless-interacting protein 1 OS=Mus musculus OX=10090 GN=Lrrfip1 PE=1 SV=2	ADDAEGRDEKPLQAEAQASPGAPLNQSGHQDTTGPGSTDAQR_2.3e-05	Q3UZ39	2.35e-05	U	483	Q3UZ39:2.3e-05:483:U	Q3UZ39:483:U	Lrrfip1
66513	3	K	K	2	78.245	1235.15	1286.85	3703.43	20151011_QEp6_NaKr_SA_totalliver_HFD3_3_phospho.raw	sp|P97822|AN32E_MOUSE Acidic leucine-rich nuclear phosphoprotein 32 family member E OS=Mus musculus OX=10090 GN=Anp32e PE=1 SV=2	DELQDEEDDDDYVDEGEEEEEEEEEGLRGEK_1.002036	P97822	1.00204	U	216	P97822:1.002036:216:U	P97822:216:U	Anp32e
102825	4	R	H	1	78.228	1284.88	1264.38	5054.51	20151011_QEp6_NaKr_SA_totalliver_HFD3_3_phospho.raw	tr|A0A0R4J0U8|A0A0R4J0U8_MOUSE RIKEN cDNA 1190005F20, isoform CRA_a OS=Mus musculus OX=10090 GN=Trmt1l PE=1 SV=1	APDSAPVPAPAADTALDSAPTPDSDPAPALAPAPAPAL[81.969741]SPSLASVPEEAESKR	A0A0R4J0U8	81.9697	L	62	A0A0R4J0U8:81.969741:62:L	A0A0R4J0U8:62:L	Trmt1l
105022	4	K	L	0	78.224	716.876	709.87	2836.46	20151011_QEp6_NaKr_SA_totalliver_HFD12_1_phospho.raw	sp|P01942|HBA_MOUSE Hemoglobin subunit alpha OS=Mus musculus OX=10090 GN=Hba PE=1 SV=2	VADALAS[28.028946]AAGHLDDLPGALSALSDLHAHK	P01942	28.0289	S	69	P01942:28.028946:69:S	P01942:69:S	Hba
79418	3	R	L	1	78.207	1056.17	1055.84	3165.5	20151011_QEp6_NaKr_SA_totalliver_HFD3_3_phospho.raw	sp|Q9JMH9|MY18A_MOUSE Unconventional myosin-XVIIIa OS=Mus musculus OX=10090 GN=Myo18a PE=1 SV=2	LSELTSELTDERNTGESASQLLDAETAER_1.002036	Q9JMH9	1.00204	U	1287	Q9JMH9:1.002036:1287:U	Q9JMH9:1287:U	Myo18a
36609	3	R	D	0	78.18	969.366	969.033	2905.08	20151011_QEp6_NaKr_SA_totalliver_HFD3_3_phospho.raw	sp|Q9R0G6|COMP_MOUSE Cartilage oligomeric matrix protein OS=Mus musculus OX=10090 GN=Comp PE=1 SV=2	DVDHDFVGDACDSDQDQDGDGHQDSR_1.002036	Q9R0G6	1.00204	U	418	Q9R0G6:1.002036:418:U	Q9R0G6:418:U	Comp
81269	3	K	V	1	78.179	1324.64	1297.64	3890.92	20151014_QEp6_NaKr_SA_totalliver_control_4_phospho.raw	sp|Q9JKB3|YBOX3_MOUSE Y-box-binding protein 3 OS=Mus musculus OX=10090 GN=Ybx3 PE=1 SV=2	S[80.968463]PAASGAPQAPAPAALLAGSPGGDAAPGPAPASSAPAGGEDAEKK	Q9JKB3	80.9685	S	33	Q9JKB3:80.968463:33:S	Q9JKB3:33:S	Ybx3
115017	4	R	W	1	78.171	890.688	922.205	3559.71	20151011_QEp6_NaKr_SA_totalliver_HFD12_1_phospho.raw	tr|Q80X81|Q80X81_MOUSE Acetyl-Coenzyme A acetyltransferase 3 OS=Mus musculus OX=10090 GN=Acat3 PE=1 SV=1	VGEVPLADSLLCDGLTDAFHNYHMGLTAENVAK_2.002415	Q80X81	2.00242	U	137	Q80X81:2.002415:137:U	Q80X81:137:U	Acat3
72761	4	-	K	0	78.141	1077.76	1099.52	4395.06	20151011_QEp6_NaKr_SA_totalliver_HFD12_2_phospho.raw	sp|P62960|YBOX1_MOUSE Nuclease-sensitive element-binding protein 1 OS=Mus musculus OX=10090 GN=Ybx1 PE=1 SV=3	M[-87.032593]SSEAETQQPPAAPAAALSAADTKPGSTGSGAGSGGPGGLTSAAPAGGDK	P62960	-87.0326	M	1	P62960:-87.032593:1:M	P62960:1:M	Ybx1
123346	3	R	K	0	78.124	1154.54	1127.55	3380.62	20151011_QEp6_NaKr_SA_totalliver_HFD12_2_phospho.raw	sp|B2RVL6|ZCH24_MOUSE Zinc finger CCHC domain-containing protein 24 OS=Mus musculus OX=10090 GN=Zcchc24 PE=1 SV=1	NASPYGS[80.968463]LNNLADGLSSLTEHFSDLTLTSEAR	B2RVL6	80.9685	S	97	B2RVL6:80.968463:97:S	B2RVL6:97:S	Zcchc24
57476	4	R	K	0	78.123	944.679	924.685	3695.72	20151014_QEp6_NaKr_SA_totalliver_control_4_phospho.raw	sp|Q6Y7W8|GGYF2_MOUSE GRB10-interacting GYF protein 2 OS=Mus musculus OX=10090 GN=Gigyf2 PE=1 SV=2	AGAEASEEVPQTSLSSARP[79.966352]GTPSDHQPQEATQFER	Q6Y7W8	79.9664	P	381	Q6Y7W8:79.966352:381:P	Q6Y7W8:381:P	Gigyf2
57459	4	R	K	0	78.112	944.93	924.685	3695.72	20151011_QEp6_NaKr_SA_totalliver_HFD12_1_phospho.raw	sp|Q6Y7W8|GGYF2_MOUSE GRB10-interacting GYF protein 2 OS=Mus musculus OX=10090 GN=Gigyf2 PE=1 SV=2	AGAEAS[80.968463]EEVPQTSLSSARPGTPSDHQPQEATQFER	Q6Y7W8	80.9685	S	368	Q6Y7W8:80.968463:368:S	Q6Y7W8:368:S	Gigyf2
94831	3	K	L	0	78.102	1105.19	1104.52	3311.53	20151011_QEp6_NaKr_SA_totalliver_HFD3_3_phospho.raw	sp|Q9D6F9|TBB4A_MOUSE Tubulin beta-4A chain OS=Mus musculus OX=10090 GN=Tubb4a PE=1 SV=3	EAESCDCLQGFQLTHSLGGGTGSGMGTLLLSK_2.002415	Q9D6F9	2.00242	U	123	Q9D6F9:2.002415:123:U	Q9D6F9:123:U	Tubb4a
83966	4	K	K	0	78.098	962.204	941.461	3762.82	20151011_QEp6_NaKr_SA_totalliver_HFD12_3_phospho.raw	sp|Q9JKB3|YBOX3_MOUSE Y-box-binding protein 3 OS=Mus musculus OX=10090 GN=Ybx3 PE=1 SV=2	SP[82.968833]AASGAPQAPAPAALLAGSPGGDAAPGPAPASSAPAGGEDAEK	Q9JKB3	82.9688	P	34	Q9JKB3:82.968833:34:P	Q9JKB3:34:P	Ybx3
54146	4	R	V	1	78.078	1195.29	1233.81	4778.12	20151011_QEp6_NaKr_SA_totalliver_HFD3_3_phospho.raw	sp|P42669|PURA_MOUSE Transcriptional activator protein Pur-alpha OS=Mus musculus OX=10090 GN=Pura PE=1 SV=1	DSGSEQGGAALGSGGSLGHPGSGSGSGGGGGGGGGGGGSGGGGGAPGGLQHETQELASK_2.002415	P42669	2.00242	U	5	P42669:2.002415:5:U	P42669:5:U	Pura
69948	4	R	D	0	78.075	973.453	973.204	3889.79	20151011_QEp6_NaKr_SA_totalliver_HFD12_2_phospho.raw	sp|O35892|SP100_MOUSE Nuclear autoantigen Sp-100 OS=Mus musculus OX=10090 GN=Sp100 PE=1 SV=2	NSNLMQANQTENHQLAESPGHLDSCELQVQLNNR_1.002036	O35892	1.00204	U	173	O35892:1.002036:173:U	O35892:173:U	Sp100
95877	3	K	E	0	78.066	1377.96	1377.62	4130.85	20151011_QEp6_NaKr_SA_totalliver_HFD3_3_phospho.raw	sp|P52479|UBP10_MOUSE Ubiquitin carboxyl-terminal hydrolase 10 OS=Mus musculus OX=10090 GN=Usp10 PE=1 SV=3	DETYSSLDQYPASALALESNSNAEAETLENDSGAGGLGQR_1.002036	P52479	1.00204	U	106	P52479:1.002036:106:U	P52479:106:U	Usp10
120848	3	K	L	1	78.061	1169.58	1112.91	3336.73	20151011_QEp6_NaKr_SA_totalliver_HFD12_1_phospho.raw	sp|P16858|G3P_MOUSE Glyceraldehyde-3-phosphate dehydrogenase OS=Mus musculus OX=10090 GN=Gapdh PE=1 SV=2	VLHDNFGLVEGLMTTVHALTATQK[169.984701]TVDGPSGK	P16858	169.985	K	184	P16858:169.984701:184:K	P16858:184:K	Gapdh	GP
70954	3	K	L	0	78.06	1305.91	1278.91	3834.73	20151011_QEp6_NaKr_SA_totalliver_HFD12_2_phospho.raw	sp|Q9CQG2|MET16_MOUSE RNA N6-adenosine-methyltransferase METTL16 OS=Mus musculus OX=10090 GN=Mettl16 PE=1 SV=1	ELSSGQDVAHS[80.968463]PQESALCGLDVPGGEAAADGGHCLSQK	Q9CQG2	80.9685	S	425	Q9CQG2:80.968463:425:S	Q9CQG2:425:S	Mettl16
78243	4	K	S	0	78.06	1218.5	1217.99	4868.95	20151014_QEp6_NaKr_SA_totalliver_control_3_phospho.raw	sp|Q80YR5|SAFB2_MOUSE Scaffold attachment factor B2 OS=Mus musculus OX=10090 GN=Safb2 PE=1 SV=2	LAEEEDLFESCGHPEEEEEEEEEDQEEEQEEEGDLALASSSK_2.002415	Q80YR5	2.00242	U	248	Q80YR5:2.002415:248:U	Q80YR5:248:U	Safb2
109026	3	K	N	0	78.044	1348.67	1321.33	3961.97	20151014_QEp6_NaKr_SA_totalliver_control_3_phospho.raw	sp|Q8CFC7|CLASR_MOUSE CLK4-associating serine/arginine rich protein OS=Mus musculus OX=10090 GN=Clasrp PE=1 SV=3	LTFLTSFGGS[81.969741]DEEAAAAAAAAAASGAAPGKPPAPPQTGGPAPGR	Q8CFC7	81.9697	S	335	Q8CFC7:81.969741:335:S	Q8CFC7:335:S	Clasrp
93995	4	R	Y	1	78.025	1162.04	1141.55	4563.17	20151011_QEp6_NaKr_SA_totalliver_HFD12_2_phospho.raw	tr|K3W4P2|K3W4P2_MOUSE Integrator complex subunit 1 OS=Mus musculus OX=10090 GN=Ints1 PE=1 SV=2	SGGELGAGSSPHPSLTEEEDSQTELLLAEEKLS[81.969741]PEQEGQLMPR	K3W4P2	81.9697	S	334	K3W4P2:81.969741:334:S	K3W4P2:334:S	Ints1
88243	4	R	L	1	78.017	1119.02	1118.02	4469.06	20151011_QEp6_NaKr_SA_totalliver_HFD12_2_phospho.raw	sp|Q9D8Y0|EFHD2_MOUSE EF-hand domain-containing protein D2 OS=Mus musculus OX=10090 GN=Efhd2 PE=1 SV=1	RLQMEGEGGEATEQPGLNGAAAAAAAE[3.991747]APDETAQALGSADDELSAK	Q9D8Y0	3.99175	E	39	Q9D8Y0:3.991747:39:E	Q9D8Y0:39:E	Efhd2
72578	3	R	L	1	78.014	1082.53	1055.53	3164.57	20151011_QEp6_NaKr_SA_totalliver_HFD12_3_phospho.raw	sp|Q99PL5|RRBP1_MOUSE Ribosome-binding protein 1 OS=Mus musculus OX=10090 GN=Rrbp1 PE=1 SV=2	LRS[80.968463]LEALLEAGQAQDTQASHAEANQQQTR	Q99PL5	80.9685	S	1162	Q99PL5:80.968463:1162:S	Q99PL5:1162:S	Rrbp1
98925	3	K	Q	0	78.008	1281.91	1254.92	3762.75	20151011_QEp6_NaKr_SA_totalliver_HFD12_2_phospho.raw	sp|P51125|ICAL_MOUSE Calpastatin OS=Mus musculus OX=10090 GN=Cast PE=1 SV=2	NEGLTQPLPDS[80.968463]PKPMGTDQALDALSSDFTCSSPTGK	P51125	80.9685	S	303	P51125:80.968463:303:S	P51125:303:S	Cast
97756	3	K	G	0	78.001	1540.01	1539.34	4616	20151011_QEp6_NaKr_SA_totalliver_HFD12_1_phospho.raw	sp|Q6NZJ6|IF4G1_MOUSE Eukaryotic translation initiation factor 4 gamma 1 OS=Mus musculus OX=10090 GN=Eif4g1 PE=1 SV=1	VSSAALASLLSPAPPVAPSDTSPAQEEEMEEDDDDEEGGEAESEK_2.002415	Q6NZJ6	2.00242	U	439	Q6NZJ6:2.002415:439:U	Q6NZJ6:439:U	Eif4g1
117609	3	K	G	0	77.994	1093.91	1093.9	3279.69	20151011_QEp6_NaKr_SA_totalliver_HFD12_3_phospho.raw	sp|O88428|PAPS2_MOUSE Bifunctional 3'-phosphoadenosine 5'-phosphosulfate synthase 2 OS=Mus musculus OX=10090 GN=Papss2 PE=1 SV=2	TNLSSVSDCVQQVVELLQEQNLVPHTTLK_2.3e-05	O88428	2.35e-05	U	195	O88428:2.3e-05:195:U	O88428:195:U	Papss2
57246	3	K	C	1	77.987	1170.19	1221.55	3508.55	20151014_QEp6_NaKr_SA_totalliver_control_2_phospho.raw	sp|Q5UAK0|MIER1_MOUSE Mesoderm induction early response protein 1 OS=Mus musculus OX=10090 GN=Mier1 PE=1 SV=2	DSSGQEDETQSSNDDPSQSVTSQDAQELLRPR_2.002415	Q5UAK0	2.00242	U	119	Q5UAK0:2.002415:119:U	Q5UAK0:119:U	Mier1
112307	3	K	Y	0	77.976	1224.62	1224.62	3671.84	20151014_QEp6_NaKr_SA_totalliver_HFD3_2_phospho.raw	sp|P54775|PRS6B_MOUSE 26S proteasome regulatory subunit 6B OS=Mus musculus OX=10090 GN=Psmc4 PE=1 SV=2	LQDELPALSVSRPQTGLSFLGPEPEDLEDLYSR_2.3e-05	P54775	2.35e-05	U	11	P54775:2.3e-05:11:U	P54775:11:U	Psmc4
117792	4	K	S	2	77.947	1163.58	1087.55	4347.19	20151011_QEp6_NaKr_SA_totalliver_HFD3_4_phospho.raw	sp|Q91WK5|GCSH_MOUSE Glycine cleavage system H protein, mitochondrial OS=Mus musculus OX=10090 GN=Gcsh PE=1 SV=2	KQEEFGALESVK[304.093076]AASELYSPLSGEVTEVNEALAENPGLVNK	Q91WK5	304.093	K	104	Q91WK5:304.093076:104:K	Q91WK5:104:K	Gcsh
64420	4	K	-	2	77.928	1056.71	973.918	3892.65	20151011_QEp6_NaKr_SA_totalliver_HFD12_3_phospho.raw	tr|E0CXA0|E0CXA0_MOUSE Hepatoma-derived growth factor (Fragment) OS=Mus musculus OX=10090 GN=Hdgf PE=1 SV=1	NSTPSEPDSGQGPPAEEEEGEEEAAKEEAEAQGVRDH[331.159018]	E0CXA0	331.159	H	202	E0CXA0:331.159018:202:H	E0CXA0:202:H	Hdgf
82829	2	R	L	0	77.921	1295.59	1295.08	2589.15	20151014_QEp6_NaKr_SA_totalliver_control_2_phospho.raw	sp|Q91WT9|CBS_MOUSE Cystathionine beta-synthase OS=Mus musculus OX=10090 GN=Cbs PE=1 SV=3	NASNPLAHYDDTAEELLQQCDGK_1.002036	Q91WT9	1.00204	U	222	Q91WT9:1.002036:222:U	Q91WT9:222:U	Cbs
73481	4	R	F	1	77.916	890.903	870.657	3479.61	20151011_QEp6_NaKr_SA_totalliver_HFD3_3_phospho.raw	sp|Q8CI08|SLAI2_MOUSE SLAIN motif-containing protein 2 OS=Mus musculus OX=10090 GN=Slain2 PE=1 SV=2	RGTFS[80.968463]DQELDAQSLDDEDDSLQHAVHPALNR	Q8CI08	80.9685	S	316	Q8CI08:80.968463:316:S	Q8CI08:316:S	Slain2
96979	3	R	G	1	77.914	875.098	848.438	2543.3	20151014_QEp6_NaKr_SA_totalliver_control_2_phospho.raw	sp|Q8K1N2|PHLB2_MOUSE Pleckstrin homology-like domain family B member 2 OS=Mus musculus OX=10090 GN=Phldb2 PE=1 SV=2	KGS[79.966352]LQDVDVAGFGNLGHSASFLAPR	Q8K1N2	79.9664	S	510	Q8K1N2:79.966352:510:S	Q8K1N2:510:S	Phldb2
55745	3	K	C	1	77.906	1169.85	1221.55	3507.54	20151011_QEp6_NaKr_SA_totalliver_HFD12_3_phospho.raw	sp|Q5UAK0|MIER1_MOUSE Mesoderm induction early response protein 1 OS=Mus musculus OX=10090 GN=Mier1 PE=1 SV=2	DSSGQEDETQSSNDDPSQSVTSQDAQELLRPR_1.002036	Q5UAK0	1.00204	U	119	Q5UAK0:1.002036:119:U	Q5UAK0:119:U	Mier1
46044	4	K	Q	0	77.903	965.372	964.87	3856.46	20151011_QEp6_NaKr_SA_totalliver_HFD3_3_phospho.raw	sp|Q9CYA0|CREL2_MOUSE Cysteine-rich with EGF-like domain protein 2 OS=Mus musculus OX=10090 GN=Creld2 PE=1 SV=1	ACCLPGTYGPDCQECQGGSERPCSGNGYCSGDGSR_2.002415	Q9CYA0	2.00242	U	124	Q9CYA0:2.002415:124:U	Q9CYA0:124:U	Creld2
67491	2	K	C	0	77.89	1235.08	1234.57	2468.14	20151011_QEp6_NaKr_SA_totalliver_HFD3_4_phospho.raw	sp|Q99J08|S14L2_MOUSE SEC14-like protein 2 OS=Mus musculus OX=10090 GN=Sec14l2 PE=1 SV=1	HLSPDQLPVEYGGTMTDPDGNPK_1.002036	Q99J08	1.00204	U	231	Q99J08:1.002036:231:U	Q99J08:231:U	Sec14l2
96841	2	R	L	1	77.884	1306.18	1383.72	2611.34	20151011_QEp6_NaKr_SA_totalliver_HFD12_3_phospho.raw	sp|Q99PG0|AAAD_MOUSE Arylacetamide deacetylase OS=Mus musculus OX=10090 GN=Aadac PE=1 SV=3	VGVSGDSAGGNLAAAVTQQLLQDPDVK_1.002036	Q99PG0	1.00204	U	182	Q99PG0:1.002036:182:U	Q99PG0:182:U	Aadac
114282	4	R	H	0	77.879	1203.38	1182.88	4728.5	20151011_QEp6_NaKr_SA_totalliver_HFD3_4_phospho.raw	sp|P56546|CTBP2_MOUSE C-terminal-binding protein 2 OS=Mus musculus OX=10090 GN=Ctbp2 PE=1 SV=2	YPPGLVGVAPGGLPPAMEGLLPGGLPVTHNLPTVAHPSQAPS[81.969741]PNQPTK	P56546	81.9697	S	428	P56546:81.969741:428:S	P56546:428:S	Ctbp2
[truncated: 420,622+ more rows]

## Sheet: column description
scannum	The MS/MS scan number of the peptide-spectrum-match (PSM)
[truncated: 20 more rows]
