# Supplementary material for: Unbiased Phosphoproteome Mining Reveals New Functional Sites of Metabolite-Derived PTMs Involved in MASLD Development
Source: Int J Mol Sci. 2023 Nov 10;24(22):16172. doi: 10.3390/ijms242216172 (PMC10671570; doi:10.3390/ijms242216172)
Supplement: Supplementary file 1 [file ijms-24-16172-s001.zip › Suplementary_Table2.xlsx]

## Sheet: CS
Supplementary Table S2. Peptides and proteins identified in mouse liver phosphoproteome by the CS approach.
scannum	precursor_neutral_mass	charge	peptide	peptide_prev_aa	peptide_next_aa	Master protein	calc_neutral_pep_mass	massdiff	num_missed_cleavages	modification_info	hyperscore	nextscore	expectscore	PSM_ID	FDR
35323	3328.42	3	HAEQNGPVDGQGDNPGSQAAEHGADTAVPSDGDK	K	K	sp|Q61316|HSP74_MOUSE Heat shock 70 kDa protein 4 OS=Mus musculus OX=10090 GN=Hspa4 PE=1 SV=1	3327.43	0.99585	0		98.512	13.975	1e-15	20151011_QEp6_NaKr_SA_totalliver_HFD12_2_phospho.35323.3	0
53734	3186.33	3	REDKEDEDDEDDDVSHVDEEDVLGVQR	K	E	sp|Q9R0A0|PEX14_MOUSE Peroxisomal membrane protein PEX14 OS=Mus musculus OX=10090 GN=Pex14 PE=1 SV=1	3186.33	0.000732	2		93.576	11.731	1e-15	20151011_QEp6_NaKr_SA_totalliver_HFD3_3_phospho.53734.3	0
56836	4489.94	4	VSSHVAATEGNPSDQSELESQMLTGAGDSETAHNTENTESNEK	R	K	sp|Q1HFZ0|NSUN2_MOUSE tRNA (cytosine(34)-C(5))-methyltransferase OS=Mus musculus OX=10090 GN=Nsun2 PE=1 SV=2	4487.94	2.00244	0		91.383	12.888	1e-15	20151014_QEp6_NaKr_SA_totalliver_control_2_phospho.56836.4	0
49134	3296.36	3	KFVEEEDDDEEEEEENLDDQDERGNLK	K	D	sp|Q62383|SPT6H_MOUSE Transcription elongation factor SPT6 OS=Mus musculus OX=10090 GN=Supt6h PE=1 SV=2	3296.36	0.000488	2		91.289	16.399	1e-15	20151011_QEp6_NaKr_SA_totalliver_HFD12_1_phospho.49134.3	0
56839	3187.33	4	REDKEDEDDEDDDVSHVDEEDVLGVQR	K	E	sp|Q9R0A0|PEX14_MOUSE Peroxisomal membrane protein PEX14 OS=Mus musculus OX=10090 GN=Pex14 PE=1 SV=1	3186.33	1.00024	2		90.785	11.608	1e-15	20151011_QEp6_NaKr_SA_totalliver_HFD12_1_phospho.56839.4	0
72233	3244.53	3	LRSLEALLEAGQAQDTQASHAEANQQQTR	R	L	sp|Q99PL5|RRBP1_MOUSE Ribosome-binding protein 1 OS=Mus musculus OX=10090 GN=Rrbp1 PE=1 SV=2	3243.53	1.00342	1	3S(79.96633)	90.296	90.296	1.1e-15	20151011_QEp6_NaKr_SA_totalliver_HFD12_3_phospho.72233.3	0
43528	3176.38	3	KEEGEQEVAVDEGSDENKVEAEEEGAENK	R	D	sp|Q9JL35|HMGN5_MOUSE High mobility group nucleosome-binding domain-containing protein 5 OS=Mus musculus OX=10090 GN=Hmgn5 PE=1 SV=2	3176.38	0.001465	2		89.04	15.55	1e-15	20151011_QEp6_NaKr_SA_totalliver_HFD12_1_phospho.43528.3	0
57561	3187.34	4	REDKEDEDDEDDDVSHVDEEDVLGVQR	K	E	sp|Q9R0A0|PEX14_MOUSE Peroxisomal membrane protein PEX14 OS=Mus musculus OX=10090 GN=Pex14 PE=1 SV=1	3186.33	1.00098	2		88.084	13.405	1e-15	20151011_QEp6_NaKr_SA_totalliver_HFD12_1_phospho.57561.4	0
53422	3187.34	3	REDKEDEDDEDDDVSHVDEEDVLGVQR	K	E	sp|Q9R0A0|PEX14_MOUSE Peroxisomal membrane protein PEX14 OS=Mus musculus OX=10090 GN=Pex14 PE=1 SV=1	3186.33	1.00464	2		87.863	11.515	1e-15	20151011_QEp6_NaKr_SA_totalliver_HFD3_3_phospho.53422.3	0
57029	3188.34	3	REDKEDEDDEDDDVSHVDEEDVLGVQR	K	E	sp|Q9R0A0|PEX14_MOUSE Peroxisomal membrane protein PEX14 OS=Mus musculus OX=10090 GN=Pex14 PE=1 SV=1	3186.33	2.00415	2		87.814	13.956	1e-15	20151011_QEp6_NaKr_SA_totalliver_HFD12_1_phospho.57029.3	0
75246	3758.86	3	VLSHALSEHVEDAGVHSGDATLMLPTQTLSQGALEK	R	V	sp|Q8C196|CPSM_MOUSE Carbamoyl-phosphate synthase [ammonia], mitochondrial OS=Mus musculus OX=10090 GN=Cps1 PE=1 SV=2	3756.86	2.00049	0	23M(15.9949)	87.212	15.22	1.1e-15	20151011_QEp6_NaKr_SA_totalliver_HFD3_4_phospho.75246.3	0
122926	3610.86	4	KLDALTTGFGFPVGAATLADEVGVDVAQHVAEDLGK	K	A	sp|Q8BMS1|ECHA_MOUSE Trifunctional enzyme subunit alpha, mitochondrial OS=Mus musculus OX=10090 GN=Hadha PE=1 SV=1	3610.85	0.007324	1		86.905	13.834	1e-15	20151011_QEp6_NaKr_SA_totalliver_HFD3_3_phospho.122926.4	0
110557	2614.33	2	KLEGDSTDLSDQLAELQAQLAELK	R	M	sp|Q8VDD5|MYH9_MOUSE Myosin-9 OS=Mus musculus OX=10090 GN=Myh9 PE=1 SV=4	2614.33	-0.00415	1		85.421	19.768	1e-15	20151011_QEp6_NaKr_SA_totalliver_HFD3_3_phospho.110557.2	0
111055	4803.26	4	KDSLDLDVEAASSPAAAALEEDDSSGREDVQLVLLQADELHQGSK	R	Q	sp|Q3UJU9|RMD3_MOUSE Regulator of microtubule dynamics protein 3 OS=Mus musculus OX=10090 GN=Rmdn3 PE=1 SV=2	4801.25	2.01269	2	3S(79.96633)	85.379	66.019	1.1e-15	20151014_QEp6_NaKr_SA_totalliver_HFD3_2_phospho.111055.4	0
57198	3187.33	4	REDKEDEDDEDDDVSHVDEEDVLGVQR	K	E	sp|Q9R0A0|PEX14_MOUSE Peroxisomal membrane protein PEX14 OS=Mus musculus OX=10090 GN=Pex14 PE=1 SV=1	3186.33	1.00073	2		85.147	12.164	1e-15	20151011_QEp6_NaKr_SA_totalliver_HFD12_1_phospho.57198.4	0
54233	3187.34	4	REDKEDEDDEDDDVSHVDEEDVLGVQR	K	E	sp|Q9R0A0|PEX14_MOUSE Peroxisomal membrane protein PEX14 OS=Mus musculus OX=10090 GN=Pex14 PE=1 SV=1	3186.33	1.00342	2		85.125	12.877	1e-15	20151011_QEp6_NaKr_SA_totalliver_HFD3_4_phospho.54233.4	0
54600	3187.34	4	REDKEDEDDEDDDVSHVDEEDVLGVQR	K	E	sp|Q9R0A0|PEX14_MOUSE Peroxisomal membrane protein PEX14 OS=Mus musculus OX=10090 GN=Pex14 PE=1 SV=1	3186.33	1.00342	2		84.89	10.945	1e-15	20151011_QEp6_NaKr_SA_totalliver_HFD3_4_phospho.54600.4	0
47873	3335.43	3	TAMSTPHVAEPAENEHDEQDENGAEASAELR	K	A	sp|P26041|MOES_MOUSE Moesin OS=Mus musculus OX=10090 GN=Msn PE=1 SV=3	3334.43	1.0022	0		84.763	16.201	1e-15	20151011_QEp6_NaKr_SA_totalliver_HFD12_2_phospho.47873.3	0
83805	3968.82	3	NQEGLCDFPSPENSQGLLQTPDLASPSADRPEGEGQK	K	V	sp|Q8BWS5|GRIN3_MOUSE G protein-regulated inducer of neurite outgrowth 3 OS=Mus musculus OX=10090 GN=Gprin3 PE=1 SV=1	3967.81	1.00293	0	6C(57.02146)	84.242	14.05	1e-15	20151011_QEp6_NaKr_SA_totalliver_HFD3_3_phospho.83805.3	0
53719	3187.34	4	REDKEDEDDEDDDVSHVDEEDVLGVQR	K	E	sp|Q9R0A0|PEX14_MOUSE Peroxisomal membrane protein PEX14 OS=Mus musculus OX=10090 GN=Pex14 PE=1 SV=1	3186.33	1.00391	2		84.172	11.221	1e-15	20151011_QEp6_NaKr_SA_totalliver_HFD3_3_phospho.53719.4	0
72680	3244.54	3	LRSLEALLEAGQAQDTQASHAEANQQQTR	R	L	sp|Q99PL5|RRBP1_MOUSE Ribosome-binding protein 1 OS=Mus musculus OX=10090 GN=Rrbp1 PE=1 SV=2	3243.53	1.0083	1	3S(79.96633)	83.705	83.705	1.1e-15	20151011_QEp6_NaKr_SA_totalliver_HFD3_3_phospho.72680.3	0
116734	4293.97	3	EMQENDASMQNVVFDYLHATAFQGTPLAQAVEGPSENVR	R	R	sp|Q9CZ13|QCR1_MOUSE Cytochrome b-c1 complex subunit 1, mitochondrial OS=Mus musculus OX=10090 GN=Uqcrc1 PE=1 SV=2	4292.97	0.994629	0		83.624	14.505	1e-15	20151011_QEp6_NaKr_SA_totalliver_HFD3_3_phospho.116734.3	0
118083	3051.5	3	AAELGAELGAQALSHLEEVSDEGLAAMAAAR	K	C	sp|Q9DBA8|HUTI_MOUSE Probable imidazolonepropionase OS=Mus musculus OX=10090 GN=Amdhd1 PE=1 SV=1	3050.5	0.997803	0		83.613	20.803	1e-15	20151011_QEp6_NaKr_SA_totalliver_HFD3_4_phospho.118083.3	0
77502	3971.88	4	SPAASGAPQAPAPAALLAGSPGGDAAPGPAPASSAPAGGEDAEKK	K	V	sp|Q9JKB3|YBOX3_MOUSE Y-box-binding protein 3 OS=Mus musculus OX=10090 GN=Ybx3 PE=1 SV=2	3969.87	2.00952	1	1S(79.96633)	83.315	78.282	1.1e-15	20151011_QEp6_NaKr_SA_totalliver_HFD12_3_phospho.77502.4	0
47587	3334.43	3	TAMSTPHVAEPAENEHDEQDENGAEASAELR	K	A	sp|P26041|MOES_MOUSE Moesin OS=Mus musculus OX=10090 GN=Msn PE=1 SV=3	3334.43	-0.000488	0		83.074	13.594	1e-15	20151011_QEp6_NaKr_SA_totalliver_HFD12_1_phospho.47587.3	0
126230	4227.12	4	DLLADSNPMVVANAVAALSELSESHPNSNLLDLNPQNLNK	R	L	sp|Q9DBG3|AP2B1_MOUSE AP-2 complex subunit beta OS=Mus musculus OX=10090 GN=Ap2b1 PE=1 SV=1	4227.11	0.013184	0		82.716	16.656	1e-15	20151011_QEp6_NaKr_SA_totalliver_HFD12_1_phospho.126230.4	0
111995	4802.25	4	KDSLDLDVEAASSPAAAALEEDDSSGREDVQLVLLQADELHQGSK	R	Q	sp|Q3UJU9|RMD3_MOUSE Regulator of microtubule dynamics protein 3 OS=Mus musculus OX=10090 GN=Rmdn3 PE=1 SV=2	4801.25	1.00635	2	3S(79.96633)	82.694	66.407	1.1e-15	20151011_QEp6_NaKr_SA_totalliver_HFD12_2_phospho.111995.4	0
126097	4227.13	4	DLLADSNPMVVANAVAALSELSESHPNSNLLDLNPQNLNK	R	L	sp|Q9DBG3|AP2B1_MOUSE AP-2 complex subunit beta OS=Mus musculus OX=10090 GN=Ap2b1 PE=1 SV=1	4227.11	0.015137	0		82.657	13.484	1e-15	20151011_QEp6_NaKr_SA_totalliver_HFD12_2_phospho.126097.4	0
79336	3971.89	4	SPAASGAPQAPAPAALLAGSPGGDAAPGPAPASSAPAGGEDAEKK	K	V	sp|Q9JKB3|YBOX3_MOUSE Y-box-binding protein 3 OS=Mus musculus OX=10090 GN=Ybx3 PE=1 SV=2	3969.87	2.01147	1	1S(79.96633)	82.629	77.428	1.1e-15	20151011_QEp6_NaKr_SA_totalliver_HFD3_3_phospho.79336.4	0
112932	4802.24	4	KDSLDLDVEAASSPAAAALEEDDSSGREDVQLVLLQADELHQGSK	R	Q	sp|Q3UJU9|RMD3_MOUSE Regulator of microtubule dynamics protein 3 OS=Mus musculus OX=10090 GN=Rmdn3 PE=1 SV=2	4801.25	0.995605	2	3S(79.96633)	82.437	65.736	1.1e-15	20151011_QEp6_NaKr_SA_totalliver_HFD12_2_phospho.112932.4	0
54968	3186.34	4	REDKEDEDDEDDDVSHVDEEDVLGVQR	K	E	sp|Q9R0A0|PEX14_MOUSE Peroxisomal membrane protein PEX14 OS=Mus musculus OX=10090 GN=Pex14 PE=1 SV=1	3186.33	0.001465	2		82.261	12.68	1e-15	20151011_QEp6_NaKr_SA_totalliver_HFD3_4_phospho.54968.4	0
47466	3297.36	3	KFVEEEDDDEEEEEENLDDQDERGNLK	K	D	sp|Q62383|SPT6H_MOUSE Transcription elongation factor SPT6 OS=Mus musculus OX=10090 GN=Supt6h PE=1 SV=2	3296.36	1.00415	2		82.237	19.893	1e-15	20151011_QEp6_NaKr_SA_totalliver_HFD3_3_phospho.47466.3	0
121174	4277.01	3	EESQQMVLDLEDLDNLQTPESVLLSAVSGEDTQDRTDR	K	L	sp|P23116|EIF3A_MOUSE Eukaryotic translation initiation factor 3 subunit A OS=Mus musculus OX=10090 GN=Eif3a PE=1 SV=5	4275	2.01611	1		82.219	18.536	1e-15	20151011_QEp6_NaKr_SA_totalliver_HFD12_1_phospho.121174.3	0
106436	4206.86	3	DYGPRPDADSESDNSDNNTLFVQGLGEGVSTDQVGEFFK	R	Q	tr|Q8BQ46|Q8BQ46_MOUSE TAF15 RNA polymerase II, TATA box binding protein (TBP)-associated factor OS=Mus musculus OX=10090 GN=Taf15 PE=1 SV=1	4205.86	1.00488	0		82.195	14.834	1e-15	20151014_QEp6_NaKr_SA_totalliver_control_2_phospho.106436.3	0
47822	3578.55	3	EDRKEEGEQEVAVDEGSDENKVEAEEEGAENK	K	D	sp|Q9JL35|HMGN5_MOUSE High mobility group nucleosome-binding domain-containing protein 5 OS=Mus musculus OX=10090 GN=Hmgn5 PE=1 SV=2	3576.55	2.00903	3		82.118	17.055	1e-15	20151011_QEp6_NaKr_SA_totalliver_HFD12_1_phospho.47822.3	0
108431	4043.94	4	LTFLTSFGGSDEEAAAAAAAAAASGAAPGKPPAPPQTGGPAPGR	K	N	sp|Q8CFC7|CLASR_MOUSE CLK4-associating serine/arginine rich protein OS=Mus musculus OX=10090 GN=Clasrp PE=1 SV=3	4040.93	3.01025	0	10S(79.96633)	82.032	76.643	1.1e-15	20151011_QEp6_NaKr_SA_totalliver_HFD12_2_phospho.108431.4	0
74689	3451.63	3	NNPALVVLGNNGQLNYDHQNDGATQALASCQR	K	D	sp|Q9D0F3|LMAN1_MOUSE Protein ERGIC-53 OS=Mus musculus OX=10090 GN=Lman1 PE=1 SV=1	3451.63	-0.002197	0	30C(57.02146)	82.002	13.906	1e-15	20151014_QEp6_NaKr_SA_totalliver_control_4_phospho.74689.3	0
111558	3740.67	3	NEEDVGAGDQGLMFGYATDETEECMPLTLVLAHK	R	L	sp|Q91X83|METK1_MOUSE S-adenosylmethionine synthase isoform type-1 OS=Mus musculus OX=10090 GN=Mat1a PE=1 SV=1	3739.67	1.00342	0	24C(57.02146)	81.559	14.588	1e-15	20151011_QEp6_NaKr_SA_totalliver_HFD3_3_phospho.111558.3	0
55146	4489.94	4	VSSHVAATEGNPSDQSELESQMLTGAGDSETAHNTENTESNEK	R	K	sp|Q1HFZ0|NSUN2_MOUSE tRNA (cytosine(34)-C(5))-methyltransferase OS=Mus musculus OX=10090 GN=Nsun2 PE=1 SV=2	4487.94	2.00488	0		81.302	13.899	1e-15	20151011_QEp6_NaKr_SA_totalliver_HFD12_1_phospho.55146.4	0
124085	3685.83	3	VVDNPLYLSDMGAALTGAESHELQDVLEETNLLK	R	R	sp|Q8CGK3|LONM_MOUSE Lon protease homolog, mitochondrial OS=Mus musculus OX=10090 GN=Lonp1 PE=1 SV=2	3683.82	2.00415	0		81.166	17.311	1e-15	20151011_QEp6_NaKr_SA_totalliver_HFD12_2_phospho.124085.3	0
78928	3741.87	3	VLSHALSEHVEDAGVHSGDATLMLPTQTLSQGALEK	R	V	sp|Q8C196|CPSM_MOUSE Carbamoyl-phosphate synthase [ammonia], mitochondrial OS=Mus musculus OX=10090 GN=Cps1 PE=1 SV=2	3740.87	1.00122	0		81.119	15.876	1e-15	20151011_QEp6_NaKr_SA_totalliver_HFD3_4_phospho.78928.3	0
83285	2531.23	2	DGTVTAGNASGVSDGAGAVLLASEDAVK	K	K	sp|Q8BWT1|THIM_MOUSE 3-ketoacyl-CoA thiolase, mitochondrial OS=Mus musculus OX=10090 GN=Acaa2 PE=1 SV=3	2531.23	0	0		81.049	11.07	1e-15	20151011_QEp6_NaKr_SA_totalliver_HFD3_4_phospho.83285.2	0
81488	3742.88	3	VLSHALSEHVEDAGVHSGDATLMLPTQTLSQGALEK	R	V	sp|Q8C196|CPSM_MOUSE Carbamoyl-phosphate synthase [ammonia], mitochondrial OS=Mus musculus OX=10090 GN=Cps1 PE=1 SV=2	3740.87	2.01001	0		81.001	14.306	1e-15	20151011_QEp6_NaKr_SA_totalliver_HFD12_1_phospho.81488.3	0
74332	3243.53	3	LRSLEALLEAGQAQDTQASHAEANQQQTR	R	L	sp|Q99PL5|RRBP1_MOUSE Ribosome-binding protein 1 OS=Mus musculus OX=10090 GN=Rrbp1 PE=1 SV=2	3243.53	0.002441	1	3S(79.96633)	80.855	80.855	1.1e-15	20151011_QEp6_NaKr_SA_totalliver_HFD12_2_phospho.74332.3	0
91908	3543.52	3	EVLTSDDGSDCGDATELDLSHSFSGSLDELSER	K	H	sp|E9PV24|FIBA_MOUSE Fibrinogen alpha chain OS=Mus musculus OX=10090 GN=Fga PE=1 SV=1	3542.51	1.00464	0	11C(57.02146)	80.831	16.311	1e-15	20151011_QEp6_NaKr_SA_totalliver_HFD12_1_phospho.91908.3	0
97524	2623.26	3	KGSLQDVDVAGFGNLGHSASFLAPR	R	G	sp|Q8K1N2|PHLB2_MOUSE Pleckstrin homology-like domain family B member 2 OS=Mus musculus OX=10090 GN=Phldb2 PE=1 SV=2	2622.26	1.00439	1	3S(79.96633)	80.804	17.591	1.1e-15	20151014_QEp6_NaKr_SA_totalliver_control_3_phospho.97524.3	0
91717	3544.52	3	EVLTSDDGSDCGDATELDLSHSFSGSLDELSER	K	H	sp|E9PV24|FIBA_MOUSE Fibrinogen alpha chain OS=Mus musculus OX=10090 GN=Fga PE=1 SV=1	3542.51	2.00659	0	11C(57.02146)	80.767	14.154	1e-15	20151011_QEp6_NaKr_SA_totalliver_HFD12_2_phospho.91717.3	0
59946	3520.46	3	DPDSNPYSLLDNTESDQTADTDASESHHSTNR	K	R	sp|Q61584|FXR1_MOUSE Fragile X mental retardation syndrome-related protein 1 OS=Mus musculus OX=10090 GN=Fxr1 PE=1 SV=2	3518.46	2.00562	0		80.72	16.754	1e-15	20151011_QEp6_NaKr_SA_totalliver_HFD12_1_phospho.59946.3	0
71308	3452.63	3	NNPALVVLGNNGQLNYDHQNDGATQALASCQR	K	D	sp|Q9D0F3|LMAN1_MOUSE Protein ERGIC-53 OS=Mus musculus OX=10090 GN=Lman1 PE=1 SV=1	3451.63	1.00366	0	30C(57.02146)	80.701	15.257	1e-15	20151011_QEp6_NaKr_SA_totalliver_HFD3_3_phospho.71308.3	0
87274	3326.53	3	EAESCDCLQGFQLTHSLGGGTGSGMGTLLLSK	K	L	sp|Q9D6F9|TBB4A_MOUSE Tubulin beta-4A chain OS=Mus musculus OX=10090 GN=Tubb4a PE=1 SV=3	3326.52	0.004395	0	5C(57.02146), 7C(57.02146), 25M(15.9949)	80.692	18.193	1.1e-15	20151011_QEp6_NaKr_SA_totalliver_HFD3_4_phospho.87274.3	0
34758	3329.43	3	HAEQNGPVDGQGDNPGSQAAEHGADTAVPSDGDK	K	K	sp|Q61316|HSP74_MOUSE Heat shock 70 kDa protein 4 OS=Mus musculus OX=10090 GN=Hspa4 PE=1 SV=1	3327.43	2.0022	0		80.565	13.297	1e-15	20151011_QEp6_NaKr_SA_totalliver_HFD12_1_phospho.34758.3	0
60341	3520.46	3	DPDSNPYSLLDNTESDQTADTDASESHHSTNR	K	R	sp|Q61584|FXR1_MOUSE Fragile X mental retardation syndrome-related protein 1 OS=Mus musculus OX=10090 GN=Fxr1 PE=1 SV=2	3518.46	2.00342	0		80.564	16.683	1e-15	20151011_QEp6_NaKr_SA_totalliver_HFD12_2_phospho.60341.3	0
68871	2895.38	2	SLEALLEAGQAQDTQASHAEANQQQTR	R	L	sp|Q99PL5|RRBP1_MOUSE Ribosome-binding protein 1 OS=Mus musculus OX=10090 GN=Rrbp1 PE=1 SV=2	2894.38	1.00195	0		80.465	80.465	1e-15	20151014_QEp6_NaKr_SA_totalliver_control_2_phospho.68871.2	0
37244	3327.42	3	HAEQNGPVDGQGDNPGSQAAEHGADTAVPSDGDK	K	K	sp|Q61316|HSP74_MOUSE Heat shock 70 kDa protein 4 OS=Mus musculus OX=10090 GN=Hspa4 PE=1 SV=1	3327.43	-0.002197	0		80.452	12.03	1e-15	20151014_QEp6_NaKr_SA_totalliver_control_4_phospho.37244.3	0
66864	2894.38	3	SLEALLEAGQAQDTQASHAEANQQQTR	R	L	sp|Q99PL5|RRBP1_MOUSE Ribosome-binding protein 1 OS=Mus musculus OX=10090 GN=Rrbp1 PE=1 SV=2	2894.38	0	0		80.369	80.369	1e-15	20151011_QEp6_NaKr_SA_totalliver_HFD12_2_phospho.66864.3	0
105286	3906.81	4	LGPPSPGDDDEEAAVAAAAGVPAAAAGATGDLASAQLGGAPNR	K	W	sp|O70494|SP3_MOUSE Transcription factor Sp3 OS=Mus musculus OX=10090 GN=Sp3 PE=1 SV=2	3905.81	1.00342	0	5S(79.96633)	80.334	30.261	1.1e-15	20151014_QEp6_NaKr_SA_totalliver_control_2_phospho.105286.4	0
59528	3519.47	3	DPDSNPYSLLDNTESDQTADTDASESHHSTNR	K	R	sp|Q61584|FXR1_MOUSE Fragile X mental retardation syndrome-related protein 1 OS=Mus musculus OX=10090 GN=Fxr1 PE=1 SV=2	3518.46	1.00903	0		80.307	14.215	1e-15	20151011_QEp6_NaKr_SA_totalliver_HFD3_3_phospho.59528.3	0
105081	3907.82	4	LGPPSPGDDDEEAAVAAAAGVPAAAAGATGDLASAQLGGAPNR	K	W	sp|O70494|SP3_MOUSE Transcription factor Sp3 OS=Mus musculus OX=10090 GN=Sp3 PE=1 SV=2	3905.81	2.01147	0	5S(79.96633)	80.301	30.431	1.1e-15	20151014_QEp6_NaKr_SA_totalliver_control_3_phospho.105081.4	0
105449	3905.81	4	LGPPSPGDDDEEAAVAAAAGVPAAAAGATGDLASAQLGGAPNR	K	W	sp|O70494|SP3_MOUSE Transcription factor Sp3 OS=Mus musculus OX=10090 GN=Sp3 PE=1 SV=2	3905.81	0.005615	0	5S(79.96633)	80.189	30.217	1.1e-15	20151014_QEp6_NaKr_SA_totalliver_control_4_phospho.105449.4	0
109033	4802.25	4	KDSLDLDVEAASSPAAAALEEDDSSGREDVQLVLLQADELHQGSK	R	Q	sp|Q3UJU9|RMD3_MOUSE Regulator of microtubule dynamics protein 3 OS=Mus musculus OX=10090 GN=Rmdn3 PE=1 SV=2	4801.25	1.00147	2	3S(79.96633)	80.165	69.17	1.1e-15	20151011_QEp6_NaKr_SA_totalliver_HFD3_3_phospho.109033.4	0
112795	4427.14	3	APLSTVSANTNNVDETPRPQVLGNNSVVWELDDGLDEAFSR	K	L	sp|Q8C142|ARH_MOUSE Low density lipoprotein receptor adapter protein 1 OS=Mus musculus OX=10090 GN=Ldlrap1 PE=1 SV=3	4426.13	1.0083	0		79.923	15.962	1e-15	20151011_QEp6_NaKr_SA_totalliver_HFD12_1_phospho.112795.3	0
42201	3355.46	3	VAQREEELEETGNQHNDVEVEEAGEEEEK	K	E	sp|O35691|PININ_MOUSE Pinin OS=Mus musculus OX=10090 GN=Pnn PE=1 SV=4	3354.46	1.00073	1		79.913	23.505	1e-15	20151011_QEp6_NaKr_SA_totalliver_HFD3_3_phospho.42201.3	0
69409	2894.38	2	SLEALLEAGQAQDTQASHAEANQQQTR	R	L	sp|Q99PL5|RRBP1_MOUSE Ribosome-binding protein 1 OS=Mus musculus OX=10090 GN=Rrbp1 PE=1 SV=2	2894.38	0	0		79.827	79.827	1e-15	20151014_QEp6_NaKr_SA_totalliver_control_3_phospho.69409.2	0
71245	3741.62	3	HALASDGPGEAAAGPEAEQFPESSELEDDDAEGLSSR	R	L	sp|Q3UR97|SNX21_MOUSE Sorting nexin-21 OS=Mus musculus OX=10090 GN=Snx21 PE=1 SV=1	3740.62	0.996094	0		79.749	16.998	1e-15	20151011_QEp6_NaKr_SA_totalliver_HFD3_4_phospho.71245.3	0
112583	4802.25	4	KDSLDLDVEAASSPAAAALEEDDSSGREDVQLVLLQADELHQGSK	R	Q	sp|Q3UJU9|RMD3_MOUSE Regulator of microtubule dynamics protein 3 OS=Mus musculus OX=10090 GN=Rmdn3 PE=1 SV=2	4801.25	1.00439	2	3S(79.96633)	79.741	66.289	1.1e-15	20151011_QEp6_NaKr_SA_totalliver_HFD12_2_phospho.112583.4	0
68808	2894.38	3	SLEALLEAGQAQDTQASHAEANQQQTR	R	L	sp|Q99PL5|RRBP1_MOUSE Ribosome-binding protein 1 OS=Mus musculus OX=10090 GN=Rrbp1 PE=1 SV=2	2894.38	0.000488	0		79.731	79.731	1e-15	20151014_QEp6_NaKr_SA_totalliver_control_2_phospho.68808.3	0
56098	4489.94	4	VSSHVAATEGNPSDQSELESQMLTGAGDSETAHNTENTESNEK	R	K	sp|Q1HFZ0|NSUN2_MOUSE tRNA (cytosine(34)-C(5))-methyltransferase OS=Mus musculus OX=10090 GN=Nsun2 PE=1 SV=2	4487.94	2.00635	0		79.631	14.247	1e-15	20151011_QEp6_NaKr_SA_totalliver_HFD12_2_phospho.56098.4	0
119508	3439.66	3	LNSCFSANTVEQLLENLRQDGSPFALEQMK	K	V	sp|Q8QZS1|HIBCH_MOUSE 3-hydroxyisobutyryl-CoA hydrolase, mitochondrial OS=Mus musculus OX=10090 GN=Hibch PE=1 SV=1	3438.65	1.00561	1	4C(57.02146)	79.525	16.22	1e-15	20151011_QEp6_NaKr_SA_totalliver_HFD3_3_phospho.119508.3	0
107609	4803.25	4	KDSLDLDVEAASSPAAAALEEDDSSGREDVQLVLLQADELHQGSK	R	Q	sp|Q3UJU9|RMD3_MOUSE Regulator of microtubule dynamics protein 3 OS=Mus musculus OX=10090 GN=Rmdn3 PE=1 SV=2	4801.25	2.00391	2	3S(79.96633)	79.522	63.168	1.1e-15	20151011_QEp6_NaKr_SA_totalliver_HFD12_3_phospho.107609.4	0
104205	4042.93	4	LTFLTSFGGSDEEAAAAAAAAAASGAAPGKPPAPPQTGGPAPGR	K	N	sp|Q8CFC7|CLASR_MOUSE CLK4-associating serine/arginine rich protein OS=Mus musculus OX=10090 GN=Clasrp PE=1 SV=3	4040.93	2.00684	0	10S(79.96633)	79.517	76.927	1.1e-15	20151011_QEp6_NaKr_SA_totalliver_HFD12_3_phospho.104205.4	0
113199	2595.35	3	VLHDNFGLVEGLMTTVHALTATQK	K	T	sp|P16858|G3P_MOUSE Glyceraldehyde-3-phosphate dehydrogenase OS=Mus musculus OX=10090 GN=Gapdh PE=1 SV=2	2594.35	1.00098	0		79.419	13.466	1e-15	20151011_QEp6_NaKr_SA_totalliver_HFD3_3_phospho.113199.3	0
112602	4802.27	4	KDSLDLDVEAASSPAAAALEEDDSSGREDVQLVLLQADELHQGSK	R	Q	sp|Q3UJU9|RMD3_MOUSE Regulator of microtubule dynamics protein 3 OS=Mus musculus OX=10090 GN=Rmdn3 PE=1 SV=2	4801.25	1.02393	2	3S(79.96633)	79.321	62.541	1.1e-15	20151014_QEp6_NaKr_SA_totalliver_control_2_phospho.112602.4	0
113318	4802.25	4	KDSLDLDVEAASSPAAAALEEDDSSGREDVQLVLLQADELHQGSK	R	Q	sp|Q3UJU9|RMD3_MOUSE Regulator of microtubule dynamics protein 3 OS=Mus musculus OX=10090 GN=Rmdn3 PE=1 SV=2	4801.25	1.00293	2	3S(79.96633)	79.32	65.508	1.1e-15	20151011_QEp6_NaKr_SA_totalliver_HFD12_2_phospho.113318.4	0
109785	4041.93	4	LTFLTSFGGSDEEAAAAAAAAAASGAAPGKPPAPPQTGGPAPGR	K	N	sp|Q8CFC7|CLASR_MOUSE CLK4-associating serine/arginine rich protein OS=Mus musculus OX=10090 GN=Clasrp PE=1 SV=3	4040.93	1.00391	0	10S(79.96633)	79.31	76.643	1.1e-15	20151014_QEp6_NaKr_SA_totalliver_control_2_phospho.109785.4	0
95428	3595.65	3	FLSEHPGGEEVLLEQAGADATESFEDVGHSPDAR	R	E	sp|Q9CQX2|CYB5B_MOUSE Cytochrome b5 type B OS=Mus musculus OX=10090 GN=Cyb5b PE=1 SV=1	3595.63	0.019287	0		79.275	15.045	1e-15	20151011_QEp6_NaKr_SA_totalliver_HFD12_1_phospho.95428.3	0
68200	4026.77	3	LEELDQENEAALENGLKNEENTEPGAESAENADDPNK	K	D	sp|Q8K310|MATR3_MOUSE Matrin-3 OS=Mus musculus OX=10090 GN=Matr3 PE=1 SV=1	4025.77	1.00171	1		79.212	13.655	1e-15	20151011_QEp6_NaKr_SA_totalliver_HFD12_1_phospho.68200.3	0
59097	3188.34	4	REDKEDEDDEDDDVSHVDEEDVLGVQR	K	E	sp|Q9R0A0|PEX14_MOUSE Peroxisomal membrane protein PEX14 OS=Mus musculus OX=10090 GN=Pex14 PE=1 SV=1	3186.33	2.00366	2		79.152	13.013	1e-15	20151011_QEp6_NaKr_SA_totalliver_HFD12_3_phospho.59097.4	0
72738	3966.62	3	YGPSSVEDTTGSGAADAKDDDDLDLFGSDDEEESEEAK	K	K	sp|O70251|EF1B_MOUSE Elongation factor 1-beta OS=Mus musculus OX=10090 GN=Eef1b PE=1 SV=5	3965.61	1.0061	1		79.068	16.442	1e-15	20151011_QEp6_NaKr_SA_totalliver_HFD12_2_phospho.72738.3	0
87161	4839.94	4	LQDCSALCDEEDEEDEGEAADMEEYEESGLLETDEATLDTRK	K	L	sp|Q9CPX6|ATG3_MOUSE Ubiquitin-like-conjugating enzyme ATG3 OS=Mus musculus OX=10090 GN=Atg3 PE=1 SV=1	4838.95	0.990723	1	4C(57.02146), 8C(57.02146)	79.018	12.733	1e-15	20151014_QEp6_NaKr_SA_totalliver_HFD3_2_phospho.87161.4	0
57391	3187.33	3	REDKEDEDDEDDDVSHVDEEDVLGVQR	K	E	sp|Q9R0A0|PEX14_MOUSE Peroxisomal membrane protein PEX14 OS=Mus musculus OX=10090 GN=Pex14 PE=1 SV=1	3186.33	0.995361	2		78.983	12.814	1e-15	20151011_QEp6_NaKr_SA_totalliver_HFD12_1_phospho.57391.3	0
106918	4042.93	4	LTFLTSFGGSDEEAAAAAAAAAASGAAPGKPPAPPQTGGPAPGR	K	N	sp|Q8CFC7|CLASR_MOUSE CLK4-associating serine/arginine rich protein OS=Mus musculus OX=10090 GN=Clasrp PE=1 SV=3	4040.93	2.00562	0	10S(79.96633)	78.935	73.549	1.1e-15	20151011_QEp6_NaKr_SA_totalliver_HFD3_4_phospho.106918.4	0
114121	3768.86	3	LSELEDLLPSRPEVPNVLGETEEVELQEFDSTR	K	G	sp|Q9QYJ0|DNJA2_MOUSE DnaJ homolog subfamily A member 2 OS=Mus musculus OX=10090 GN=Dnaja2 PE=1 SV=1	3768.86	0.000488	0		78.812	14.49	1e-15	20151011_QEp6_NaKr_SA_totalliver_HFD3_3_phospho.114121.3	0
78616	3243.53	3	LRSLEALLEAGQAQDTQASHAEANQQQTR	R	L	sp|Q99PL5|RRBP1_MOUSE Ribosome-binding protein 1 OS=Mus musculus OX=10090 GN=Rrbp1 PE=1 SV=2	3243.53	0.005859	1	3S(79.96633)	78.803	78.803	1.1e-15	20151014_QEp6_NaKr_SA_totalliver_control_3_phospho.78616.3	0
91814	3596.64	3	FLSEHPGGEEVLLEQAGADATESFEDVGHSPDAR	R	E	sp|Q9CQX2|CYB5B_MOUSE Cytochrome b5 type B OS=Mus musculus OX=10090 GN=Cyb5b PE=1 SV=1	3595.63	1.0083	0		78.787	16.094	1e-15	20151011_QEp6_NaKr_SA_totalliver_HFD3_3_phospho.91814.3	0
41385	4274.96	4	ADDAEGRDEKPLQAEAQASPGAPLNQSGHQDTTGPGSTDAQR	K	T	sp|Q3UZ39|LRRF1_MOUSE Leucine-rich repeat flightless-interacting protein 1 OS=Mus musculus OX=10090 GN=Lrrfip1 PE=1 SV=2	4272.95	2.00732	1		78.786	18.048	1e-15	20151011_QEp6_NaKr_SA_totalliver_HFD3_3_phospho.41385.4	0
120919	3199.58	3	VLTDAVDDLTSLDDFLAVSENHLLEDVNK	R	C	sp|P26231|CTNA1_MOUSE Catenin alpha-1 OS=Mus musculus OX=10090 GN=Ctnna1 PE=1 SV=1	3199.58	0.003418	0		78.765	19.029	1e-15	20151011_QEp6_NaKr_SA_totalliver_HFD3_3_phospho.120919.3	0
47521	3335.43	3	TAMSTPHVAEPAENEHDEQDENGAEASAELR	K	A	sp|P26041|MOES_MOUSE Moesin OS=Mus musculus OX=10090 GN=Msn PE=1 SV=3	3334.43	1.00317	0		78.635	14.079	1e-15	20151011_QEp6_NaKr_SA_totalliver_HFD3_3_phospho.47521.3	0
57743	3506.53	3	DSSGQEDETQSSNDDPSQSVTSQDAQELLRPR	K	R	sp|Q5UAK0|MIER1_MOUSE Mesoderm induction early response protein 1 OS=Mus musculus OX=10090 GN=Mier1 PE=1 SV=2	3505.53	1.00244	0		78.635	15.208	1e-15	20151011_QEp6_NaKr_SA_totalliver_HFD3_3_phospho.57743.3	0
65823	3727.76	3	LLLSLATGNREEGGENRDQAQEDAQELADTPSGDK	R	T	tr|F8WIT2|F8WIT2_MOUSE Annexin OS=Mus musculus OX=10090 GN=Anxa6 PE=1 SV=1	3726.76	1.00757	2		78.466	19.651	1e-15	20151011_QEp6_NaKr_SA_totalliver_HFD3_3_phospho.65823.3	0
42168	4272.95	4	ADDAEGRDEKPLQAEAQASPGAPLNQSGHQDTTGPGSTDAQR	K	T	sp|Q3UZ39|LRRF1_MOUSE Leucine-rich repeat flightless-interacting protein 1 OS=Mus musculus OX=10090 GN=Lrrfip1 PE=1 SV=2	4272.95	0.002441	1		78.464	14.422	1e-15	20151011_QEp6_NaKr_SA_totalliver_HFD12_2_phospho.42168.4	0
97563	2623.27	3	KGSLQDVDVAGFGNLGHSASFLAPR	R	G	sp|Q8K1N2|PHLB2_MOUSE Pleckstrin homology-like domain family B member 2 OS=Mus musculus OX=10090 GN=Phldb2 PE=1 SV=2	2622.26	1.0061	1	3S(79.96633)	78.215	16.621	1.1e-15	20151014_QEp6_NaKr_SA_totalliver_control_2_phospho.97563.3	0
64128	4216.82	3	SATPVNCDQPDLLASPTAGSGGHSASGPATEQCEAVENQPK	R	A	sp|B9EKI3|TMF1_MOUSE TATA element modulatory factor OS=Mus musculus OX=10090 GN=Tmf1 PE=1 SV=2	4214.82	2.00342	0	1S(79.96633), 7C(57.02146), 33C(57.02146)	78.161	78.161	1.1e-15	20151011_QEp6_NaKr_SA_totalliver_HFD12_2_phospho.64128.3	0
97226	2622.26	3	KGSLQDVDVAGFGNLGHSASFLAPR	R	G	sp|Q8K1N2|PHLB2_MOUSE Pleckstrin homology-like domain family B member 2 OS=Mus musculus OX=10090 GN=Phldb2 PE=1 SV=2	2622.26	0.001465	1	3S(79.96633)	78.065	16.297	1.1e-15	20151014_QEp6_NaKr_SA_totalliver_control_3_phospho.97226.3	0
93485	2622.26	3	KGSLQDVDVAGFGNLGHSASFLAPR	R	G	sp|Q8K1N2|PHLB2_MOUSE Pleckstrin homology-like domain family B member 2 OS=Mus musculus OX=10090 GN=Phldb2 PE=1 SV=2	2622.26	0.000244	1	3S(79.96633)	78.06	16.359	1.1e-15	20151011_QEp6_NaKr_SA_totalliver_HFD12_1_phospho.93485.3	0
120233	3051.51	3	AAELGAELGAQALSHLEEVSDEGLAAMAAAR	K	C	sp|Q9DBA8|HUTI_MOUSE Probable imidazolonepropionase OS=Mus musculus OX=10090 GN=Amdhd1 PE=1 SV=1	3050.5	1.01416	0		77.911	16.551	1e-15	20151011_QEp6_NaKr_SA_totalliver_HFD12_2_phospho.120233.3	0
91708	2623.26	3	KGSLQDVDVAGFGNLGHSASFLAPR	R	G	sp|Q8K1N2|PHLB2_MOUSE Pleckstrin homology-like domain family B member 2 OS=Mus musculus OX=10090 GN=Phldb2 PE=1 SV=2	2622.26	1.00317	1	3S(79.96633)	77.898	16.096	1.1e-15	20151011_QEp6_NaKr_SA_totalliver_HFD3_4_phospho.91708.3	0
92839	2622.26	3	KGSLQDVDVAGFGNLGHSASFLAPR	R	G	sp|Q8K1N2|PHLB2_MOUSE Pleckstrin homology-like domain family B member 2 OS=Mus musculus OX=10090 GN=Phldb2 PE=1 SV=2	2622.26	0.000977	1	3S(79.96633)	77.823	16.079	1.1e-15	20151011_QEp6_NaKr_SA_totalliver_HFD12_2_phospho.92839.3	0
92464	3542.51	3	EVLTSDDGSDCGDATELDLSHSFSGSLDELSER	K	H	sp|E9PV24|FIBA_MOUSE Fibrinogen alpha chain OS=Mus musculus OX=10090 GN=Fga PE=1 SV=1	3542.51	0	0	11C(57.02146)	77.762	13.681	1e-15	20151014_QEp6_NaKr_SA_totalliver_control_4_phospho.92464.3	0
90638	2623.26	3	KGSLQDVDVAGFGNLGHSASFLAPR	R	G	sp|Q8K1N2|PHLB2_MOUSE Pleckstrin homology-like domain family B member 2 OS=Mus musculus OX=10090 GN=Phldb2 PE=1 SV=2	2622.26	1.00317	1	3S(79.96633)	77.746	17.3	1.1e-15	20151011_QEp6_NaKr_SA_totalliver_HFD3_3_phospho.90638.3	0
108938	3907.81	4	LGPPSPGDDDEEAAVAAAAGVPAAAAGATGDLASAQLGGAPNR	K	W	sp|O70494|SP3_MOUSE Transcription factor Sp3 OS=Mus musculus OX=10090 GN=Sp3 PE=1 SV=2	3905.81	2.0083	0	5S(79.96633)	77.738	27.631	1.1e-15	20151011_QEp6_NaKr_SA_totalliver_HFD12_2_phospho.108938.4	0
57819	3209.46	3	ELAEATDTQTDGTGADTSDASSVSLDVRPGSR	R	E	tr|Q3TXY2|Q3TXY2_MOUSE Uncharacterized protein OS=Mus musculus OX=10090 GN=Tex264 PE=2 SV=1	3208.46	1.00464	0		77.735	15.419	1e-15	20151011_QEp6_NaKr_SA_totalliver_HFD3_3_phospho.57819.3	0
109432	3906.82	4	LGPPSPGDDDEEAAVAAAAGVPAAAAGATGDLASAQLGGAPNR	K	W	sp|O70494|SP3_MOUSE Transcription factor Sp3 OS=Mus musculus OX=10090 GN=Sp3 PE=1 SV=2	3905.81	1.00855	0	5S(79.96633)	77.709	30.158	1.1e-15	20151011_QEp6_NaKr_SA_totalliver_HFD12_1_phospho.109432.4	0
120186	3051.49	3	AAELGAELGAQALSHLEEVSDEGLAAMAAAR	K	C	sp|Q9DBA8|HUTI_MOUSE Probable imidazolonepropionase OS=Mus musculus OX=10090 GN=Amdhd1 PE=1 SV=1	3050.5	0.993896	0		77.656	19.308	1e-15	20151011_QEp6_NaKr_SA_totalliver_HFD12_1_phospho.120186.3	0
42312	3577.55	4	EDRKEEGEQEVAVDEGSDENKVEAEEEGAENK	K	D	sp|Q9JL35|HMGN5_MOUSE High mobility group nucleosome-binding domain-containing protein 5 OS=Mus musculus OX=10090 GN=Hmgn5 PE=1 SV=2	3576.55	1.0061	3		77.626	15.873	1e-15	20151011_QEp6_NaKr_SA_totalliver_HFD3_4_phospho.42312.4	0
124473	3200.58	3	VLTDAVDDLTSLDDFLAVSENHLLEDVNK	R	C	sp|P26231|CTNA1_MOUSE Catenin alpha-1 OS=Mus musculus OX=10090 GN=Ctnna1 PE=1 SV=1	3199.58	1.00757	0		77.568	16.156	1e-15	20151011_QEp6_NaKr_SA_totalliver_HFD12_1_phospho.124473.3	0
114472	3739.66	4	NEEDVGAGDQGLMFGYATDETEECMPLTLVLAHK	R	L	sp|Q91X83|METK1_MOUSE S-adenosylmethionine synthase isoform type-1 OS=Mus musculus OX=10090 GN=Mat1a PE=1 SV=1	3739.67	-0.004639	0	24C(57.02146)	77.504	10.288	1e-15	20151011_QEp6_NaKr_SA_totalliver_HFD12_1_phospho.114472.4	0
66116	2896.38	3	SLEALLEAGQAQDTQASHAEANQQQTR	R	L	sp|Q99PL5|RRBP1_MOUSE Ribosome-binding protein 1 OS=Mus musculus OX=10090 GN=Rrbp1 PE=1 SV=2	2894.38	2.00586	0		77.5	77.5	1e-15	20151011_QEp6_NaKr_SA_totalliver_HFD12_1_phospho.66116.3	0
90398	3544.52	3	EVLTSDDGSDCGDATELDLSHSFSGSLDELSER	K	H	sp|E9PV24|FIBA_MOUSE Fibrinogen alpha chain OS=Mus musculus OX=10090 GN=Fga PE=1 SV=1	3542.51	2.00708	0	11C(57.02146)	77.444	15.36	1e-15	20151011_QEp6_NaKr_SA_totalliver_HFD3_4_phospho.90398.3	0
102773	4048.84	3	GLLGYTEDQVVSCDFNSNSHSSTFDAGAGLALNDNFVK	K	L	sp|P16858|G3P_MOUSE Glyceraldehyde-3-phosphate dehydrogenase OS=Mus musculus OX=10090 GN=Gapdh PE=1 SV=2	4048.84	0.000488	0	13C(57.02146)	77.404	15.291	1e-15	20151011_QEp6_NaKr_SA_totalliver_HFD12_2_phospho.102773.3	0
88687	3328.53	3	EAESCDCLQGFQLTHSLGGGTGSGMGTLLLSK	K	L	sp|Q9D6F9|TBB4A_MOUSE Tubulin beta-4A chain OS=Mus musculus OX=10090 GN=Tubb4a PE=1 SV=3	3326.52	2.00659	0	5C(57.02146), 7C(57.02146), 25M(15.9949)	77.398	20.541	1.1e-15	20151011_QEp6_NaKr_SA_totalliver_HFD12_1_phospho.88687.3	0
89661	3544.52	3	EVLTSDDGSDCGDATELDLSHSFSGSLDELSER	K	H	sp|E9PV24|FIBA_MOUSE Fibrinogen alpha chain OS=Mus musculus OX=10090 GN=Fga PE=1 SV=1	3542.51	2.00659	0	11C(57.02146)	77.387	14.283	1e-15	20151011_QEp6_NaKr_SA_totalliver_HFD3_3_phospho.89661.3	0
68009	2981.42	3	LQAALDNEAGGRPAMEPGNGSLDLGGDAAGR	R	S	sp|Q8VEK3|HNRPU_MOUSE Heterogeneous nuclear ribonucleoprotein U OS=Mus musculus OX=10090 GN=Hnrnpu PE=1 SV=1	2979.41	2.01025	0		77.379	16.498	1e-15	20151011_QEp6_NaKr_SA_totalliver_HFD12_1_phospho.68009.3	0
72534	3451.63	3	NNPALVVLGNNGQLNYDHQNDGATQALASCQR	K	D	sp|Q9D0F3|LMAN1_MOUSE Protein ERGIC-53 OS=Mus musculus OX=10090 GN=Lman1 PE=1 SV=1	3451.63	-0.002686	0	30C(57.02146)	77.347	14.362	1e-15	20151011_QEp6_NaKr_SA_totalliver_HFD12_2_phospho.72534.3	0
103672	4858.14	4	GGLENMRPPNNTSPLQEDAENASCELCGLTLTEEDLSSHYLAK	R	H	sp|Q91VL9|ZBTB1_MOUSE Zinc finger and BTB domain-containing protein 1 OS=Mus musculus OX=10090 GN=Zbtb1 PE=1 SV=1	4856.12	2.0166	0	6M(15.9949), 13S(79.96633), 24C(57.02146), 27C(57.02146)	77.308	75.057	1.1e-15	20151011_QEp6_NaKr_SA_totalliver_HFD3_4_phospho.103672.4	0
34648	3329.43	3	HAEQNGPVDGQGDNPGSQAAEHGADTAVPSDGDK	K	K	sp|Q61316|HSP74_MOUSE Heat shock 70 kDa protein 4 OS=Mus musculus OX=10090 GN=Hspa4 PE=1 SV=1	3327.43	2.0061	0		77.285	14.826	1e-15	20151011_QEp6_NaKr_SA_totalliver_HFD12_2_phospho.34648.3	0
105569	3165.52	3	MVNSVEGCADDALAGLVASNPDLQLLQGHR	K	V	sp|Q8VC30|TKFC_MOUSE Triokinase/FMN cyclase OS=Mus musculus OX=10090 GN=Tkfc PE=1 SV=1	3165.52	-0.000244	0	1M(15.9949), 8C(57.02146)	77.275	12.391	1.1e-15	20151011_QEp6_NaKr_SA_totalliver_HFD3_3_phospho.105569.3	0
82731	4614.98	4	AEDSSDRPLEGHSYQNSSGDNSQNSNLDQSFWETFGSAEPPK	K	A	sp|Q9EPJ9|ARFG1_MOUSE ADP-ribosylation factor GTPase-activating protein 1 OS=Mus musculus OX=10090 GN=Arfgap1 PE=1 SV=2	4613.97	1.00342	0		77.262	12.01	1e-15	20151011_QEp6_NaKr_SA_totalliver_HFD3_4_phospho.82731.4	0
87162	3513.78	3	AHSSPASLQLGAVSPGTLTASGVVSGPAAAPAAQHLR	R	Q	sp|P46938|YAP1_MOUSE Transcriptional coactivator YAP1 OS=Mus musculus OX=10090 GN=Yap1 PE=1 SV=2	3513.77	0.005127	0	3S(79.96633)	77.242	77.242	1.1e-15	20151011_QEp6_NaKr_SA_totalliver_HFD3_4_phospho.87162.3	0
93169	2623.26	3	KGSLQDVDVAGFGNLGHSASFLAPR	R	G	sp|Q8K1N2|PHLB2_MOUSE Pleckstrin homology-like domain family B member 2 OS=Mus musculus OX=10090 GN=Phldb2 PE=1 SV=2	2622.26	1.00293	1	3S(79.96633)	77.236	17.149	1.1e-15	20151011_QEp6_NaKr_SA_totalliver_HFD12_1_phospho.93169.3	0
44574	4505.94	4	VSSHVAATEGNPSDQSELESQMLTGAGDSETAHNTENTESNEK	R	K	sp|Q1HFZ0|NSUN2_MOUSE tRNA (cytosine(34)-C(5))-methyltransferase OS=Mus musculus OX=10090 GN=Nsun2 PE=1 SV=2	4503.93	2.00537	0	22M(15.9949)	77.218	12.913	1.1e-15	20151011_QEp6_NaKr_SA_totalliver_HFD3_3_phospho.44574.4	0
107763	3907.81	4	LGPPSPGDDDEEAAVAAAAGVPAAAAGATGDLASAQLGGAPNR	K	W	sp|O70494|SP3_MOUSE Transcription factor Sp3 OS=Mus musculus OX=10090 GN=Sp3 PE=1 SV=2	3905.81	2.00586	0	5S(79.96633)	77.192	30.16	1.1e-15	20151011_QEp6_NaKr_SA_totalliver_HFD3_4_phospho.107763.4	0
105580	3907.81	4	LGPPSPGDDDEEAAVAAAAGVPAAAAGATGDLASAQLGGAPNR	K	W	sp|O70494|SP3_MOUSE Transcription factor Sp3 OS=Mus musculus OX=10090 GN=Sp3 PE=1 SV=2	3905.81	2.0083	0	5S(79.96633)	77.106	30.157	1.1e-15	20151014_QEp6_NaKr_SA_totalliver_control_2_phospho.105580.4	0
48339	3577.55	4	EDRKEEGEQEVAVDEGSDENKVEAEEEGAENK	K	D	sp|Q9JL35|HMGN5_MOUSE High mobility group nucleosome-binding domain-containing protein 5 OS=Mus musculus OX=10090 GN=Hmgn5 PE=1 SV=2	3576.55	1.00415	3		77.034	16.965	1e-15	20151011_QEp6_NaKr_SA_totalliver_HFD12_1_phospho.48339.4	0
48683	3577.55	4	EDRKEEGEQEVAVDEGSDENKVEAEEEGAENK	K	D	sp|Q9JL35|HMGN5_MOUSE High mobility group nucleosome-binding domain-containing protein 5 OS=Mus musculus OX=10090 GN=Hmgn5 PE=1 SV=2	3576.55	1.00488	3		77.022	15.507	1e-15	20151011_QEp6_NaKr_SA_totalliver_HFD12_1_phospho.48683.4	0
101228	2431.19	2	KLETDLSQLQGEMEDLVQEAR	K	N	sp|Q5SX40|MYH1_MOUSE Myosin-1 OS=Mus musculus OX=10090 GN=Myh1 PE=1 SV=1	2431.19	-0.001465	1		76.983	14.928	1e-15	20151011_QEp6_NaKr_SA_totalliver_HFD3_3_phospho.101228.2	0
115629	4292.99	3	EESQQMVLDLEDLDNLQTPESVLLSAVSGEDTQDRTDR	K	L	sp|P23116|EIF3A_MOUSE Eukaryotic translation initiation factor 3 subunit A OS=Mus musculus OX=10090 GN=Eif3a PE=1 SV=5	4290.99	1.99902	1	6M(15.9949)	76.915	16.771	1.1e-15	20151011_QEp6_NaKr_SA_totalliver_HFD3_3_phospho.115629.3	0
70875	3742.62	3	HALASDGPGEAAAGPEAEQFPESSELEDDDAEGLSSR	R	L	sp|Q3UR97|SNX21_MOUSE Sorting nexin-21 OS=Mus musculus OX=10090 GN=Snx21 PE=1 SV=1	3740.62	2.00195	0		76.792	16.98	1e-15	20151011_QEp6_NaKr_SA_totalliver_HFD3_3_phospho.70875.3	0
110841	4803.25	4	KDSLDLDVEAASSPAAAALEEDDSSGREDVQLVLLQADELHQGSK	R	Q	sp|Q3UJU9|RMD3_MOUSE Regulator of microtubule dynamics protein 3 OS=Mus musculus OX=10090 GN=Rmdn3 PE=1 SV=2	4801.25	2.00635	2	3S(79.96633)	76.79	61.343	1.1e-15	20151011_QEp6_NaKr_SA_totalliver_HFD12_2_phospho.110841.4	0
45596	3176.38	3	KEEGEQEVAVDEGSDENKVEAEEEGAENK	R	D	sp|Q9JL35|HMGN5_MOUSE High mobility group nucleosome-binding domain-containing protein 5 OS=Mus musculus OX=10090 GN=Hmgn5 PE=1 SV=2	3176.38	-0.000244	2		76.79	15.691	1e-15	20151011_QEp6_NaKr_SA_totalliver_HFD12_2_phospho.45596.3	0
97280	3514.56	3	AHCLSEVEHDTMPADLPALAADFVEDQEVCK	K	N	sp|P07724|ALBU_MOUSE Serum albumin OS=Mus musculus OX=10090 GN=Alb PE=1 SV=3	3512.55	2.00586	0	3C(57.02146), 12M(15.9949), 30C(57.02146)	76.674	15.868	1.1e-15	20151011_QEp6_NaKr_SA_totalliver_HFD3_3_phospho.97280.3	0
79764	3971.89	4	SPAASGAPQAPAPAALLAGSPGGDAAPGPAPASSAPAGGEDAEKK	K	V	sp|Q9JKB3|YBOX3_MOUSE Y-box-binding protein 3 OS=Mus musculus OX=10090 GN=Ybx3 PE=1 SV=2	3969.87	2.01343	1	1S(79.96633)	76.607	71.413	1.1e-15	20151011_QEp6_NaKr_SA_totalliver_HFD3_4_phospho.79764.4	0
107068	4803.25	4	KDSLDLDVEAASSPAAAALEEDDSSGREDVQLVLLQADELHQGSK	R	Q	sp|Q3UJU9|RMD3_MOUSE Regulator of microtubule dynamics protein 3 OS=Mus musculus OX=10090 GN=Rmdn3 PE=1 SV=2	4801.25	2.00781	2	3S(79.96633)	76.573	63.038	1.1e-15	20151011_QEp6_NaKr_SA_totalliver_HFD3_3_phospho.107068.4	0
61163	3187.37	4	REDKEDEDDEDDDVSHVDEEDVLGVQR	K	E	sp|Q9R0A0|PEX14_MOUSE Peroxisomal membrane protein PEX14 OS=Mus musculus OX=10090 GN=Pex14 PE=1 SV=1	3186.33	1.03345	2		76.567	11.811	1e-15	20151011_QEp6_NaKr_SA_totalliver_HFD12_2_phospho.61163.4	0
110615	4801.25	4	KDSLDLDVEAASSPAAAALEEDDSSGREDVQLVLLQADELHQGSK	R	Q	sp|Q3UJU9|RMD3_MOUSE Regulator of microtubule dynamics protein 3 OS=Mus musculus OX=10090 GN=Rmdn3 PE=1 SV=2	4801.25	0	2	3S(79.96633)	76.563	60.183	1.1e-15	20151011_QEp6_NaKr_SA_totalliver_HFD12_1_phospho.110615.4	0
90298	3514.77	3	AHSSPASLQLGAVSPGTLTASGVVSGPAAAPAAQHLR	R	Q	sp|P46938|YAP1_MOUSE Transcriptional coactivator YAP1 OS=Mus musculus OX=10090 GN=Yap1 PE=1 SV=2	3513.77	1.00122	0	3S(79.96633)	76.549	74.044	1.1e-15	20151014_QEp6_NaKr_SA_totalliver_HFD3_2_phospho.90298.3	0
77168	2547.12	2	HSVNNTYSQFQDEYSLEEVMK	K	S	sp|P32020|NLTP_MOUSE Non-specific lipid-transfer protein OS=Mus musculus OX=10090 GN=Scp2 PE=1 SV=3	2547.12	0.000488	0		76.497	12.364	1e-15	20151011_QEp6_NaKr_SA_totalliver_HFD3_3_phospho.77168.2	0
57198	4488.94	4	VSSHVAATEGNPSDQSELESQMLTGAGDSETAHNTENTESNEK	R	K	sp|Q1HFZ0|NSUN2_MOUSE tRNA (cytosine(34)-C(5))-methyltransferase OS=Mus musculus OX=10090 GN=Nsun2 PE=1 SV=2	4487.94	1.00049	0		76.467	13.307	1e-15	20151014_QEp6_NaKr_SA_totalliver_HFD3_2_phospho.57198.4	0
66476	2894.38	3	SLEALLEAGQAQDTQASHAEANQQQTR	R	L	sp|Q99PL5|RRBP1_MOUSE Ribosome-binding protein 1 OS=Mus musculus OX=10090 GN=Rrbp1 PE=1 SV=2	2894.38	0.001221	0		76.467	76.467	1e-15	20151011_QEp6_NaKr_SA_totalliver_HFD12_1_phospho.66476.3	0
107359	4803.25	4	KDSLDLDVEAASSPAAAALEEDDSSGREDVQLVLLQADELHQGSK	R	Q	sp|Q3UJU9|RMD3_MOUSE Regulator of microtubule dynamics protein 3 OS=Mus musculus OX=10090 GN=Rmdn3 PE=1 SV=2	4801.25	2.0083	2	3S(79.96633)	76.445	60.082	1.1e-15	20151011_QEp6_NaKr_SA_totalliver_HFD3_3_phospho.107359.4	0
110382	3497.56	3	AHCLSEVEHDTMPADLPALAADFVEDQEVCK	K	N	sp|P07724|ALBU_MOUSE Serum albumin OS=Mus musculus OX=10090 GN=Alb PE=1 SV=3	3496.56	1.00561	0	3C(57.02146), 30C(57.02146)	76.334	15.436	1e-15	20151011_QEp6_NaKr_SA_totalliver_HFD12_2_phospho.110382.3	0
68147	2682.31	3	LHVSDQELQSANASVDDSRLEELK	K	A	sp|Q02053|UBA1_MOUSE Ubiquitin-like modifier-activating enzyme 1 OS=Mus musculus OX=10090 GN=Uba1 PE=1 SV=1	2682.31	0.001465	1		76.189	14.687	1e-15	20151014_QEp6_NaKr_SA_totalliver_control_2_phospho.68147.3	0
105873	4042.93	4	LTFLTSFGGSDEEAAAAAAAAAASGAAPGKPPAPPQTGGPAPGR	K	N	sp|Q8CFC7|CLASR_MOUSE CLK4-associating serine/arginine rich protein OS=Mus musculus OX=10090 GN=Clasrp PE=1 SV=3	4040.93	2.00415	0	10S(79.96633)	76.132	73.467	1.1e-15	20151011_QEp6_NaKr_SA_totalliver_HFD3_3_phospho.105873.4	0
59340	2572.12	3	KFDDGEDPLDAESQQGGGGNPFHR	K	S	sp|Q91YW3|DNJC3_MOUSE DnaJ homolog subfamily C member 3 OS=Mus musculus OX=10090 GN=Dnajc3 PE=1 SV=1	2572.12	-0.002197	1		76.09	12.617	1e-15	20151011_QEp6_NaKr_SA_totalliver_HFD12_1_phospho.59340.3	0
104433	3497.56	3	AHCLSEVEHDTMPADLPALAADFVEDQEVCK	K	N	sp|P07724|ALBU_MOUSE Serum albumin OS=Mus musculus OX=10090 GN=Alb PE=1 SV=3	3496.56	1.00366	0	3C(57.02146), 30C(57.02146)	76.051	13.334	1e-15	20151011_QEp6_NaKr_SA_totalliver_HFD3_3_phospho.104433.3	0
110051	4041.93	4	LTFLTSFGGSDEEAAAAAAAAAASGAAPGKPPAPPQTGGPAPGR	K	N	sp|Q8CFC7|CLASR_MOUSE CLK4-associating serine/arginine rich protein OS=Mus musculus OX=10090 GN=Clasrp PE=1 SV=3	4040.93	1.00269	0	10S(79.96633)	76.038	73.301	1.1e-15	20151014_QEp6_NaKr_SA_totalliver_control_4_phospho.110051.4	0
109500	4043.94	4	LTFLTSFGGSDEEAAAAAAAAAASGAAPGKPPAPPQTGGPAPGR	K	N	sp|Q8CFC7|CLASR_MOUSE CLK4-associating serine/arginine rich protein OS=Mus musculus OX=10090 GN=Clasrp PE=1 SV=3	4040.93	3.0083	0	10S(79.96633)	76.011	73.278	1.1e-15	20151014_QEp6_NaKr_SA_totalliver_control_2_phospho.109500.4	0
106966	4205.85	3	DYGPRPDADSESDNSDNNTLFVQGLGEGVSTDQVGEFFK	R	Q	tr|Q8BQ46|Q8BQ46_MOUSE TAF15 RNA polymerase II, TATA box binding protein (TBP)-associated factor OS=Mus musculus OX=10090 GN=Taf15 PE=1 SV=1	4205.86	-0.010742	0		75.963	14.49	1e-15	20151011_QEp6_NaKr_SA_totalliver_HFD12_1_phospho.106966.3	0
53583	3031.16	2	DKEDDGGEDDDANCNLLCGDEYGPETK	K	L	sp|O70133|DHX9_MOUSE ATP-dependent RNA helicase A OS=Mus musculus OX=10090 GN=Dhx9 PE=1 SV=2	3030.16	1.00147	1	14C(57.02146), 18C(57.02146)	75.957	10.707	1e-15	20151011_QEp6_NaKr_SA_totalliver_HFD3_3_phospho.53583.2	0
76527	3636.68	3	ARETGGTEGTGDAVLGENVSEEGLLSQECVSEVEK	K	S	sp|O08715|AKAP1_MOUSE A-kinase anchor protein 1, mitochondrial OS=Mus musculus OX=10090 GN=Akap1 PE=1 SV=4	3635.67	1.0061	1	29C(57.02146)	75.921	16.608	1e-15	20151011_QEp6_NaKr_SA_totalliver_HFD3_3_phospho.76527.3	0
79786	2887.38	2	VRQEDENFNSLLQNGVNLNNSPEEK	K	F	sp|Q80TH2|ERBIN_MOUSE Erbin OS=Mus musculus OX=10090 GN=Erbin PE=1 SV=3	2886.37	1.00415	1		75.917	12.487	1e-15	20151014_QEp6_NaKr_SA_totalliver_control_3_phospho.79786.2	0
77901	3244.53	3	LRSLEALLEAGQAQDTQASHAEANQQQTR	R	L	sp|Q99PL5|RRBP1_MOUSE Ribosome-binding protein 1 OS=Mus musculus OX=10090 GN=Rrbp1 PE=1 SV=2	3243.53	1.00586	1	3S(79.96633)	75.84	75.84	1.1e-15	20151014_QEp6_NaKr_SA_totalliver_control_2_phospho.77901.3	0
86132	2931.29	2	APKPEDLDEEDDDVPDLVENFDEASK	K	N	sp|Q9CQH7|BT3L4_MOUSE Transcription factor BTF3 homolog 4 OS=Mus musculus OX=10090 GN=Btf3l4 PE=1 SV=1	2930.28	1.00464	0		75.814	11.551	1e-15	20151011_QEp6_NaKr_SA_totalliver_HFD12_2_phospho.86132.2	0
82617	2931.28	2	APKPEDLDEEDDDVPDLVENFDEASK	K	N	sp|Q9CQH7|BT3L4_MOUSE Transcription factor BTF3 homolog 4 OS=Mus musculus OX=10090 GN=Btf3l4 PE=1 SV=1	2930.28	0.998535	0		75.794	12.11	1e-15	20151011_QEp6_NaKr_SA_totalliver_HFD12_3_phospho.82617.2	0
54072	3187.34	4	REDKEDEDDEDDDVSHVDEEDVLGVQR	K	E	sp|Q9R0A0|PEX14_MOUSE Peroxisomal membrane protein PEX14 OS=Mus musculus OX=10090 GN=Pex14 PE=1 SV=1	3186.33	1.00391	2		75.784	11.437	1e-15	20151011_QEp6_NaKr_SA_totalliver_HFD3_3_phospho.54072.4	0
79338	3924.77	3	RAACEQLHQQQQQQQEETTAATLLLQGEEEGEED	K	-	sp|P42669|PURA_MOUSE Transcriptional activator protein Pur-alpha OS=Mus musculus OX=10090 GN=Pura PE=1 SV=1	3924.77	0	1	4C(57.02146)	75.759	17.265	1e-15	20151011_QEp6_NaKr_SA_totalliver_HFD12_2_phospho.79338.3	0
75359	3926.77	3	RAACEQLHQQQQQQQEETTAATLLLQGEEEGEED	K	-	sp|P42669|PURA_MOUSE Transcriptional activator protein Pur-alpha OS=Mus musculus OX=10090 GN=Pura PE=1 SV=1	3924.77	2.00537	1	4C(57.02146)	75.681	17.469	1e-15	20151011_QEp6_NaKr_SA_totalliver_HFD3_4_phospho.75359.3	0
44217	3578.55	4	EDRKEEGEQEVAVDEGSDENKVEAEEEGAENK	K	D	sp|Q9JL35|HMGN5_MOUSE High mobility group nucleosome-binding domain-containing protein 5 OS=Mus musculus OX=10090 GN=Hmgn5 PE=1 SV=2	3576.55	2.00854	3		75.663	17.454	1e-15	20151011_QEp6_NaKr_SA_totalliver_HFD3_3_phospho.44217.4	0
121482	3460.59	3	NASPYGSLNNLADGLSSLTEHFSDLTLTSEAR	R	K	sp|B2RVL6|ZCH24_MOUSE Zinc finger CCHC domain-containing protein 24 OS=Mus musculus OX=10090 GN=Zcchc24 PE=1 SV=1	3459.58	1.00488	0	3S(79.96633)	75.635	67.182	1.1e-15	20151014_QEp6_NaKr_SA_totalliver_HFD3_2_phospho.121482.3	0
54165	4489.94	4	VSSHVAATEGNPSDQSELESQMLTGAGDSETAHNTENTESNEK	R	K	sp|Q1HFZ0|NSUN2_MOUSE tRNA (cytosine(34)-C(5))-methyltransferase OS=Mus musculus OX=10090 GN=Nsun2 PE=1 SV=2	4487.94	2.00391	0		75.631	13.433	1e-15	20151011_QEp6_NaKr_SA_totalliver_HFD3_4_phospho.54165.4	0
72182	3451.63	3	NNPALVVLGNNGQLNYDHQNDGATQALASCQR	K	D	sp|Q9D0F3|LMAN1_MOUSE Protein ERGIC-53 OS=Mus musculus OX=10090 GN=Lman1 PE=1 SV=1	3451.63	0.003174	0	30C(57.02146)	75.505	13.906	1e-15	20151011_QEp6_NaKr_SA_totalliver_HFD12_2_phospho.72182.3	0
73801	3451.63	3	NNPALVVLGNNGQLNYDHQNDGATQALASCQR	K	D	sp|Q9D0F3|LMAN1_MOUSE Protein ERGIC-53 OS=Mus musculus OX=10090 GN=Lman1 PE=1 SV=1	3451.63	-0.001953	0	30C(57.02146)	75.454	15.983	1e-15	20151014_QEp6_NaKr_SA_totalliver_control_3_phospho.73801.3	0
96979	2622.26	3	KGSLQDVDVAGFGNLGHSASFLAPR	R	G	sp|Q8K1N2|PHLB2_MOUSE Pleckstrin homology-like domain family B member 2 OS=Mus musculus OX=10090 GN=Phldb2 PE=1 SV=2	2622.26	0.003174	1	3S(79.96633)	75.404	18.179	1.1e-15	20151014_QEp6_NaKr_SA_totalliver_control_2_phospho.96979.3	0
75009	3451.63	3	NNPALVVLGNNGQLNYDHQNDGATQALASCQR	K	D	sp|Q9D0F3|LMAN1_MOUSE Protein ERGIC-53 OS=Mus musculus OX=10090 GN=Lman1 PE=1 SV=1	3451.63	-0.002686	0	30C(57.02146)	75.373	14.537	1e-15	20151014_QEp6_NaKr_SA_totalliver_control_4_phospho.75009.3	0
34543	2966.24	3	KVEEEQEADEEDVSEEEAEDREGASK	K	A	sp|Q8VBT0|TMX1_MOUSE Thioredoxin-related transmembrane protein 1 OS=Mus musculus OX=10090 GN=Tmx1 PE=1 SV=1	2965.24	1.00049	2		75.334	13.98	1e-15	20151011_QEp6_NaKr_SA_totalliver_HFD12_1_phospho.34543.3	0
88284	3754.55	3	KFLESGGQDGAGDDEDLDLEEALEPDMEEDDDQK	K	A	sp|P09103|PDIA1_MOUSE Protein disulfide-isomerase OS=Mus musculus OX=10090 GN=P4hb PE=1 SV=2	3753.55	1.00098	1		75.197	11.096	1e-15	20151014_QEp6_NaKr_SA_totalliver_control_2_phospho.88284.3	0
66482	2894.38	3	SLEALLEAGQAQDTQASHAEANQQQTR	R	L	sp|Q99PL5|RRBP1_MOUSE Ribosome-binding protein 1 OS=Mus musculus OX=10090 GN=Rrbp1 PE=1 SV=2	2894.38	-0.000244	0		75.164	75.164	1e-15	20151011_QEp6_NaKr_SA_totalliver_HFD12_2_phospho.66482.3	0
85907	4470.07	4	RLQMEGEGGEATEQPGLNGAAAAAAAEAPDETAQALGSADDELSAK	R	L	sp|Q9D8Y0|EFHD2_MOUSE EF-hand domain-containing protein D2 OS=Mus musculus OX=10090 GN=Efhd2 PE=1 SV=1	4468.06	2.00879	1		75.161	19.242	1e-15	20151011_QEp6_NaKr_SA_totalliver_HFD3_3_phospho.85907.4	0
78954	3244.53	3	LRSLEALLEAGQAQDTQASHAEANQQQTR	R	L	sp|Q99PL5|RRBP1_MOUSE Ribosome-binding protein 1 OS=Mus musculus OX=10090 GN=Rrbp1 PE=1 SV=2	3243.53	1.00757	1	3S(79.96633)	75.147	75.147	1.1e-15	20151014_QEp6_NaKr_SA_totalliver_control_3_phospho.78954.3	0
78490	3244.53	3	LRSLEALLEAGQAQDTQASHAEANQQQTR	R	L	sp|Q99PL5|RRBP1_MOUSE Ribosome-binding protein 1 OS=Mus musculus OX=10090 GN=Rrbp1 PE=1 SV=2	3243.53	1.0061	1	3S(79.96633)	75.098	75.098	1.1e-15	20151014_QEp6_NaKr_SA_totalliver_control_3_phospho.78490.3	0
57037	2340.98	2	REDEEESLNEVGYDDLGGCR	K	K	sp|Q01853|TERA_MOUSE Transitional endoplasmic reticulum ATPase OS=Mus musculus OX=10090 GN=Vcp PE=1 SV=4	2340.98	0.001221	1	19C(57.02146)	75.065	10.279	1e-15	20151011_QEp6_NaKr_SA_totalliver_HFD12_2_phospho.57037.2	0
112772	4427.14	3	APLSTVSANTNNVDETPRPQVLGNNSVVWELDDGLDEAFSR	K	L	sp|Q8C142|ARH_MOUSE Low density lipoprotein receptor adapter protein 1 OS=Mus musculus OX=10090 GN=Ldlrap1 PE=1 SV=3	4426.13	1.00488	0		75.055	16.761	1e-15	20151011_QEp6_NaKr_SA_totalliver_HFD12_2_phospho.112772.3	0
99509	3100.48	3	DMALATGGAVFGEEGLNLNLEDVQAHDLGK	K	V	sp|P63038|CH60_MOUSE 60 kDa heat shock protein, mitochondrial OS=Mus musculus OX=10090 GN=Hspd1 PE=1 SV=1	3099.48	1.00269	0	2M(15.9949)	74.965	13.917	1.1e-15	20151011_QEp6_NaKr_SA_totalliver_HFD3_4_phospho.99509.3	0
86932	3755.56	3	KFLESGGQDGAGDDEDLDLEEALEPDMEEDDDQK	K	A	sp|P09103|PDIA1_MOUSE Protein disulfide-isomerase OS=Mus musculus OX=10090 GN=P4hb PE=1 SV=2	3753.55	2.00854	1		74.962	10.961	1e-15	20151011_QEp6_NaKr_SA_totalliver_HFD3_4_phospho.86932.3	0
98571	3448.66	3	EQQEALEHLDEVQNELDRLNEQASEELLK	K	V	sp|Q9EQU5|SET_MOUSE Protein SET OS=Mus musculus OX=10090 GN=Set PE=1 SV=1	3448.66	0.002686	1		74.961	15.718	1e-15	20151011_QEp6_NaKr_SA_totalliver_HFD3_3_phospho.98571.3	0
68755	2895.38	2	SLEALLEAGQAQDTQASHAEANQQQTR	R	L	sp|Q99PL5|RRBP1_MOUSE Ribosome-binding protein 1 OS=Mus musculus OX=10090 GN=Rrbp1 PE=1 SV=2	2894.38	1.00415	0		74.949	74.949	1e-15	20151014_QEp6_NaKr_SA_totalliver_HFD3_2_phospho.68755.2	0
57651	4489.94	4	VSSHVAATEGNPSDQSELESQMLTGAGDSETAHNTENTESNEK	R	K	sp|Q1HFZ0|NSUN2_MOUSE tRNA (cytosine(34)-C(5))-methyltransferase OS=Mus musculus OX=10090 GN=Nsun2 PE=1 SV=2	4487.94	2.00586	0		74.885	12.933	1e-15	20151014_QEp6_NaKr_SA_totalliver_control_3_phospho.57651.4	0
91573	2690.17	2	APLATGEDDDDEVPDLVENFDEASK	K	N	sp|Q64152|BTF3_MOUSE Transcription factor BTF3 OS=Mus musculus OX=10090 GN=Btf3 PE=1 SV=3	2690.17	0.000488	0		74.802	12.711	1e-15	20151011_QEp6_NaKr_SA_totalliver_HFD3_3_phospho.91573.2	0
101604	2609.33	2	VGVSGDSAGGNLAAAVTQQLLQDPDVK	R	L	sp|Q99PG0|AAAD_MOUSE Arylacetamide deacetylase OS=Mus musculus OX=10090 GN=Aadac PE=1 SV=3	2609.33	0.001221	0		74.771	10.645	1e-15	20151014_QEp6_NaKr_SA_totalliver_control_3_phospho.101604.2	0
88642	3515.78	3	AHSSPASLQLGAVSPGTLTASGVVSGPAAAPAAQHLR	R	Q	sp|P46938|YAP1_MOUSE Transcriptional coactivator YAP1 OS=Mus musculus OX=10090 GN=Yap1 PE=1 SV=2	3513.77	2.00708	0	3S(79.96633)	74.766	74.766	1.1e-15	20151011_QEp6_NaKr_SA_totalliver_HFD12_1_phospho.88642.3	0
57801	3506.54	3	DSSGQEDETQSSNDDPSQSVTSQDAQELLRPR	K	R	sp|Q5UAK0|MIER1_MOUSE Mesoderm induction early response protein 1 OS=Mus musculus OX=10090 GN=Mier1 PE=1 SV=2	3505.53	1.00391	0		74.735	13.532	1e-15	20151011_QEp6_NaKr_SA_totalliver_HFD12_2_phospho.57801.3	0
55745	3506.54	3	DSSGQEDETQSSNDDPSQSVTSQDAQELLRPR	K	R	sp|Q5UAK0|MIER1_MOUSE Mesoderm induction early response protein 1 OS=Mus musculus OX=10090 GN=Mier1 PE=1 SV=2	3505.53	1.0083	0		74.727	13.243	1e-15	20151011_QEp6_NaKr_SA_totalliver_HFD12_3_phospho.55745.3	0
109009	4041.93	3	LTFLTSFGGSDEEAAAAAAAAAASGAAPGKPPAPPQTGGPAPGR	K	N	sp|Q8CFC7|CLASR_MOUSE CLK4-associating serine/arginine rich protein OS=Mus musculus OX=10090 GN=Clasrp PE=1 SV=3	4040.93	1.00098	0	10S(79.96633)	74.721	65.022	1.1e-15	20151014_QEp6_NaKr_SA_totalliver_control_3_phospho.109009.3	0
116882	3699.83	3	VVDNPLYLSDMGAALTGAESHELQDVLEETNLLK	R	R	sp|Q8CGK3|LONM_MOUSE Lon protease homolog, mitochondrial OS=Mus musculus OX=10090 GN=Lonp1 PE=1 SV=2	3699.82	0.008057	0	11M(15.9949)	74.663	15.93	1.1e-15	20151011_QEp6_NaKr_SA_totalliver_HFD3_4_phospho.116882.3	0
90950	2622.26	3	KGSLQDVDVAGFGNLGHSASFLAPR	R	G	sp|Q8K1N2|PHLB2_MOUSE Pleckstrin homology-like domain family B member 2 OS=Mus musculus OX=10090 GN=Phldb2 PE=1 SV=2	2622.26	0.000488	1	3S(79.96633)	74.656	15.97	1.1e-15	20151011_QEp6_NaKr_SA_totalliver_HFD3_3_phospho.90950.3	0
109230	3907.81	4	LGPPSPGDDDEEAAVAAAAGVPAAAAGATGDLASAQLGGAPNR	K	W	sp|O70494|SP3_MOUSE Transcription factor Sp3 OS=Mus musculus OX=10090 GN=Sp3 PE=1 SV=2	3905.81	2.00806	0	5S(79.96633)	74.636	30.082	1.1e-15	20151011_QEp6_NaKr_SA_totalliver_HFD12_2_phospho.109230.4	0
120738	3685.83	3	VVDNPLYLSDMGAALTGAESHELQDVLEETNLLK	R	R	sp|Q8CGK3|LONM_MOUSE Lon protease homolog, mitochondrial OS=Mus musculus OX=10090 GN=Lonp1 PE=1 SV=2	3683.82	2.00635	0		74.57	15.806	1e-15	20151011_QEp6_NaKr_SA_totalliver_HFD3_3_phospho.120738.3	0
86215	3755.55	3	KFLESGGQDGAGDDEDLDLEEALEPDMEEDDDQK	K	A	sp|P09103|PDIA1_MOUSE Protein disulfide-isomerase OS=Mus musculus OX=10090 GN=P4hb PE=1 SV=2	3753.55	2.00464	1		74.564	11.548	1e-15	20151011_QEp6_NaKr_SA_totalliver_HFD3_3_phospho.86215.3	0
113998	3701.83	3	VVDNPLYLSDMGAALTGAESHELQDVLEETNLLK	R	R	sp|Q8CGK3|LONM_MOUSE Lon protease homolog, mitochondrial OS=Mus musculus OX=10090 GN=Lonp1 PE=1 SV=2	3699.82	2.01465	0	11M(15.9949)	74.558	16.669	1.1e-15	20151011_QEp6_NaKr_SA_totalliver_HFD12_3_phospho.113998.3	0
19259	2839.14	3	TENAGDQHGGGGGGGSGAAGGGGGENYDDPHK	K	T	sp|Q8R081|HNRPL_MOUSE Heterogeneous nuclear ribonucleoprotein L OS=Mus musculus OX=10090 GN=Hnrnpl PE=1 SV=2	2839.14	0	0		74.531	11.74	1e-15	20151011_QEp6_NaKr_SA_totalliver_HFD12_1_phospho.19259.3	0
81866	3294.41	3	GGLVGLVDYPDDDEDDDEDEDKEDTLPVSK	K	K	sp|Q6P2K6|P4R3A_MOUSE Serine/threonine-protein phosphatase 4 regulatory subunit 3A OS=Mus musculus OX=10090 GN=Ppp4r3a PE=1 SV=1	3293.41	1.00073	1		74.501	15.516	1e-15	20151011_QEp6_NaKr_SA_totalliver_HFD3_3_phospho.81866.3	0
103514	2611.35	3	VLHDNFGLVEGLMTTVHALTATQK	K	T	sp|P16858|G3P_MOUSE Glyceraldehyde-3-phosphate dehydrogenase OS=Mus musculus OX=10090 GN=Gapdh PE=1 SV=2	2610.35	1.00684	0	13M(15.9949)	74.389	13.711	1.1e-15	20151011_QEp6_NaKr_SA_totalliver_HFD12_1_phospho.103514.3	0
54589	4490.94	4	VSSHVAATEGNPSDQSELESQMLTGAGDSETAHNTENTESNEK	R	K	sp|Q1HFZ0|NSUN2_MOUSE tRNA (cytosine(34)-C(5))-methyltransferase OS=Mus musculus OX=10090 GN=Nsun2 PE=1 SV=2	4487.94	3.00586	0		74.377	11.903	1e-15	20151011_QEp6_NaKr_SA_totalliver_HFD3_3_phospho.54589.4	0
69815	2895.38	3	SLEALLEAGQAQDTQASHAEANQQQTR	R	L	sp|Q99PL5|RRBP1_MOUSE Ribosome-binding protein 1 OS=Mus musculus OX=10090 GN=Rrbp1 PE=1 SV=2	2894.38	1.00293	0		74.358	74.358	1e-15	20151014_QEp6_NaKr_SA_totalliver_control_4_phospho.69815.3	0
93163	2622.26	3	KGSLQDVDVAGFGNLGHSASFLAPR	R	G	sp|Q8K1N2|PHLB2_MOUSE Pleckstrin homology-like domain family B member 2 OS=Mus musculus OX=10090 GN=Phldb2 PE=1 SV=2	2622.26	0.001221	1	3S(79.96633)	74.348	15.753	1.1e-15	20151011_QEp6_NaKr_SA_totalliver_HFD12_2_phospho.93163.3	0
94800	2285.2	2	VAFTGSTEVGHLLQVAAGSSNLK	K	R	sp|P47738|ALDH2_MOUSE Aldehyde dehydrogenase, mitochondrial OS=Mus musculus OX=10090 GN=Aldh2 PE=1 SV=1	2285.2	-0.004883	0		74.338	13.571	1e-15	20151011_QEp6_NaKr_SA_totalliver_HFD12_1_phospho.94800.2	0
89610	2622.26	3	KGSLQDVDVAGFGNLGHSASFLAPR	R	G	sp|Q8K1N2|PHLB2_MOUSE Pleckstrin homology-like domain family B member 2 OS=Mus musculus OX=10090 GN=Phldb2 PE=1 SV=2	2622.26	0.000977	1	3S(79.96633)	74.315	17.243	1.1e-15	20151011_QEp6_NaKr_SA_totalliver_HFD12_3_phospho.89610.3	0
116687	4293.01	3	EESQQMVLDLEDLDNLQTPESVLLSAVSGEDTQDRTDR	K	L	sp|P23116|EIF3A_MOUSE Eukaryotic translation initiation factor 3 subunit A OS=Mus musculus OX=10090 GN=Eif3a PE=1 SV=5	4290.99	2.02051	1	6M(15.9949)	74.298	17.025	1.1e-15	20151011_QEp6_NaKr_SA_totalliver_HFD3_4_phospho.116687.3	0
100987	2610.35	3	VLHDNFGLVEGLMTTVHALTATQK	K	T	sp|P16858|G3P_MOUSE Glyceraldehyde-3-phosphate dehydrogenase OS=Mus musculus OX=10090 GN=Gapdh PE=1 SV=2	2610.35	-0.000977	0	13M(15.9949)	74.289	13.471	1.1e-15	20151011_QEp6_NaKr_SA_totalliver_HFD3_4_phospho.100987.3	0
43302	3355.46	3	VAQREEELEETGNQHNDVEVEEAGEEEEK	K	E	sp|O35691|PININ_MOUSE Pinin OS=Mus musculus OX=10090 GN=Pnn PE=1 SV=4	3354.46	1.00049	1		74.264	21.771	1e-15	20151011_QEp6_NaKr_SA_totalliver_HFD12_1_phospho.43302.3	0
57692	3639.56	3	NSTPSEPDSGQGPPAEEEEGEEEAAKEEAEAQGVR	K	D	sp|P51859|HDGF_MOUSE Hepatoma-derived growth factor OS=Mus musculus OX=10090 GN=Hdgf PE=1 SV=2	3639.56	0.000977	1		74.24	13.635	1e-15	20151011_QEp6_NaKr_SA_totalliver_HFD3_3_phospho.57692.3	0
116941	3052.51	3	AAELGAELGAQALSHLEEVSDEGLAAMAAAR	K	C	sp|Q9DBA8|HUTI_MOUSE Probable imidazolonepropionase OS=Mus musculus OX=10090 GN=Amdhd1 PE=1 SV=1	3050.5	2.00854	0		74.207	18.522	1e-15	20151011_QEp6_NaKr_SA_totalliver_HFD3_3_phospho.116941.3	0
80180	3971.89	4	SPAASGAPQAPAPAALLAGSPGGDAAPGPAPASSAPAGGEDAEKK	K	V	sp|Q9JKB3|YBOX3_MOUSE Y-box-binding protein 3 OS=Mus musculus OX=10090 GN=Ybx3 PE=1 SV=2	3969.87	2.01099	1	1S(79.96633)	74.151	69.116	1.1e-15	20151014_QEp6_NaKr_SA_totalliver_control_2_phospho.80180.4	0
66489	3628.45	3	MESEAGADDSAEEGDLLDDDDNEDRGDDQLELK	K	D	sp|Q9Z204|HNRPC_MOUSE Heterogeneous nuclear ribonucleoproteins C1/C2 OS=Mus musculus OX=10090 GN=Hnrnpc PE=1 SV=1	3626.44	2.0044	1	1M(15.9949)	74.133	12.63	1.1e-15	20151011_QEp6_NaKr_SA_totalliver_HFD3_3_phospho.66489.3	0
85784	5409.19	4	CRPGQFQCSTGLCTNPAFLCDGDNDCQDNSDEANCDLHVCLPSQFK	K	C	sp|Q91ZX7|LRP1_MOUSE Prolow-density lipoprotein receptor-related protein 1 OS=Mus musculus OX=10090 GN=Lrp1 PE=1 SV=1	5407.19	2.00147	0	1C(57.02146), 8C(57.02146), 13C(57.02146), 20C(57.02146), 26C(57.02146), 35C(57.02146), 40C(57.02146)	74.129	12.605	1e-15	20151011_QEp6_NaKr_SA_totalliver_HFD3_3_phospho.85784.4	0
49713	3577.55	4	EDRKEEGEQEVAVDEGSDENKVEAEEEGAENK	K	D	sp|Q9JL35|HMGN5_MOUSE High mobility group nucleosome-binding domain-containing protein 5 OS=Mus musculus OX=10090 GN=Hmgn5 PE=1 SV=2	3576.55	1.00342	3		74.09	17.515	1e-15	20151011_QEp6_NaKr_SA_totalliver_HFD12_3_phospho.49713.4	0
78755	2634.25	3	ELEELSERLEEAGGATSAQLEMNK	R	K	sp|Q5SX40|MYH1_MOUSE Myosin-1 OS=Mus musculus OX=10090 GN=Myh1 PE=1 SV=1	2633.25	1.00269	1		74.001	25.686	1e-15	20151011_QEp6_NaKr_SA_totalliver_HFD3_3_phospho.78755.3	0
99796	3310.53	3	EAESCDCLQGFQLTHSLGGGTGSGMGTLLLSK	K	L	sp|Q9D6F9|TBB4A_MOUSE Tubulin beta-4A chain OS=Mus musculus OX=10090 GN=Tubb4a PE=1 SV=3	3310.53	0.001709	0	5C(57.02146), 7C(57.02146)	73.99	13.397	1e-15	20151014_QEp6_NaKr_SA_totalliver_control_2_phospho.99796.3	0
100987	3514.55	3	AHCLSEVEHDTMPADLPALAADFVEDQEVCK	K	N	sp|P07724|ALBU_MOUSE Serum albumin OS=Mus musculus OX=10090 GN=Alb PE=1 SV=3	3512.55	2.00147	0	3C(57.02146), 12M(15.9949), 30C(57.02146)	73.964	15.92	1.1e-15	20151011_QEp6_NaKr_SA_totalliver_HFD12_1_phospho.100987.3	0
115203	3770.87	3	LSELEDLLPSRPEVPDVLGETEEVELQEFDSTR	K	G	tr|Q3TFF0|Q3TFF0_MOUSE Uncharacterized protein OS=Mus musculus OX=10090 GN=Dnaja2 PE=2 SV=1	3769.84	1.0271	0		73.908	71.351	1e-15	20151011_QEp6_NaKr_SA_totalliver_HFD3_4_phospho.115203.3	0
42483	3177.38	3	KEEGEQEVAVDEGSDENKVEAEEEGAENK	R	D	sp|Q9JL35|HMGN5_MOUSE High mobility group nucleosome-binding domain-containing protein 5 OS=Mus musculus OX=10090 GN=Hmgn5 PE=1 SV=2	3176.38	1.00366	2		73.904	16.88	1e-15	20151011_QEp6_NaKr_SA_totalliver_HFD3_3_phospho.42483.3	0
122798	3438.66	3	LNSCFSANTVEQLLENLRQDGSPFALEQMK	K	V	sp|Q8QZS1|HIBCH_MOUSE 3-hydroxyisobutyryl-CoA hydrolase, mitochondrial OS=Mus musculus OX=10090 GN=Hibch PE=1 SV=1	3438.65	0.007324	1	4C(57.02146)	73.902	17.371	1e-15	20151011_QEp6_NaKr_SA_totalliver_HFD12_1_phospho.122798.3	0
116114	4309.97	3	EMQENDASMQNVVFDYLHATAFQGTPLAQAVEGPSENVR	R	R	sp|Q9CZ13|QCR1_MOUSE Cytochrome b-c1 complex subunit 1, mitochondrial OS=Mus musculus OX=10090 GN=Uqcrc1 PE=1 SV=2	4308.97	1	0	2M(15.9949)	73.899	60.266	1.1e-15	20151011_QEp6_NaKr_SA_totalliver_HFD3_3_phospho.116114.3	0
109467	4803.25	4	KDSLDLDVEAASSPAAAALEEDDSSGREDVQLVLLQADELHQGSK	R	Q	sp|Q3UJU9|RMD3_MOUSE Regulator of microtubule dynamics protein 3 OS=Mus musculus OX=10090 GN=Rmdn3 PE=1 SV=2	4801.25	2.0083	2	3S(79.96633)	73.881	58.418	1.1e-15	20151011_QEp6_NaKr_SA_totalliver_HFD3_4_phospho.109467.4	0
78983	2589.14	2	NASNPLAHYDDTAEELLQQCDGK	R	L	sp|Q91WT9|CBS_MOUSE Cystathionine beta-synthase OS=Mus musculus OX=10090 GN=Cbs PE=1 SV=3	2588.14	0.995117	0	20C(57.02146)	73.877	13.771	1e-15	20151011_QEp6_NaKr_SA_totalliver_HFD3_3_phospho.78983.2	0
101346	3514.56	3	AHCLSEVEHDTMPADLPALAADFVEDQEVCK	K	N	sp|P07724|ALBU_MOUSE Serum albumin OS=Mus musculus OX=10090 GN=Alb PE=1 SV=3	3512.55	2.00464	0	3C(57.02146), 12M(15.9949), 30C(57.02146)	73.86	17.261	1.1e-15	20151011_QEp6_NaKr_SA_totalliver_HFD12_1_phospho.101346.3	0
110330	4802.25	4	KDSLDLDVEAASSPAAAALEEDDSSGREDVQLVLLQADELHQGSK	R	Q	sp|Q3UJU9|RMD3_MOUSE Regulator of microtubule dynamics protein 3 OS=Mus musculus OX=10090 GN=Rmdn3 PE=1 SV=2	4801.25	1.00928	2	3S(79.96633)	73.837	58.473	1.1e-15	20151011_QEp6_NaKr_SA_totalliver_HFD3_4_phospho.110330.4	0
101071	4048.82	3	GLLGYTEDQVVSCDFNSNSHSSTFDAGAGLALNDNFVK	K	L	sp|P16858|G3P_MOUSE Glyceraldehyde-3-phosphate dehydrogenase OS=Mus musculus OX=10090 GN=Gapdh PE=1 SV=2	4048.84	-0.021973	0	13C(57.02146)	73.784	15.296	1e-15	20151011_QEp6_NaKr_SA_totalliver_HFD3_4_phospho.101071.3	0
82128	2799.21	2	KDSLDLDVEAASSPAAAALEEDDSSGR	R	E	sp|Q3UJU9|RMD3_MOUSE Regulator of microtubule dynamics protein 3 OS=Mus musculus OX=10090 GN=Rmdn3 PE=1 SV=2	2798.21	0.998535	1	3S(79.96633)	73.783	37.579	1.1e-15	20151011_QEp6_NaKr_SA_totalliver_HFD12_3_phospho.82128.2	0
67736	4026.77	3	LEELDQENEAALENGLKNEENTEPGAESAENADDPNK	K	D	sp|Q8K310|MATR3_MOUSE Matrin-3 OS=Mus musculus OX=10090 GN=Matr3 PE=1 SV=1	4025.77	1.00024	1		73.755	13.797	1e-15	20151011_QEp6_NaKr_SA_totalliver_HFD3_4_phospho.67736.3	0
74766	2470.13	2	VVRNEFTLGEECELETMTGEK	K	V	sp|P12710|FABPL_MOUSE Fatty acid-binding protein, liver OS=Mus musculus OX=10090 GN=Fabp1 PE=1 SV=2	2470.14	-0.002441	1	12C(57.02146)	73.754	17.636	1e-15	20151011_QEp6_NaKr_SA_totalliver_HFD3_3_phospho.74766.2	0
113137	4427.14	4	APLSTVSANTNNVDETPRPQVLGNNSVVWELDDGLDEAFSR	K	L	sp|Q8C142|ARH_MOUSE Low density lipoprotein receptor adapter protein 1 OS=Mus musculus OX=10090 GN=Ldlrap1 PE=1 SV=3	4426.13	1.00928	0		73.739	16.221	1e-15	20151014_QEp6_NaKr_SA_totalliver_control_2_phospho.113137.4	0
106781	4803.25	4	KDSLDLDVEAASSPAAAALEEDDSSGREDVQLVLLQADELHQGSK	R	Q	sp|Q3UJU9|RMD3_MOUSE Regulator of microtubule dynamics protein 3 OS=Mus musculus OX=10090 GN=Rmdn3 PE=1 SV=2	4801.25	2.0044	2	3S(79.96633)	73.737	57.813	1.1e-15	20151011_QEp6_NaKr_SA_totalliver_HFD12_3_phospho.106781.4	0
76516	3926.77	3	RAACEQLHQQQQQQQEETTAATLLLQGEEEGEED	K	-	sp|P42669|PURA_MOUSE Transcriptional activator protein Pur-alpha OS=Mus musculus OX=10090 GN=Pura PE=1 SV=1	3924.77	2.00537	1	4C(57.02146)	73.734	18.892	1e-15	20151011_QEp6_NaKr_SA_totalliver_HFD12_1_phospho.76516.3	0
43377	3577.55	4	EDRKEEGEQEVAVDEGSDENKVEAEEEGAENK	K	D	sp|Q9JL35|HMGN5_MOUSE High mobility group nucleosome-binding domain-containing protein 5 OS=Mus musculus OX=10090 GN=Hmgn5 PE=1 SV=2	3576.55	1.00537	3		73.732	18.073	1e-15	20151011_QEp6_NaKr_SA_totalliver_HFD3_4_phospho.43377.4	0
110552	4803.25	4	KDSLDLDVEAASSPAAAALEEDDSSGREDVQLVLLQADELHQGSK	R	Q	sp|Q3UJU9|RMD3_MOUSE Regulator of microtubule dynamics protein 3 OS=Mus musculus OX=10090 GN=Rmdn3 PE=1 SV=2	4801.25	2.00781	2	3S(79.96633)	73.701	57.734	1.1e-15	20151011_QEp6_NaKr_SA_totalliver_HFD12_2_phospho.110552.4	0
112322	4803.27	4	KDSLDLDVEAASSPAAAALEEDDSSGREDVQLVLLQADELHQGSK	R	Q	sp|Q3UJU9|RMD3_MOUSE Regulator of microtubule dynamics protein 3 OS=Mus musculus OX=10090 GN=Rmdn3 PE=1 SV=2	4801.25	2.02295	2	3S(79.96633)	73.696	63.004	1.1e-15	20151014_QEp6_NaKr_SA_totalliver_control_2_phospho.112322.4	0
123899	3159.61	3	TLSCLSTSTDAASVVHSTDLVVEALVENLK	K	L	sp|Q61425|HCDH_MOUSE Hydroxyacyl-coenzyme A dehydrogenase, mitochondrial OS=Mus musculus OX=10090 GN=Hadh PE=1 SV=2	3158.6	1.00488	0	4C(57.02146)	73.655	13.797	1e-15	20151011_QEp6_NaKr_SA_totalliver_HFD3_4_phospho.123899.3	0
79418	3165.5	3	LSELTSELTDERNTGESASQLLDAETAER	R	L	sp|Q9JMH9|MY18A_MOUSE Unconventional myosin-XVIIIa OS=Mus musculus OX=10090 GN=Myo18a PE=1 SV=2	3164.5	1.00439	1		73.65	17.116	1e-15	20151011_QEp6_NaKr_SA_totalliver_HFD3_3_phospho.79418.3	0
101326	3100.49	3	DMALATGGAVFGEEGLNLNLEDVQAHDLGK	K	V	sp|P63038|CH60_MOUSE 60 kDa heat shock protein, mitochondrial OS=Mus musculus OX=10090 GN=Hspd1 PE=1 SV=1	3099.48	1.00415	0	2M(15.9949)	73.637	12.72	1.1e-15	20151011_QEp6_NaKr_SA_totalliver_HFD12_1_phospho.101326.3	0
73070	3244.53	3	LRSLEALLEAGQAQDTQASHAEANQQQTR	R	L	sp|Q99PL5|RRBP1_MOUSE Ribosome-binding protein 1 OS=Mus musculus OX=10090 GN=Rrbp1 PE=1 SV=2	3243.53	1.00635	1	3S(79.96633)	73.584	73.584	1.1e-15	20151011_QEp6_NaKr_SA_totalliver_HFD3_4_phospho.73070.3	0
70558	3453.63	3	NNPALVVLGNNGQLNYDHQNDGATQALASCQR	K	D	sp|Q9D0F3|LMAN1_MOUSE Protein ERGIC-53 OS=Mus musculus OX=10090 GN=Lman1 PE=1 SV=1	3451.63	2.00464	0	30C(57.02146)	73.559	14.775	1e-15	20151011_QEp6_NaKr_SA_totalliver_HFD3_3_phospho.70558.3	0
126196	3159.61	3	TLSCLSTSTDAASVVHSTDLVVEALVENLK	K	L	sp|Q61425|HCDH_MOUSE Hydroxyacyl-coenzyme A dehydrogenase, mitochondrial OS=Mus musculus OX=10090 GN=Hadh PE=1 SV=2	3158.6	1.00879	0	4C(57.02146)	73.524	13.858	1e-15	20151011_QEp6_NaKr_SA_totalliver_HFD12_1_phospho.126196.3	0
121684	3422.67	3	APNDFNLQDFNVGDYLQAVLDRNLAENLSR	R	V	sp|Q9ET01|PYGL_MOUSE Glycogen phosphorylase, liver form OS=Mus musculus OX=10090 GN=Pygl PE=1 SV=4	3420.67	1.99878	1		73.491	13.976	1e-15	20151011_QEp6_NaKr_SA_totalliver_HFD3_3_phospho.121684.3	0
108355	3496.56	3	AHCLSEVEHDTMPADLPALAADFVEDQEVCK	K	N	sp|P07724|ALBU_MOUSE Serum albumin OS=Mus musculus OX=10090 GN=Alb PE=1 SV=3	3496.56	0.000977	0	3C(57.02146), 30C(57.02146)	73.467	11.973	1e-15	20151011_QEp6_NaKr_SA_totalliver_HFD12_1_phospho.108355.3	0
57884	3506.54	3	DSSGQEDETQSSNDDPSQSVTSQDAQELLRPR	K	R	sp|Q5UAK0|MIER1_MOUSE Mesoderm induction early response protein 1 OS=Mus musculus OX=10090 GN=Mier1 PE=1 SV=2	3505.53	1.00391	0		73.465	14.01	1e-15	20151011_QEp6_NaKr_SA_totalliver_HFD12_1_phospho.57884.3	0
106467	4205.86	3	DYGPRPDADSESDNSDNNTLFVQGLGEGVSTDQVGEFFK	R	Q	tr|Q8BQ46|Q8BQ46_MOUSE TAF15 RNA polymerase II, TATA box binding protein (TBP)-associated factor OS=Mus musculus OX=10090 GN=Taf15 PE=1 SV=1	4205.86	-0.000488	0		73.441	12.809	1e-15	20151011_QEp6_NaKr_SA_totalliver_HFD12_2_phospho.106467.3	0
69690	3691.42	3	MESEAGADDSAEEGDLLDDDDNEDRGDDQLELK	K	D	sp|Q9Z204|HNRPC_MOUSE Heterogeneous nuclear ribonucleoproteins C1/C2 OS=Mus musculus OX=10090 GN=Hnrnpc PE=1 SV=1	3690.42	1.00317	1	10S(79.96633)	73.347	53.509	1.1e-15	20151014_QEp6_NaKr_SA_totalliver_control_3_phospho.69690.3	0
105074	4207.86	3	DYGPRPDADSESDNSDNNTLFVQGLGEGVSTDQVGEFFK	R	Q	tr|Q8BQ46|Q8BQ46_MOUSE TAF15 RNA polymerase II, TATA box binding protein (TBP)-associated factor OS=Mus musculus OX=10090 GN=Taf15 PE=1 SV=1	4205.86	2	0		73.33	14.063	1e-15	20151011_QEp6_NaKr_SA_totalliver_HFD3_4_phospho.105074.3	0
84969	3060.45	3	DLSGDSGTAEDLSLLSAKPQDVGTLDGDQR	R	H	sp|Q99PG2|OGFR_MOUSE Opioid growth factor receptor OS=Mus musculus OX=10090 GN=Ogfr PE=1 SV=1	3059.45	0.998779	0		73.326	16.114	1e-15	20151011_QEp6_NaKr_SA_totalliver_HFD3_3_phospho.84969.3	0
73865	3925.76	3	RAACEQLHQQQQQQQEETTAATLLLQGEEEGEED	K	-	sp|P42669|PURA_MOUSE Transcriptional activator protein Pur-alpha OS=Mus musculus OX=10090 GN=Pura PE=1 SV=1	3924.77	0.997803	1	4C(57.02146)	73.324	16.982	1e-15	20151011_QEp6_NaKr_SA_totalliver_HFD3_3_phospho.73865.3	0
76534	3450.62	3	VLEVASGSGQHAAHFAQAFPNAEWQPSDVDQR	R	C	sp|Q9DCS2|MTL26_MOUSE Methyltransferase-like 26 OS=Mus musculus OX=10090 GN=Mettl26 PE=1 SV=1	3448.62	2.00342	0		73.316	15.338	1e-15	20151011_QEp6_NaKr_SA_totalliver_HFD12_1_phospho.76534.3	0
98925	3842.7	3	NEGLTQPLPDSPKPMGTDQALDALSSDFTCSSPTGK	K	Q	sp|P51125|ICAL_MOUSE Calpastatin OS=Mus musculus OX=10090 GN=Cast PE=1 SV=2	3841.71	0.991455	0	11S(79.96633), 30C(57.02146)	73.311	62.698	1.1e-15	20151011_QEp6_NaKr_SA_totalliver_HFD12_2_phospho.98925.3	0
96017	3848.69	3	SQEDEEELSTSPGVSEFVSDAFDTCSLNQEDLRK	K	E	sp|Q9D5V6|SYAP1_MOUSE Synapse-associated protein 1 OS=Mus musculus OX=10090 GN=Syap1 PE=1 SV=1	3847.69	1.00513	1	25C(57.02146)	73.294	15.443	1e-15	20151011_QEp6_NaKr_SA_totalliver_HFD3_4_phospho.96017.3	0
108499	4041.93	4	LTFLTSFGGSDEEAAAAAAAAAASGAAPGKPPAPPQTGGPAPGR	K	N	sp|Q8CFC7|CLASR_MOUSE CLK4-associating serine/arginine rich protein OS=Mus musculus OX=10090 GN=Clasrp PE=1 SV=3	4040.93	1.00684	0	10S(79.96633)	73.287	70.629	1.1e-15	20151011_QEp6_NaKr_SA_totalliver_HFD12_1_phospho.108499.4	0
78982	3926.77	3	RAACEQLHQQQQQQQEETTAATLLLQGEEEGEED	K	-	sp|P42669|PURA_MOUSE Transcriptional activator protein Pur-alpha OS=Mus musculus OX=10090 GN=Pura PE=1 SV=1	3924.77	2.00537	1	4C(57.02146)	73.261	18.375	1e-15	20151011_QEp6_NaKr_SA_totalliver_HFD12_2_phospho.78982.3	0
109239	4042.93	4	LTFLTSFGGSDEEAAAAAAAAAASGAAPGKPPAPPQTGGPAPGR	K	N	sp|Q8CFC7|CLASR_MOUSE CLK4-associating serine/arginine rich protein OS=Mus musculus OX=10090 GN=Clasrp PE=1 SV=3	4040.93	2.00684	0	10S(79.96633)	73.249	70.584	1.1e-15	20151014_QEp6_NaKr_SA_totalliver_control_3_phospho.109239.4	0
108799	4042.93	4	LTFLTSFGGSDEEAAAAAAAAAASGAAPGKPPAPPQTGGPAPGR	K	N	sp|Q8CFC7|CLASR_MOUSE CLK4-associating serine/arginine rich protein OS=Mus musculus OX=10090 GN=Clasrp PE=1 SV=3	4040.93	2.00781	0	10S(79.96633)	73.226	70.56	1.1e-15	20151011_QEp6_NaKr_SA_totalliver_HFD12_1_phospho.108799.4	0
89900	2623.26	3	KGSLQDVDVAGFGNLGHSASFLAPR	R	G	sp|Q8K1N2|PHLB2_MOUSE Pleckstrin homology-like domain family B member 2 OS=Mus musculus OX=10090 GN=Phldb2 PE=1 SV=2	2622.26	1.00537	1	3S(79.96633)	73.225	16.601	1.1e-15	20151011_QEp6_NaKr_SA_totalliver_HFD12_3_phospho.89900.3	0
110095	3498.56	3	AHCLSEVEHDTMPADLPALAADFVEDQEVCK	K	N	sp|P07724|ALBU_MOUSE Serum albumin OS=Mus musculus OX=10090 GN=Alb PE=1 SV=3	3496.56	2.00562	0	3C(57.02146), 30C(57.02146)	73.224	13.205	1e-15	20151011_QEp6_NaKr_SA_totalliver_HFD12_2_phospho.110095.3	0
83899	2716.38	3	LGPVEVENALAEHPAVAESAVVSSPDK	R	D	sp|Q91VA0|ACSM1_MOUSE Acyl-coenzyme A synthetase ACSM1, mitochondrial OS=Mus musculus OX=10090 GN=Acsm1 PE=1 SV=1	2714.38	2.00586	0		73.196	15.657	1e-15	20151014_QEp6_NaKr_SA_totalliver_HFD3_2_phospho.83899.3	0
53446	3031.16	2	DKEDDGGEDDDANCNLLCGDEYGPETK	K	L	sp|O70133|DHX9_MOUSE ATP-dependent RNA helicase A OS=Mus musculus OX=10090 GN=Dhx9 PE=1 SV=2	3030.16	1.00049	1	14C(57.02146), 18C(57.02146)	73.172	10.855	1e-15	20151011_QEp6_NaKr_SA_totalliver_HFD12_1_phospho.53446.2	0
96213	2622.26	3	KGSLQDVDVAGFGNLGHSASFLAPR	R	G	sp|Q8K1N2|PHLB2_MOUSE Pleckstrin homology-like domain family B member 2 OS=Mus musculus OX=10090 GN=Phldb2 PE=1 SV=2	2622.26	0.003906	1	3S(79.96633)	73.167	17.783	1.1e-15	20151014_QEp6_NaKr_SA_totalliver_HFD3_2_phospho.96213.3	0
116442	3770.87	3	LSELEDLLPSRPEVPDVLGETEEVELQEFDSTR	K	G	tr|Q3TFF0|Q3TFF0_MOUSE Uncharacterized protein OS=Mus musculus OX=10090 GN=Dnaja2 PE=2 SV=1	3769.84	1.02539	0		73.159	65.325	1e-15	20151014_QEp6_NaKr_SA_totalliver_control_2_phospho.116442.3	0
33229	2263.94	2	LERENAEVDGDDDAEEMEAK	R	A	sp|Q6ZWX6|IF2A_MOUSE Eukaryotic translation initiation factor 2 subunit 1 OS=Mus musculus OX=10090 GN=Eif2s1 PE=1 SV=3	2263.94	-0.000977	1		73.152	13.472	1e-15	20151011_QEp6_NaKr_SA_totalliver_HFD3_4_phospho.33229.2	0
115085	3273.58	3	AALANLCLGDLLTALDGEDTSSMTHLEAQNK	K	L	sp|O70400|PDLI1_MOUSE PDZ and LIM domain protein 1 OS=Mus musculus OX=10090 GN=Pdlim1 PE=1 SV=4	3271.57	2.00757	0	7C(57.02146)	73.107	14.971	1e-15	20151011_QEp6_NaKr_SA_totalliver_HFD3_4_phospho.115085.3	0
63212	4215.82	3	SATPVNCDQPDLLASPTAGSGGHSASGPATEQCEAVENQPK	R	A	sp|B9EKI3|TMF1_MOUSE TATA element modulatory factor OS=Mus musculus OX=10090 GN=Tmf1 PE=1 SV=2	4214.82	1.0083	0	3T(79.96633), 7C(57.02146), 33C(57.02146)	73.106	71.835	1.1e-15	20151014_QEp6_NaKr_SA_totalliver_control_3_phospho.63212.3	0
45016	3355.47	3	VAQREEELEETGNQHNDVEVEEAGEEEEK	K	E	sp|O35691|PININ_MOUSE Pinin OS=Mus musculus OX=10090 GN=Pnn PE=1 SV=4	3354.46	1.00464	1		73.089	18.853	1e-15	20151011_QEp6_NaKr_SA_totalliver_HFD12_2_phospho.45016.3	0
108142	4042.93	4	LTFLTSFGGSDEEAAAAAAAAAASGAAPGKPPAPPQTGGPAPGR	K	N	sp|Q8CFC7|CLASR_MOUSE CLK4-associating serine/arginine rich protein OS=Mus musculus OX=10090 GN=Clasrp PE=1 SV=3	4040.93	2.00415	0	10S(79.96633)	73.072	70.275	1.1e-15	20151014_QEp6_NaKr_SA_totalliver_HFD3_2_phospho.108142.4	0
69757	3707.41	3	MESEAGADDSAEEGDLLDDDDNEDRGDDQLELK	K	D	sp|Q9Z204|HNRPC_MOUSE Heterogeneous nuclear ribonucleoproteins C1/C2 OS=Mus musculus OX=10090 GN=Hnrnpc PE=1 SV=1	3706.41	1.00147	1	1M(15.9949), 10S(79.96633)	73.019	56.277	1.1e-15	20151011_QEp6_NaKr_SA_totalliver_HFD3_3_phospho.69757.3	0
78989	3926.77	3	RAACEQLHQQQQQQQEETTAATLLLQGEEEGEED	K	-	sp|P42669|PURA_MOUSE Transcriptional activator protein Pur-alpha OS=Mus musculus OX=10090 GN=Pura PE=1 SV=1	3924.77	2.00562	1	4C(57.02146)	73.015	19	1e-15	20151014_QEp6_NaKr_SA_totalliver_control_2_phospho.78989.3	0
68762	3611.45	3	MESEAGADDSAEEGDLLDDDDNEDRGDDQLELK	K	D	sp|Q9Z204|HNRPC_MOUSE Heterogeneous nuclear ribonucleoproteins C1/C2 OS=Mus musculus OX=10090 GN=Hnrnpc PE=1 SV=1	3610.45	1.00317	1		72.993	14.993	1e-15	20151011_QEp6_NaKr_SA_totalliver_HFD12_2_phospho.68762.3	0
83898	2931.28	2	APKPEDLDEEDDDVPDLVENFDEASK	K	N	sp|Q9CQH7|BT3L4_MOUSE Transcription factor BTF3 homolog 4 OS=Mus musculus OX=10090 GN=Btf3l4 PE=1 SV=1	2930.28	1.0022	0		72.97	11.851	1e-15	20151011_QEp6_NaKr_SA_totalliver_HFD3_3_phospho.83898.2	0
81035	3449.62	3	VLEVASGSGQHAAHFAQAFPNAEWQPSDVDQR	R	C	sp|Q9DCS2|MTL26_MOUSE Methyltransferase-like 26 OS=Mus musculus OX=10090 GN=Mettl26 PE=1 SV=1	3448.62	1.00073	0		72.963	15.621	1e-15	20151014_QEp6_NaKr_SA_totalliver_control_2_phospho.81035.3	0
75666	4046.58	4	YGPSSVEDTTGSGAADAKDDDDLDLFGSDDEEESEEAK	K	K	sp|O70251|EF1B_MOUSE Elongation factor 1-beta OS=Mus musculus OX=10090 GN=Eef1b PE=1 SV=5	4045.58	1.00342	1	28S(79.96633)	72.937	57.054	1.1e-15	20151011_QEp6_NaKr_SA_totalliver_HFD3_4_phospho.75666.4	0
79679	3926.77	3	RAACEQLHQQQQQQQEETTAATLLLQGEEEGEED	K	-	sp|P42669|PURA_MOUSE Transcriptional activator protein Pur-alpha OS=Mus musculus OX=10090 GN=Pura PE=1 SV=1	3924.77	2.00562	1	4C(57.02146)	72.915	17.197	1e-15	20151011_QEp6_NaKr_SA_totalliver_HFD12_2_phospho.79679.3	0
48260	3577.55	3	EDRKEEGEQEVAVDEGSDENKVEAEEEGAENK	K	D	sp|Q9JL35|HMGN5_MOUSE High mobility group nucleosome-binding domain-containing protein 5 OS=Mus musculus OX=10090 GN=Hmgn5 PE=1 SV=2	3576.55	1.00513	3		72.898	16.49	1e-15	20151011_QEp6_NaKr_SA_totalliver_HFD12_1_phospho.48260.3	0
84544	2931.29	2	APKPEDLDEEDDDVPDLVENFDEASK	K	N	sp|Q9CQH7|BT3L4_MOUSE Transcription factor BTF3 homolog 4 OS=Mus musculus OX=10090 GN=Btf3l4 PE=1 SV=1	2930.28	1.00464	0		72.858	12.736	1e-15	20151011_QEp6_NaKr_SA_totalliver_HFD3_4_phospho.84544.2	0
95923	2622.26	3	KGSLQDVDVAGFGNLGHSASFLAPR	R	G	sp|Q8K1N2|PHLB2_MOUSE Pleckstrin homology-like domain family B member 2 OS=Mus musculus OX=10090 GN=Phldb2 PE=1 SV=2	2622.26	0.003906	1	3S(79.96633)	72.806	16.726	1.1e-15	20151014_QEp6_NaKr_SA_totalliver_HFD3_2_phospho.95923.3	0
96876	2609.33	2	VGVSGDSAGGNLAAAVTQQLLQDPDVK	R	L	sp|Q99PG0|AAAD_MOUSE Arylacetamide deacetylase OS=Mus musculus OX=10090 GN=Aadac PE=1 SV=3	2609.33	-0.000977	0		72.796	12.608	1e-15	20151011_QEp6_NaKr_SA_totalliver_HFD12_3_phospho.96876.2	0
109176	4842.14	4	GGLENMRPPNNTSPLQEDAENASCELCGLTLTEEDLSSHYLAK	R	H	sp|Q91VL9|ZBTB1_MOUSE Zinc finger and BTB domain-containing protein 1 OS=Mus musculus OX=10090 GN=Zbtb1 PE=1 SV=1	4840.13	2.00781	0	13S(79.96633), 24C(57.02146), 27C(57.02146)	72.739	70.576	1.1e-15	20151011_QEp6_NaKr_SA_totalliver_HFD12_2_phospho.109176.4	0
113712	2781.34	2	DCVGPEVENACANPAAGTVLLLENLR	K	F	sp|P09411|PGK1_MOUSE Phosphoglycerate kinase 1 OS=Mus musculus OX=10090 GN=Pgk1 PE=1 SV=4	2781.34	0.000244	0	2C(57.02146), 11C(57.02146)	72.674	11.763	1e-15	20151014_QEp6_NaKr_SA_totalliver_control_2_phospho.113712.2	0
115659	4294	3	EESQQMVLDLEDLDNLQTPESVLLSAVSGEDTQDRTDR	K	L	sp|P23116|EIF3A_MOUSE Eukaryotic translation initiation factor 3 subunit A OS=Mus musculus OX=10090 GN=Eif3a PE=1 SV=5	4290.99	3.00977	1	6M(15.9949)	72.656	15.049	1.1e-15	20151011_QEp6_NaKr_SA_totalliver_HFD3_3_phospho.115659.3	0
73784	2213.98	2	KEDGTFYEFGDDLPEAPER	K	L	sp|Q8BP47|SYNC_MOUSE Asparagine--tRNA ligase, cytoplasmic OS=Mus musculus OX=10090 GN=Nars PE=1 SV=2	2213.98	0.001709	1		72.645	12.898	1e-15	20151011_QEp6_NaKr_SA_totalliver_HFD3_3_phospho.73784.2	0
75006	3926.77	3	RAACEQLHQQQQQQQEETTAATLLLQGEEEGEED	K	-	sp|P42669|PURA_MOUSE Transcriptional activator protein Pur-alpha OS=Mus musculus OX=10090 GN=Pura PE=1 SV=1	3924.77	2.00635	1	4C(57.02146)	72.644	18.329	1e-15	20151011_QEp6_NaKr_SA_totalliver_HFD3_4_phospho.75006.3	0
73502	3244.53	3	LRSLEALLEAGQAQDTQASHAEANQQQTR	R	L	sp|Q99PL5|RRBP1_MOUSE Ribosome-binding protein 1 OS=Mus musculus OX=10090 GN=Rrbp1 PE=1 SV=2	3243.53	1.00439	1	3S(79.96633)	72.643	72.643	1.1e-15	20151011_QEp6_NaKr_SA_totalliver_HFD12_1_phospho.73502.3	0
74686	3245.53	3	LRSLEALLEAGQAQDTQASHAEANQQQTR	R	L	sp|Q99PL5|RRBP1_MOUSE Ribosome-binding protein 1 OS=Mus musculus OX=10090 GN=Rrbp1 PE=1 SV=2	3243.53	2.00806	1	3S(79.96633)	72.641	72.641	1.1e-15	20151011_QEp6_NaKr_SA_totalliver_HFD12_2_phospho.74686.3	0
119852	4276	3	EESQQMVLDLEDLDNLQTPESVLLSAVSGEDTQDRTDR	K	L	sp|P23116|EIF3A_MOUSE Eukaryotic translation initiation factor 3 subunit A OS=Mus musculus OX=10090 GN=Eif3a PE=1 SV=5	4275	1.00342	1		72.628	18.167	1e-15	20151014_QEp6_NaKr_SA_totalliver_control_2_phospho.119852.3	0
62238	2637.18	2	KPQPAAGYTDSEDEGDDLFVEEPK	R	T	sp|Q8BI84|TGO1_MOUSE Transport and Golgi organization protein 1 homolog OS=Mus musculus OX=10090 GN=Mia3 PE=1 SV=2	2636.18	0.998779	0		72.558	12.311	1e-15	20151011_QEp6_NaKr_SA_totalliver_HFD12_2_phospho.62238.2	0
35272	3328.42	4	HAEQNGPVDGQGDNPGSQAAEHGADTAVPSDGDK	K	K	sp|Q61316|HSP74_MOUSE Heat shock 70 kDa protein 4 OS=Mus musculus OX=10090 GN=Hspa4 PE=1 SV=1	3327.43	0.997314	0		72.549	13.477	1e-15	20151011_QEp6_NaKr_SA_totalliver_HFD12_2_phospho.35272.4	0
35939	3328.42	4	HAEQNGPVDGQGDNPGSQAAEHGADTAVPSDGDK	K	K	sp|Q61316|HSP74_MOUSE Heat shock 70 kDa protein 4 OS=Mus musculus OX=10090 GN=Hspa4 PE=1 SV=1	3327.43	0.99707	0		72.518	10.608	1e-15	20151011_QEp6_NaKr_SA_totalliver_HFD12_2_phospho.35939.4	0
84963	3514.78	3	AHSSPASLQLGAVSPGTLTASGVVSGPAAAPAAQHLR	R	Q	sp|P46938|YAP1_MOUSE Transcriptional coactivator YAP1 OS=Mus musculus OX=10090 GN=Yap1 PE=1 SV=2	3513.77	1.00488	0	3S(79.96633)	72.495	72.495	1.1e-15	20151011_QEp6_NaKr_SA_totalliver_HFD12_3_phospho.84963.3	0
125947	3817.86	3	TGPAATTLSDTAAAESLVDSSEVTVLGFFKDVESDSAK	R	Q	sp|P09103|PDIA1_MOUSE Protein disulfide-isomerase OS=Mus musculus OX=10090 GN=P4hb PE=1 SV=2	3815.85	2.01636	1		72.457	16.285	1e-15	20151011_QEp6_NaKr_SA_totalliver_HFD12_1_phospho.125947.3	0
88315	3326.52	3	EAESCDCLQGFQLTHSLGGGTGSGMGTLLLSK	K	L	sp|Q9D6F9|TBB4A_MOUSE Tubulin beta-4A chain OS=Mus musculus OX=10090 GN=Tubb4a PE=1 SV=3	3326.52	0.001221	0	5C(57.02146), 7C(57.02146), 25M(15.9949)	72.456	22.352	1.1e-15	20151011_QEp6_NaKr_SA_totalliver_HFD12_2_phospho.88315.3	0
42317	3176.37	4	KEEGEQEVAVDEGSDENKVEAEEEGAENK	R	D	sp|Q9JL35|HMGN5_MOUSE High mobility group nucleosome-binding domain-containing protein 5 OS=Mus musculus OX=10090 GN=Hmgn5 PE=1 SV=2	3176.38	-0.000488	2		72.452	16.462	1e-15	20151011_QEp6_NaKr_SA_totalliver_HFD12_3_phospho.42317.4	0
69906	3452.62	3	NNPALVVLGNNGQLNYDHQNDGATQALASCQR	K	D	sp|Q9D0F3|LMAN1_MOUSE Protein ERGIC-53 OS=Mus musculus OX=10090 GN=Lman1 PE=1 SV=1	3451.63	0.994141	0	30C(57.02146)	72.443	17.95	1e-15	20151011_QEp6_NaKr_SA_totalliver_HFD12_3_phospho.69906.3	0
86529	3515.78	3	AHSSPASLQLGAVSPGTLTASGVVSGPAAAPAAQHLR	R	Q	sp|P46938|YAP1_MOUSE Transcriptional coactivator YAP1 OS=Mus musculus OX=10090 GN=Yap1 PE=1 SV=2	3513.77	2.00684	0	3S(79.96633)	72.43	70.199	1.1e-15	20151011_QEp6_NaKr_SA_totalliver_HFD3_3_phospho.86529.3	0
120238	2725.31	2	DQVAYSDASPFLVLSEASLEDLNSR	K	L	sp|Q9CW42|MARC1_MOUSE Mitochondrial amidoxime-reducing component 1 OS=Mus musculus OX=10090 GN=Marc1 PE=1 SV=2	2725.31	0.003662	0		72.38	13.568	1e-15	20151011_QEp6_NaKr_SA_totalliver_HFD12_2_phospho.120238.2	0
68645	2895.38	3	SLEALLEAGQAQDTQASHAEANQQQTR	R	L	sp|Q99PL5|RRBP1_MOUSE Ribosome-binding protein 1 OS=Mus musculus OX=10090 GN=Rrbp1 PE=1 SV=2	2894.38	1.00391	0		72.378	72.378	1e-15	20151014_QEp6_NaKr_SA_totalliver_HFD3_2_phospho.68645.3	0
119861	3460.58	3	NASPYGSLNNLADGLSSLTEHFSDLTLTSEAR	R	K	sp|B2RVL6|ZCH24_MOUSE Zinc finger CCHC domain-containing protein 24 OS=Mus musculus OX=10090 GN=Zcchc24 PE=1 SV=1	3459.58	0.998047	0	3S(79.96633)	72.358	67.289	1.1e-15	20151011_QEp6_NaKr_SA_totalliver_HFD12_3_phospho.119861.3	0
92025	2691.17	2	APLATGEDDDDEVPDLVENFDEASK	K	N	sp|Q64152|BTF3_MOUSE Transcription factor BTF3 OS=Mus musculus OX=10090 GN=Btf3 PE=1 SV=3	2690.17	1.00269	0		72.33	11.566	1e-15	20151011_QEp6_NaKr_SA_totalliver_HFD3_4_phospho.92025.2	0
91268	2691.17	2	APLATGEDDDDEVPDLVENFDEASK	K	N	sp|Q64152|BTF3_MOUSE Transcription factor BTF3 OS=Mus musculus OX=10090 GN=Btf3 PE=1 SV=3	2690.17	1.00317	0		72.259	11.622	1e-15	20151011_QEp6_NaKr_SA_totalliver_HFD3_3_phospho.91268.2	0
74094	3453.62	3	NNPALVVLGNNGQLNYDHQNDGATQALASCQR	K	D	sp|Q9D0F3|LMAN1_MOUSE Protein ERGIC-53 OS=Mus musculus OX=10090 GN=Lman1 PE=1 SV=1	3451.63	1.98999	0	30C(57.02146)	72.254	13.79	1e-15	20151014_QEp6_NaKr_SA_totalliver_control_2_phospho.74094.3	0
104512	3906.81	4	LGPPSPGDDDEEAAVAAAAGVPAAAAGATGDLASAQLGGAPNR	K	W	sp|O70494|SP3_MOUSE Transcription factor Sp3 OS=Mus musculus OX=10090 GN=Sp3 PE=1 SV=2	3905.81	1.00537	0	5S(79.96633)	72.191	30.335	1.1e-15	20151011_QEp6_NaKr_SA_totalliver_HFD12_3_phospho.104512.4	0
88424	4841.96	4	LQDCSALCDEEDEEDEGEAADMEEYEESGLLETDEATLDTRK	K	L	sp|Q9CPX6|ATG3_MOUSE Ubiquitin-like-conjugating enzyme ATG3 OS=Mus musculus OX=10090 GN=Atg3 PE=1 SV=1	4838.95	3.01025	1	4C(57.02146), 8C(57.02146)	72.188	14.719	1e-15	20151014_QEp6_NaKr_SA_totalliver_control_3_phospho.88424.4	0
95512	3595.64	4	FLSEHPGGEEVLLEQAGADATESFEDVGHSPDAR	R	E	sp|Q9CQX2|CYB5B_MOUSE Cytochrome b5 type B OS=Mus musculus OX=10090 GN=Cyb5b PE=1 SV=1	3595.63	0.004639	0		72.186	13.465	1e-15	20151011_QEp6_NaKr_SA_totalliver_HFD12_1_phospho.95512.4	0
108060	3907.81	4	LGPPSPGDDDEEAAVAAAAGVPAAAAGATGDLASAQLGGAPNR	K	W	sp|O70494|SP3_MOUSE Transcription factor Sp3 OS=Mus musculus OX=10090 GN=Sp3 PE=1 SV=2	3905.81	2.00488	0	5S(79.96633)	72.184	30.313	1.1e-15	20151011_QEp6_NaKr_SA_totalliver_HFD3_4_phospho.108060.4	0
79794	4856.95	4	LQDCSALCDEEDEEDEGEAADMEEYEESGLLETDEATLDTRK	K	L	sp|Q9CPX6|ATG3_MOUSE Ubiquitin-like-conjugating enzyme ATG3 OS=Mus musculus OX=10090 GN=Atg3 PE=1 SV=1	4854.94	2.00684	1	4C(57.02146), 8C(57.02146), 22M(15.9949)	72.141	11.397	1.1e-15	20151014_QEp6_NaKr_SA_totalliver_control_3_phospho.79794.4	0
77288	3397.5	3	VKASPLTNDGEDEFVPSDGLDKDEYAFSSGK	K	S	sp|Q64511|TOP2B_MOUSE DNA topoisomerase 2-beta OS=Mus musculus OX=10090 GN=Top2b PE=1 SV=2	3396.49	1.00439	2	4S(79.96633)	72.109	61.554	1.1e-15	20151011_QEp6_NaKr_SA_totalliver_HFD12_2_phospho.77288.3	0
92005	3596.64	4	FLSEHPGGEEVLLEQAGADATESFEDVGHSPDAR	R	E	sp|Q9CQX2|CYB5B_MOUSE Cytochrome b5 type B OS=Mus musculus OX=10090 GN=Cyb5b PE=1 SV=1	3595.63	1.00439	0		72.104	14.53	1e-15	20151011_QEp6_NaKr_SA_totalliver_HFD3_3_phospho.92005.4	0
106776	3166.52	3	MVNSVEGCADDALAGLVASNPDLQLLQGHR	K	V	sp|Q8VC30|TKFC_MOUSE Triokinase/FMN cyclase OS=Mus musculus OX=10090 GN=Tkfc PE=1 SV=1	3165.52	1.00244	0	1M(15.9949), 8C(57.02146)	72.079	13.613	1.1e-15	20151011_QEp6_NaKr_SA_totalliver_HFD3_4_phospho.106776.3	0
73530	2447.18	2	KLETDLSQLQGEMEDLVQEAR	K	N	sp|Q5SX40|MYH1_MOUSE Myosin-1 OS=Mus musculus OX=10090 GN=Myh1 PE=1 SV=1	2447.18	-0.001709	1	13M(15.9949)	72.079	11.551	1.1e-15	20151011_QEp6_NaKr_SA_totalliver_HFD3_3_phospho.73530.2	0
117197	3769.86	3	LSELEDLLPSRPEVPDVLGETEEVELQEFDSTR	K	G	tr|Q3TFF0|Q3TFF0_MOUSE Uncharacterized protein OS=Mus musculus OX=10090 GN=Dnaja2 PE=2 SV=1	3769.84	0.019287	0		72.05	67.519	1e-15	20151011_QEp6_NaKr_SA_totalliver_HFD12_1_phospho.117197.3	0
97781	2622.26	3	KGSLQDVDVAGFGNLGHSASFLAPR	R	G	sp|Q8K1N2|PHLB2_MOUSE Pleckstrin homology-like domain family B member 2 OS=Mus musculus OX=10090 GN=Phldb2 PE=1 SV=2	2622.26	0.001709	1	3S(79.96633)	72.038	16.515	1.1e-15	20151014_QEp6_NaKr_SA_totalliver_control_4_phospho.97781.3	0
40425	3355.46	3	VAQREEELEETGNQHNDVEVEEAGEEEEK	K	E	sp|O35691|PININ_MOUSE Pinin OS=Mus musculus OX=10090 GN=Pnn PE=1 SV=4	3354.46	1.00366	1		71.932	17.07	1e-15	20151011_QEp6_NaKr_SA_totalliver_HFD3_4_phospho.40425.3	0
103053	4050.83	3	GLLGYTEDQVVSCDFNSNSHSSTFDAGAGLALNDNFVK	K	L	sp|P16858|G3P_MOUSE Glyceraldehyde-3-phosphate dehydrogenase OS=Mus musculus OX=10090 GN=Gapdh PE=1 SV=2	4048.84	1.99658	0	13C(57.02146)	71.93	18.511	1e-15	20151011_QEp6_NaKr_SA_totalliver_HFD12_1_phospho.103053.3	0
110901	3967.93	3	LFATEATSDWLNANNVPATPVAWPSQEGQNPSLSSLR	K	K	sp|Q8C196|CPSM_MOUSE Carbamoyl-phosphate synthase [ammonia], mitochondrial OS=Mus musculus OX=10090 GN=Cps1 PE=1 SV=2	3967.93	-0.001221	0		71.926	13.975	1e-15	20151011_QEp6_NaKr_SA_totalliver_HFD3_3_phospho.110901.3	0
111297	3729.63	3	LADFGLSNMMSDGEFLRTSCGSPNYAAPEVLSGR	K	L	sp|Q5EG47|AAPK1_MOUSE 5'-AMP-activated protein kinase catalytic subunit alpha-1 OS=Mus musculus OX=10090 GN=Prkaa1 PE=1 SV=2	3728.63	1	1	18T(79.96633), 20C(57.02146)	71.924	68.727	1.1e-15	20151011_QEp6_NaKr_SA_totalliver_HFD12_1_phospho.111297.3	0
93318	4671.26	3	ESQAVVDPPPQAVSTGTPQSPAVAAAAATTTATTTTTSGGHPLEFLR	R	N	sp|P54728|RD23B_MOUSE UV excision repair protein RAD23 homolog B OS=Mus musculus OX=10090 GN=Rad23b PE=1 SV=2	4669.25	2.00049	0	20S(79.96633)	71.919	65.638	1.1e-15	20151011_QEp6_NaKr_SA_totalliver_HFD12_3_phospho.93318.3	0
88309	3754.55	3	KFLESGGQDGAGDDEDLDLEEALEPDMEEDDDQK	K	A	sp|P09103|PDIA1_MOUSE Protein disulfide-isomerase OS=Mus musculus OX=10090 GN=P4hb PE=1 SV=2	3753.55	1.00098	1		71.919	11.575	1e-15	20151011_QEp6_NaKr_SA_totalliver_HFD12_2_phospho.88309.3	0
83704	3905.78	3	YDEEGGGEEDQDYDLSQLQQPDTVEPDALKPVGLR	K	R	sp|P15116|CADH2_MOUSE Cadherin-2 OS=Mus musculus OX=10090 GN=Cdh2 PE=1 SV=2	3904.78	1.00464	0		71.912	10.601	1e-15	20151011_QEp6_NaKr_SA_totalliver_HFD3_4_phospho.83704.3	0
86535	3754.55	3	KFLESGGQDGAGDDEDLDLEEALEPDMEEDDDQK	K	A	sp|P09103|PDIA1_MOUSE Protein disulfide-isomerase OS=Mus musculus OX=10090 GN=P4hb PE=1 SV=2	3753.55	1.0022	1		71.902	10.842	1e-15	20151011_QEp6_NaKr_SA_totalliver_HFD3_3_phospho.86535.3	0
84890	3754.55	3	KFLESGGQDGAGDDEDLDLEEALEPDMEEDDDQK	K	A	sp|P09103|PDIA1_MOUSE Protein disulfide-isomerase OS=Mus musculus OX=10090 GN=P4hb PE=1 SV=2	3753.55	1.00464	1		71.883	11.496	1e-15	20151011_QEp6_NaKr_SA_totalliver_HFD12_3_phospho.84890.3	0
63913	4075.51	4	CPFPAGAALACCSEDEEDDEEHEGGCGSPAGGEAATSAK	R	A	sp|Q8CES0|NAA30_MOUSE N-alpha-acetyltransferase 30 OS=Mus musculus OX=10090 GN=Naa30 PE=1 SV=2	4075.51	-0.001465	0	1C(57.02146), 11C(57.02146), 12C(57.02146), 13S(79.96633), 26C(57.02146)	71.865	43.703	1.1e-15	20151011_QEp6_NaKr_SA_totalliver_HFD12_2_phospho.63913.4	0
61628	4077.52	4	CPFPAGAALACCSEDEEDDEEHEGGCGSPAGGEAATSAK	R	A	sp|Q8CES0|NAA30_MOUSE N-alpha-acetyltransferase 30 OS=Mus musculus OX=10090 GN=Naa30 PE=1 SV=2	4075.51	2.00342	0	1C(57.02146), 11C(57.02146), 12C(57.02146), 13S(79.96633), 26C(57.02146)	71.852	43.736	1.1e-15	20151011_QEp6_NaKr_SA_totalliver_HFD12_3_phospho.61628.4	0
64267	4216.83	3	SATPVNCDQPDLLASPTAGSGGHSASGPATEQCEAVENQPK	R	A	sp|B9EKI3|TMF1_MOUSE TATA element modulatory factor OS=Mus musculus OX=10090 GN=Tmf1 PE=1 SV=2	4214.82	2.01123	0	3T(79.96633), 7C(57.02146), 33C(57.02146)	71.844	70.964	1.1e-15	20151011_QEp6_NaKr_SA_totalliver_HFD12_1_phospho.64267.3	0
65852	2895.38	3	SLEALLEAGQAQDTQASHAEANQQQTR	R	L	sp|Q99PL5|RRBP1_MOUSE Ribosome-binding protein 1 OS=Mus musculus OX=10090 GN=Rrbp1 PE=1 SV=2	2894.38	1.00317	0		71.835	71.835	1e-15	20151011_QEp6_NaKr_SA_totalliver_HFD3_3_phospho.65852.3	0
99808	3100.49	3	DMALATGGAVFGEEGLNLNLEDVQAHDLGK	K	V	sp|P63038|CH60_MOUSE 60 kDa heat shock protein, mitochondrial OS=Mus musculus OX=10090 GN=Hspd1 PE=1 SV=1	3099.48	1.00855	0	2M(15.9949)	71.805	12.593	1.1e-15	20151011_QEp6_NaKr_SA_totalliver_HFD3_4_phospho.99808.3	0
48396	3579.56	4	EDRKEEGEQEVAVDEGSDENKVEAEEEGAENK	K	D	sp|Q9JL35|HMGN5_MOUSE High mobility group nucleosome-binding domain-containing protein 5 OS=Mus musculus OX=10090 GN=Hmgn5 PE=1 SV=2	3576.55	3.00952	3		71.783	16.349	1e-15	20151011_QEp6_NaKr_SA_totalliver_HFD12_1_phospho.48396.4	0
86876	3060.46	3	DLSGDSGTAEDLSLLSAKPQDVGTLDGDQR	R	H	sp|Q99PG2|OGFR_MOUSE Opioid growth factor receptor OS=Mus musculus OX=10090 GN=Ogfr PE=1 SV=1	3059.45	1.00464	0		71.773	17.291	1e-15	20151011_QEp6_NaKr_SA_totalliver_HFD12_1_phospho.86876.3	0
59460	3518.46	4	DPDSNPYSLLDNTESDQTADTDASESHHSTNR	K	R	sp|Q61584|FXR1_MOUSE Fragile X mental retardation syndrome-related protein 1 OS=Mus musculus OX=10090 GN=Fxr1 PE=1 SV=2	3518.46	-0.000244	0		71.767	12.534	1e-15	20151011_QEp6_NaKr_SA_totalliver_HFD3_3_phospho.59460.4	0
85663	2799.22	2	KDSLDLDVEAASSPAAAALEEDDSSGR	R	E	sp|Q3UJU9|RMD3_MOUSE Regulator of microtubule dynamics protein 3 OS=Mus musculus OX=10090 GN=Rmdn3 PE=1 SV=2	2798.21	1.00391	1	3S(79.96633)	71.749	38.061	1.1e-15	20151011_QEp6_NaKr_SA_totalliver_HFD12_1_phospho.85663.2	0
88913	3753.55	3	KFLESGGQDGAGDDEDLDLEEALEPDMEEDDDQK	K	A	sp|P09103|PDIA1_MOUSE Protein disulfide-isomerase OS=Mus musculus OX=10090 GN=P4hb PE=1 SV=2	3753.55	0.000488	1		71.738	10.506	1e-15	20151014_QEp6_NaKr_SA_totalliver_control_3_phospho.88913.3	0
78533	2634.25	2	ELEELSERLEEAGGATSAQLEMNK	R	K	sp|Q5SX40|MYH1_MOUSE Myosin-1 OS=Mus musculus OX=10090 GN=Myh1 PE=1 SV=1	2633.25	1.00269	1		71.708	22.208	1e-15	20151011_QEp6_NaKr_SA_totalliver_HFD3_3_phospho.78533.2	0
95835	3595.65	3	FLSEHPGGEEVLLEQAGADATESFEDVGHSPDAR	R	E	sp|Q9CQX2|CYB5B_MOUSE Cytochrome b5 type B OS=Mus musculus OX=10090 GN=Cyb5b PE=1 SV=1	3595.63	0.014648	0		71.69	16.715	1e-15	20151011_QEp6_NaKr_SA_totalliver_HFD12_1_phospho.95835.3	0
83044	3840.65	3	RPQFSPLESCQAEAAAASNGTGDEEDDGPAAELLEK	K	L	sp|Q8BQM4|HEAT3_MOUSE HEAT repeat-containing protein 3 OS=Mus musculus OX=10090 GN=Heatr3 PE=1 SV=1	3839.65	1.00269	0	5S(79.96633), 10C(57.02146)	71.676	66.599	1.1e-15	20151011_QEp6_NaKr_SA_totalliver_HFD3_4_phospho.83044.3	0
34853	3328.42	3	HAEQNGPVDGQGDNPGSQAAEHGADTAVPSDGDK	K	K	sp|Q61316|HSP74_MOUSE Heat shock 70 kDa protein 4 OS=Mus musculus OX=10090 GN=Hspa4 PE=1 SV=1	3327.43	0.992432	0		71.635	12.939	1e-15	20151011_QEp6_NaKr_SA_totalliver_HFD12_3_phospho.34853.3	0
92268	3515.78	3	AHSSPASLQLGAVSPGTLTASGVVSGPAAAPAAQHLR	R	Q	sp|P46938|YAP1_MOUSE Transcriptional coactivator YAP1 OS=Mus musculus OX=10090 GN=Yap1 PE=1 SV=2	3513.77	2.00562	0	3S(79.96633)	71.628	71.628	1.1e-15	20151014_QEp6_NaKr_SA_totalliver_control_4_phospho.92268.3	0
35669	3328.42	3	HAEQNGPVDGQGDNPGSQAAEHGADTAVPSDGDK	K	K	sp|Q61316|HSP74_MOUSE Heat shock 70 kDa protein 4 OS=Mus musculus OX=10090 GN=Hspa4 PE=1 SV=1	3327.43	0.99585	0		71.619	10.298	1e-15	20151011_QEp6_NaKr_SA_totalliver_HFD12_2_phospho.35669.3	0
115811	3701.83	3	VVDNPLYLSDMGAALTGAESHELQDVLEETNLLK	R	R	sp|Q8CGK3|LONM_MOUSE Lon protease homolog, mitochondrial OS=Mus musculus OX=10090 GN=Lonp1 PE=1 SV=2	3699.82	2.00732	0	11M(15.9949)	71.59	15.64	1.1e-15	20151011_QEp6_NaKr_SA_totalliver_HFD3_3_phospho.115811.3	0
54336	3352.41	3	VPTEEEDGSSLEADMECPNQRPTESSDVDK	K	N	sp|Q61699|HS105_MOUSE Heat shock protein 105 kDa OS=Mus musculus OX=10090 GN=Hsph1 PE=1 SV=2	3350.4	2.00147	0	17C(57.02146)	71.456	15.356	1e-15	20151014_QEp6_NaKr_SA_totalliver_control_2_phospho.54336.3	0
46752	2948.34	3	ADETVQTSDGSLSAQHSSASLQDSVNASR	R	E	sp|Q3UMF0|COBL1_MOUSE Cordon-bleu protein-like 1 OS=Mus musculus OX=10090 GN=Cobll1 PE=1 SV=2	2947.34	1.00586	0		71.416	15.727	1e-15	20151011_QEp6_NaKr_SA_totalliver_HFD3_3_phospho.46752.3	0
78414	2633.25	3	ELEELSERLEEAGGATSAQLEMNK	R	K	sp|Q5SX40|MYH1_MOUSE Myosin-1 OS=Mus musculus OX=10090 GN=Myh1 PE=1 SV=1	2633.25	0	1		71.387	25.712	1e-15	20151011_QEp6_NaKr_SA_totalliver_HFD3_3_phospho.78414.3	0
66204	2895.37	2	SLEALLEAGQAQDTQASHAEANQQQTR	R	L	sp|Q99PL5|RRBP1_MOUSE Ribosome-binding protein 1 OS=Mus musculus OX=10090 GN=Rrbp1 PE=1 SV=2	2894.38	0.999268	0		71.383	71.383	1e-15	20151011_QEp6_NaKr_SA_totalliver_HFD12_1_phospho.66204.2	0
108131	3366.56	3	AGLPCQDLEFVQFHPTGLYGAGCLLTEGCR	R	G	sp|Q8K2B3|SDHA_MOUSE Succinate dehydrogenase [ubiquinone] flavoprotein subunit, mitochondrial OS=Mus musculus OX=10090 GN=Sdha PE=1 SV=1	3365.56	1.00049	0	5C(57.02146), 23C(57.02146), 29C(57.02146)	71.374	14.313	1e-15	20151011_QEp6_NaKr_SA_totalliver_HFD12_1_phospho.108131.3	0
77657	3397.5	3	VKASPLTNDGEDEFVPSDGLDKDEYAFSSGK	K	S	sp|Q64511|TOP2B_MOUSE DNA topoisomerase 2-beta OS=Mus musculus OX=10090 GN=Top2b PE=1 SV=2	3396.49	1.00439	2	4S(79.96633)	71.358	60.677	1.1e-15	20151014_QEp6_NaKr_SA_totalliver_control_2_phospho.77657.3	0
72503	3741.63	3	HALASDGPGEAAAGPEAEQFPESSELEDDDAEGLSSR	R	L	sp|Q3UR97|SNX21_MOUSE Sorting nexin-21 OS=Mus musculus OX=10090 GN=Snx21 PE=1 SV=1	3740.62	1.00806	0		71.348	15.164	1e-15	20151011_QEp6_NaKr_SA_totalliver_HFD12_2_phospho.72503.3	0
73413	3244.53	3	LRSLEALLEAGQAQDTQASHAEANQQQTR	R	L	sp|Q99PL5|RRBP1_MOUSE Ribosome-binding protein 1 OS=Mus musculus OX=10090 GN=Rrbp1 PE=1 SV=2	3243.53	1.00635	1	3S(79.96633)	71.252	71.252	1.1e-15	20151011_QEp6_NaKr_SA_totalliver_HFD3_4_phospho.73413.3	0
124086	3685.83	4	VVDNPLYLSDMGAALTGAESHELQDVLEETNLLK	R	R	sp|Q8CGK3|LONM_MOUSE Lon protease homolog, mitochondrial OS=Mus musculus OX=10090 GN=Lonp1 PE=1 SV=2	3683.82	2.01099	0		71.247	15.711	1e-15	20151011_QEp6_NaKr_SA_totalliver_HFD12_1_phospho.124086.4	0
84215	4614.97	4	AEDSSDRPLEGHSYQNSSGDNSQNSNLDQSFWETFGSAEPPK	K	A	sp|Q9EPJ9|ARFG1_MOUSE ADP-ribosylation factor GTPase-activating protein 1 OS=Mus musculus OX=10090 GN=Arfgap1 PE=1 SV=2	4613.97	1.00147	0		71.241	13.182	1e-15	20151011_QEp6_NaKr_SA_totalliver_HFD12_1_phospho.84215.4	0
102903	4697.08	4	NEPDVYETSDLPEDDQAEFDAEELSSTSVEHLLVNPNAAYDK	R	F	sp|Q99KJ8|DCTN2_MOUSE Dynactin subunit 2 OS=Mus musculus OX=10090 GN=Dctn2 PE=1 SV=3	4695.08	1.99756	0		71.236	13.653	1e-15	20151014_QEp6_NaKr_SA_totalliver_HFD3_2_phospho.102903.4	0
57551	4489.94	4	VSSHVAATEGNPSDQSELESQMLTGAGDSETAHNTENTESNEK	R	K	sp|Q1HFZ0|NSUN2_MOUSE tRNA (cytosine(34)-C(5))-methyltransferase OS=Mus musculus OX=10090 GN=Nsun2 PE=1 SV=2	4487.94	2.00244	0		71.235	13.587	1e-15	20151014_QEp6_NaKr_SA_totalliver_HFD3_2_phospho.57551.4	0
51158	3297.37	3	KFVEEEDDDEEEEEENLDDQDERGNLK	K	D	sp|Q62383|SPT6H_MOUSE Transcription elongation factor SPT6 OS=Mus musculus OX=10090 GN=Supt6h PE=1 SV=2	3296.36	1.00708	2		71.235	16.035	1e-15	20151011_QEp6_NaKr_SA_totalliver_HFD12_2_phospho.51158.3	0
123898	3424.59	3	NPAPCQDPLTGENLASCLQAEAEDLAAAVEAAK	R	L	sp|Q571I9|A16A1_MOUSE Aldehyde dehydrogenase family 16 member A1 OS=Mus musculus OX=10090 GN=Aldh16a1 PE=1 SV=2	3423.59	1.00244	0	5C(57.02146), 17C(57.02146)	71.235	15.149	1e-15	20151011_QEp6_NaKr_SA_totalliver_HFD3_4_phospho.123898.3	0
118077	4277.01	3	EESQQMVLDLEDLDNLQTPESVLLSAVSGEDTQDRTDR	K	L	sp|P23116|EIF3A_MOUSE Eukaryotic translation initiation factor 3 subunit A OS=Mus musculus OX=10090 GN=Eif3a PE=1 SV=5	4275	2.00781	1		71.225	17.318	1e-15	20151011_QEp6_NaKr_SA_totalliver_HFD3_3_phospho.118077.3	0
118901	3699.82	3	VVDNPLYLSDMGAALTGAESHELQDVLEETNLLK	R	R	sp|Q8CGK3|LONM_MOUSE Lon protease homolog, mitochondrial OS=Mus musculus OX=10090 GN=Lonp1 PE=1 SV=2	3699.82	0.005859	0	11M(15.9949)	71.219	17.792	1.1e-15	20151011_QEp6_NaKr_SA_totalliver_HFD12_1_phospho.118901.3	0
113687	4291.99	3	EESQQMVLDLEDLDNLQTPESVLLSAVSGEDTQDRTDR	K	L	sp|P23116|EIF3A_MOUSE Eukaryotic translation initiation factor 3 subunit A OS=Mus musculus OX=10090 GN=Eif3a PE=1 SV=5	4290.99	0.997559	1	6M(15.9949)	71.182	17.544	1.1e-15	20151011_QEp6_NaKr_SA_totalliver_HFD12_3_phospho.113687.3	0
116880	3700.83	4	VVDNPLYLSDMGAALTGAESHELQDVLEETNLLK	R	R	sp|Q8CGK3|LONM_MOUSE Lon protease homolog, mitochondrial OS=Mus musculus OX=10090 GN=Lonp1 PE=1 SV=2	3699.82	1.00879	0	11M(15.9949)	71.173	15.928	1.1e-15	20151011_QEp6_NaKr_SA_totalliver_HFD3_4_phospho.116880.4	0
65899	3621.57	3	AALLAQYADVTDEEDEADKKDDAGASTANVSSDR	K	T	sp|Q9CR29|CCD43_MOUSE Coiled-coil domain-containing protein 43 OS=Mus musculus OX=10090 GN=Ccdc43 PE=1 SV=1	3620.56	1.00391	2	11T(79.96633)	71.153	64.145	1.1e-15	20151011_QEp6_NaKr_SA_totalliver_HFD12_1_phospho.65899.3	0
109848	4428.14	4	APLSTVSANTNNVDETPRPQVLGNNSVVWELDDGLDEAFSR	K	L	sp|Q8C142|ARH_MOUSE Low density lipoprotein receptor adapter protein 1 OS=Mus musculus OX=10090 GN=Ldlrap1 PE=1 SV=3	4426.13	2.01123	0		71.142	19.03	1e-15	20151011_QEp6_NaKr_SA_totalliver_HFD3_3_phospho.109848.4	0
46749	2181.02	2	ALQEAHQQTLDDLQAEEDK	K	V	sp|Q5SX40|MYH1_MOUSE Myosin-1 OS=Mus musculus OX=10090 GN=Myh1 PE=1 SV=1	2181.02	0.001221	0		71.123	12.376	1e-15	20151011_QEp6_NaKr_SA_totalliver_HFD3_3_phospho.46749.2	0
102459	4207.86	3	DYGPRPDADSESDNSDNNTLFVQGLGEGVSTDQVGEFFK	R	Q	tr|Q8BQ46|Q8BQ46_MOUSE TAF15 RNA polymerase II, TATA box binding protein (TBP)-associated factor OS=Mus musculus OX=10090 GN=Taf15 PE=1 SV=1	4205.86	2.00098	0		71.115	14.906	1e-15	20151011_QEp6_NaKr_SA_totalliver_HFD12_3_phospho.102459.3	0
112050	4803.26	4	KDSLDLDVEAASSPAAAALEEDDSSGREDVQLVLLQADELHQGSK	R	Q	sp|Q3UJU9|RMD3_MOUSE Regulator of microtubule dynamics protein 3 OS=Mus musculus OX=10090 GN=Rmdn3 PE=1 SV=2	4801.25	2.01856	2	3S(79.96633)	71.11	56.145	1.1e-15	20151014_QEp6_NaKr_SA_totalliver_control_2_phospho.112050.4	0
72991	2441.12	2	SHTVAAQGGLNAALGNMEEDNWR	R	W	sp|Q8K2B3|SDHA_MOUSE Succinate dehydrogenase [ubiquinone] flavoprotein subunit, mitochondrial OS=Mus musculus OX=10090 GN=Sdha PE=1 SV=1	2440.12	1.00244	0		71.104	11.331	1e-15	20151011_QEp6_NaKr_SA_totalliver_HFD12_1_phospho.72991.2	0
67290	3628.45	3	MESEAGADDSAEEGDLLDDDDNEDRGDDQLELK	K	D	sp|Q9Z204|HNRPC_MOUSE Heterogeneous nuclear ribonucleoproteins C1/C2 OS=Mus musculus OX=10090 GN=Hnrnpc PE=1 SV=1	3626.44	2.00659	1	1M(15.9949)	71.089	13.289	1.1e-15	20151011_QEp6_NaKr_SA_totalliver_HFD12_2_phospho.67290.3	0
100714	2863.46	3	VADALANAAGHLDDLPGALSALSDLHAHK	K	L	tr|Q9CWS5|Q9CWS5_MOUSE Uncharacterized protein OS=Mus musculus OX=10090 PE=2 SV=1	2862.46	1.00073	0		71.089	17.518	1e-15	20151011_QEp6_NaKr_SA_totalliver_HFD3_3_phospho.100714.3	0
112631	3544.71	4	YKEDNLELAFDDLEPVADDSVAAVDQASHLVR	R	S	sp|Q9JMH9|MY18A_MOUSE Unconventional myosin-XVIIIa OS=Mus musculus OX=10090 GN=Myo18a PE=1 SV=2	3543.7	1.0061	1		71.085	11.735	1e-15	20151011_QEp6_NaKr_SA_totalliver_HFD3_3_phospho.112631.4	0
111416	4803.25	4	KDSLDLDVEAASSPAAAALEEDDSSGREDVQLVLLQADELHQGSK	R	Q	sp|Q3UJU9|RMD3_MOUSE Regulator of microtubule dynamics protein 3 OS=Mus musculus OX=10090 GN=Rmdn3 PE=1 SV=2	4801.25	2.00586	2	3S(79.96633)	71.073	57.937	1.1e-15	20151011_QEp6_NaKr_SA_totalliver_HFD12_2_phospho.111416.4	0
80337	3262.53	3	LPSVEEAEVSKPSPPASKDEDEDFQALLR	R	T	sp|P57016|LAD1_MOUSE Ladinin-1 OS=Mus musculus OX=10090 GN=Lad1 PE=1 SV=1	3262.53	0.001953	1	3S(79.96633)	71.073	39.966	1.1e-15	20151011_QEp6_NaKr_SA_totalliver_HFD3_3_phospho.80337.3	0
68031	2169.01	2	EHGLSSDVVQNLQDLCNNK	R	H	sp|Q3UPF5|ZCCHV_MOUSE Zinc finger CCCH-type antiviral protein 1 OS=Mus musculus OX=10090 GN=Zc3hav1 PE=1 SV=1	2169.01	-0.000732	0	16C(57.02146)	71.022	11.163	1e-15	20151011_QEp6_NaKr_SA_totalliver_HFD3_3_phospho.68031.2	0
112290	4803.25	4	KDSLDLDVEAASSPAAAALEEDDSSGREDVQLVLLQADELHQGSK	R	Q	sp|Q3UJU9|RMD3_MOUSE Regulator of microtubule dynamics protein 3 OS=Mus musculus OX=10090 GN=Rmdn3 PE=1 SV=2	4801.25	2.00391	2	3S(79.96633)	71.005	57.595	1.1e-15	20151011_QEp6_NaKr_SA_totalliver_HFD12_2_phospho.112290.4	0
88132	3543.51	3	EVLTSDDGSDCGDATELDLSHSFSGSLDELSER	K	H	sp|E9PV24|FIBA_MOUSE Fibrinogen alpha chain OS=Mus musculus OX=10090 GN=Fga PE=1 SV=1	3542.51	1.00317	0	11C(57.02146)	70.991	13.633	1e-15	20151011_QEp6_NaKr_SA_totalliver_HFD12_3_phospho.88132.3	0
45903	3049.28	3	EEGEQEVAVDEGSDENKVEAEEEGAENK	K	D	sp|Q9JL35|HMGN5_MOUSE High mobility group nucleosome-binding domain-containing protein 5 OS=Mus musculus OX=10090 GN=Hmgn5 PE=1 SV=2	3048.28	1.00439	1		70.989	17.872	1e-15	20151011_QEp6_NaKr_SA_totalliver_HFD12_2_phospho.45903.3	0
58956	3187.36	4	REDKEDEDDEDDDVSHVDEEDVLGVQR	K	E	sp|Q9R0A0|PEX14_MOUSE Peroxisomal membrane protein PEX14 OS=Mus musculus OX=10090 GN=Pex14 PE=1 SV=1	3186.33	1.0249	2		70.988	14.567	1e-15	20151014_QEp6_NaKr_SA_totalliver_control_2_phospho.58956.4	0
31967	2084.86	2	KEEEEEEEEYDEGSNLK	K	R	sp|Q6ZQI3|MLEC_MOUSE Malectin OS=Mus musculus OX=10090 GN=Mlec PE=1 SV=2	2084.85	0.000977	1		70.956	13.206	1e-15	20151011_QEp6_NaKr_SA_totalliver_HFD12_2_phospho.31967.2	0
101665	3513.55	3	AHCLSEVEHDTMPADLPALAADFVEDQEVCK	K	N	sp|P07724|ALBU_MOUSE Serum albumin OS=Mus musculus OX=10090 GN=Alb PE=1 SV=3	3512.55	0.995117	0	3C(57.02146), 12M(15.9949), 30C(57.02146)	70.953	15.768	1.1e-15	20151011_QEp6_NaKr_SA_totalliver_HFD12_1_phospho.101665.3	0
113169	4802.27	4	KDSLDLDVEAASSPAAAALEEDDSSGREDVQLVLLQADELHQGSK	R	Q	sp|Q3UJU9|RMD3_MOUSE Regulator of microtubule dynamics protein 3 OS=Mus musculus OX=10090 GN=Rmdn3 PE=1 SV=2	4801.25	1.02246	2	3S(79.96633)	70.931	55.003	1.1e-15	20151014_QEp6_NaKr_SA_totalliver_control_2_phospho.113169.4	0
107326	4803.25	4	KDSLDLDVEAASSPAAAALEEDDSSGREDVQLVLLQADELHQGSK	R	Q	sp|Q3UJU9|RMD3_MOUSE Regulator of microtubule dynamics protein 3 OS=Mus musculus OX=10090 GN=Rmdn3 PE=1 SV=2	4801.25	2.00635	2	3S(79.96633)	70.923	54.985	1.1e-15	20151011_QEp6_NaKr_SA_totalliver_HFD12_3_phospho.107326.4	0
110908	4803.25	4	KDSLDLDVEAASSPAAAALEEDDSSGREDVQLVLLQADELHQGSK	R	Q	sp|Q3UJU9|RMD3_MOUSE Regulator of microtubule dynamics protein 3 OS=Mus musculus OX=10090 GN=Rmdn3 PE=1 SV=2	4801.25	2	2	3S(79.96633)	70.919	57.789	1.1e-15	20151011_QEp6_NaKr_SA_totalliver_HFD12_1_phospho.110908.4	0
113248	4084.07	4	SDDHVVSGTLVTPLPAVLGHEGAGLVESVGEGVTCVKPGDK	R	V	sp|P00329|ADH1_MOUSE Alcohol dehydrogenase 1 OS=Mus musculus OX=10090 GN=Adh1 PE=1 SV=2	4082.06	2.01025	0	35C(57.02146)	70.9	16.368	1e-15	20151014_QEp6_NaKr_SA_totalliver_control_2_phospho.113248.4	0
102678	3514.56	3	AHCLSEVEHDTMPADLPALAADFVEDQEVCK	K	N	sp|P07724|ALBU_MOUSE Serum albumin OS=Mus musculus OX=10090 GN=Alb PE=1 SV=3	3512.55	2.00342	0	3C(57.02146), 12M(15.9949), 30C(57.02146)	70.885	17.194	1.1e-15	20151011_QEp6_NaKr_SA_totalliver_HFD12_2_phospho.102678.3	0
108615	4803.25	4	KDSLDLDVEAASSPAAAALEEDDSSGREDVQLVLLQADELHQGSK	R	Q	sp|Q3UJU9|RMD3_MOUSE Regulator of microtubule dynamics protein 3 OS=Mus musculus OX=10090 GN=Rmdn3 PE=1 SV=2	4801.25	2.00537	2	3S(79.96633)	70.883	57.372	1.1e-15	20151011_QEp6_NaKr_SA_totalliver_HFD3_4_phospho.108615.4	0
108761	4803.25	4	KDSLDLDVEAASSPAAAALEEDDSSGREDVQLVLLQADELHQGSK	R	Q	sp|Q3UJU9|RMD3_MOUSE Regulator of microtubule dynamics protein 3 OS=Mus musculus OX=10090 GN=Rmdn3 PE=1 SV=2	4801.25	2.00684	2	3S(79.96633)	70.88	57.05	1.1e-15	20151011_QEp6_NaKr_SA_totalliver_HFD3_3_phospho.108761.4	0
99098	3513.56	3	AHCLSEVEHDTMPADLPALAADFVEDQEVCK	K	N	sp|P07724|ALBU_MOUSE Serum albumin OS=Mus musculus OX=10090 GN=Alb PE=1 SV=3	3512.55	1.00586	0	3C(57.02146), 12M(15.9949), 30C(57.02146)	70.877	14.964	1.1e-15	20151011_QEp6_NaKr_SA_totalliver_HFD3_4_phospho.99098.3	0
84774	3342.52	3	ESESCDCLQGFQLTHSLGGGTGSGMGTLLLSK	K	L	sp|Q7TMM9|TBB2A_MOUSE Tubulin beta-2A chain OS=Mus musculus OX=10090 GN=Tubb2a PE=1 SV=1	3342.52	0.001221	0	5C(57.02146), 7C(57.02146), 25M(15.9949)	70.849	14.362	1.1e-15	20151011_QEp6_NaKr_SA_totalliver_HFD12_3_phospho.84774.3	0
102980	3514.56	3	AHCLSEVEHDTMPADLPALAADFVEDQEVCK	K	N	sp|P07724|ALBU_MOUSE Serum albumin OS=Mus musculus OX=10090 GN=Alb PE=1 SV=3	3512.55	2.00464	0	3C(57.02146), 12M(15.9949), 30C(57.02146)	70.845	15.69	1.1e-15	20151011_QEp6_NaKr_SA_totalliver_HFD12_2_phospho.102980.3	0
75405	2471.13	2	VVRNEFTLGEECELETMTGEK	K	V	sp|P12710|FABPL_MOUSE Fatty acid-binding protein, liver OS=Mus musculus OX=10090 GN=Fabp1 PE=1 SV=2	2470.14	0.992676	1	12C(57.02146)	70.845	16.007	1e-15	20151011_QEp6_NaKr_SA_totalliver_HFD3_4_phospho.75405.2	0
32941	2967.25	3	KVEEEQEADEEDVSEEEAEDREGASK	K	A	sp|Q8VBT0|TMX1_MOUSE Thioredoxin-related transmembrane protein 1 OS=Mus musculus OX=10090 GN=Tmx1 PE=1 SV=1	2965.24	2.00903	2		70.838	13.875	1e-15	20151011_QEp6_NaKr_SA_totalliver_HFD3_4_phospho.32941.3	0
113735	4803.26	4	KDSLDLDVEAASSPAAAALEEDDSSGREDVQLVLLQADELHQGSK	R	Q	sp|Q3UJU9|RMD3_MOUSE Regulator of microtubule dynamics protein 3 OS=Mus musculus OX=10090 GN=Rmdn3 PE=1 SV=2	4801.25	2.01807	2	3S(79.96633)	70.837	54.9	1.1e-15	20151014_QEp6_NaKr_SA_totalliver_control_2_phospho.113735.4	0
95925	4670.26	3	ESQAVVDPPPQAVSTGTPQSPAVAAAAATTTATTTTTSGGHPLEFLR	R	N	sp|P54728|RD23B_MOUSE UV excision repair protein RAD23 homolog B OS=Mus musculus OX=10090 GN=Rad23b PE=1 SV=2	4669.25	1.00586	0	14S(79.96633)	70.831	70.831	1.1e-15	20151011_QEp6_NaKr_SA_totalliver_HFD3_4_phospho.95925.3	0
67158	3627.45	3	MESEAGADDSAEEGDLLDDDDNEDRGDDQLELK	K	D	sp|Q9Z204|HNRPC_MOUSE Heterogeneous nuclear ribonucleoproteins C1/C2 OS=Mus musculus OX=10090 GN=Hnrnpc PE=1 SV=1	3626.44	1.00342	1	1M(15.9949)	70.817	14.309	1.1e-15	20151011_QEp6_NaKr_SA_totalliver_HFD12_1_phospho.67158.3	0
58716	3640.56	3	NSTPSEPDSGQGPPAEEEEGEEEAAKEEAEAQGVR	K	D	sp|P51859|HDGF_MOUSE Hepatoma-derived growth factor OS=Mus musculus OX=10090 GN=Hdgf PE=1 SV=2	3639.56	1.00269	1		70.809	13.895	1e-15	20151011_QEp6_NaKr_SA_totalliver_HFD12_2_phospho.58716.3	0
45523	3178.38	4	KEEGEQEVAVDEGSDENKVEAEEEGAENK	R	D	sp|Q9JL35|HMGN5_MOUSE High mobility group nucleosome-binding domain-containing protein 5 OS=Mus musculus OX=10090 GN=Hmgn5 PE=1 SV=2	3176.38	2.00708	2		70.808	14.651	1e-15	20151011_QEp6_NaKr_SA_totalliver_HFD12_2_phospho.45523.4	0
102367	3513.54	3	AHCLSEVEHDTMPADLPALAADFVEDQEVCK	K	N	sp|P07724|ALBU_MOUSE Serum albumin OS=Mus musculus OX=10090 GN=Alb PE=1 SV=3	3512.55	0.989746	0	3C(57.02146), 12M(15.9949), 30C(57.02146)	70.795	20.805	1.1e-15	20151011_QEp6_NaKr_SA_totalliver_HFD12_2_phospho.102367.3	0
78432	2589.15	2	NASNPLAHYDDTAEELLQQCDGK	R	L	sp|Q91WT9|CBS_MOUSE Cystathionine beta-synthase OS=Mus musculus OX=10090 GN=Cbs PE=1 SV=3	2588.14	1.00244	0	20C(57.02146)	70.753	12.957	1e-15	20151011_QEp6_NaKr_SA_totalliver_HFD12_3_phospho.78432.2	0
63925	4077.51	3	CPFPAGAALACCSEDEEDDEEHEGGCGSPAGGEAATSAK	R	A	sp|Q8CES0|NAA30_MOUSE N-alpha-acetyltransferase 30 OS=Mus musculus OX=10090 GN=Naa30 PE=1 SV=2	4075.51	1.99805	0	1C(57.02146), 11C(57.02146), 12C(57.02146), 13S(79.96633), 26C(57.02146)	70.752	42.438	1.1e-15	20151011_QEp6_NaKr_SA_totalliver_HFD12_2_phospho.63925.3	0
106930	4207.86	3	DYGPRPDADSESDNSDNNTLFVQGLGEGVSTDQVGEFFK	R	Q	tr|Q8BQ46|Q8BQ46_MOUSE TAF15 RNA polymerase II, TATA box binding protein (TBP)-associated factor OS=Mus musculus OX=10090 GN=Taf15 PE=1 SV=1	4205.86	2.00537	0		70.747	16.781	1e-15	20151014_QEp6_NaKr_SA_totalliver_control_4_phospho.106930.3	0
123770	4246.12	4	DLLADSNPMVVANAVAALSELSESHPNSNLLDLNPQNLNK	R	L	sp|Q9DBG3|AP2B1_MOUSE AP-2 complex subunit beta OS=Mus musculus OX=10090 GN=Ap2b1 PE=1 SV=1	4243.11	3.01562	0	9M(15.9949)	70.717	18.171	1.1e-15	20151011_QEp6_NaKr_SA_totalliver_HFD12_2_phospho.123770.4	0
103188	2610.35	3	VLHDNFGLVEGLMTTVHALTATQK	K	T	sp|P16858|G3P_MOUSE Glyceraldehyde-3-phosphate dehydrogenase OS=Mus musculus OX=10090 GN=Gapdh PE=1 SV=2	2610.35	0.001221	0	13M(15.9949)	70.717	16.665	1.1e-15	20151011_QEp6_NaKr_SA_totalliver_HFD12_1_phospho.103188.3	0
124242	4900.47	4	GLNPDEAVAYGAAVQAGVLSGDQDTGDLVLLDVCPLTLGLETVGGVMTK	R	L	sp|P20029|BIP_MOUSE Endoplasmic reticulum chaperone BiP OS=Mus musculus OX=10090 GN=Hspa5 PE=1 SV=3	4898.46	2.01611	0	34C(57.02146)	70.713	38.302	1e-15	20151011_QEp6_NaKr_SA_totalliver_HFD3_3_phospho.124242.4	0
39598	3177.38	4	KEEGEQEVAVDEGSDENKVEAEEEGAENK	R	D	sp|Q9JL35|HMGN5_MOUSE High mobility group nucleosome-binding domain-containing protein 5 OS=Mus musculus OX=10090 GN=Hmgn5 PE=1 SV=2	3176.38	1.00415	2		70.705	15.323	1e-15	20151011_QEp6_NaKr_SA_totalliver_HFD3_4_phospho.39598.4	0
103499	4523.93	4	FVALSDLYEPLDDGSESQVFCSCSYDATTHFETTCNDLK	K	D	sp|P50396|GDIA_MOUSE Rab GDP dissociation inhibitor alpha OS=Mus musculus OX=10090 GN=Gdi1 PE=1 SV=3	4520.92	3.00684	0	21C(57.02146), 23C(57.02146), 35C(57.02146)	70.702	17.339	1e-15	20151011_QEp6_NaKr_SA_totalliver_HFD12_2_phospho.103499.4	0
45245	3049.28	3	EEGEQEVAVDEGSDENKVEAEEEGAENK	K	D	sp|Q9JL35|HMGN5_MOUSE High mobility group nucleosome-binding domain-containing protein 5 OS=Mus musculus OX=10090 GN=Hmgn5 PE=1 SV=2	3048.28	1.00317	1		70.702	17.585	1e-15	20151011_QEp6_NaKr_SA_totalliver_HFD12_1_phospho.45245.3	0
98874	3578.52	3	MNGPVDGLCDHSLSEEGAFMFTSESVGEGHPDK	-	L	sp|Q91X83|METK1_MOUSE S-adenosylmethionine synthase isoform type-1 OS=Mus musculus OX=10090 GN=Mat1a PE=1 SV=1	3577.51	1.01025	0	N-term(42.0106), 9C(57.02146)	70.678	15.155	1.1e-15	20151011_QEp6_NaKr_SA_totalliver_HFD12_1_phospho.98874.3	0
92436	3544.51	3	EVLTSDDGSDCGDATELDLSHSFSGSLDELSER	K	H	sp|E9PV24|FIBA_MOUSE Fibrinogen alpha chain OS=Mus musculus OX=10090 GN=Fga PE=1 SV=1	3542.51	1.99731	0	11C(57.02146)	70.672	14.452	1e-15	20151014_QEp6_NaKr_SA_totalliver_control_4_phospho.92436.3	0
124344	4189.09	4	DLLSDSNPMVVANAVAALSELAESHPSSNLLDLNPQSLNK	K	L	sp|O35643|AP1B1_MOUSE AP-1 complex subunit beta-1 OS=Mus musculus OX=10090 GN=Ap1b1 PE=1 SV=2	4189.08	0.009277	0	9M(15.9949)	70.667	15.216	1.1e-15	20151011_QEp6_NaKr_SA_totalliver_HFD3_4_phospho.124344.4	0
97943	3719.66	3	TLSMENLQSLNAAYATSGPMYLSDHENVGAETPK	K	S	sp|Q99MI1|RB6I2_MOUSE ELKS/Rab6-interacting/CAST family member 1 OS=Mus musculus OX=10090 GN=Erc1 PE=1 SV=1	3718.65	1.00903	0	3S(79.96633)	70.659	68.973	1.1e-15	20151014_QEp6_NaKr_SA_totalliver_control_4_phospho.97943.3	0
81717	3262.53	3	LPSVEEAEVSKPSPPASKDEDEDFQALLR	R	T	sp|P57016|LAD1_MOUSE Ladinin-1 OS=Mus musculus OX=10090 GN=Lad1 PE=1 SV=1	3262.53	0.002197	1	3S(79.96633)	70.658	42.116	1.1e-15	20151011_QEp6_NaKr_SA_totalliver_HFD12_2_phospho.81717.3	0
105999	3498.56	3	AHCLSEVEHDTMPADLPALAADFVEDQEVCK	K	N	sp|P07724|ALBU_MOUSE Serum albumin OS=Mus musculus OX=10090 GN=Alb PE=1 SV=3	3496.56	2.00635	0	3C(57.02146), 30C(57.02146)	70.638	14.598	1e-15	20151011_QEp6_NaKr_SA_totalliver_HFD3_4_phospho.105999.3	0
33231	3328.43	4	HAEQNGPVDGQGDNPGSQAAEHGADTAVPSDGDK	K	K	sp|Q61316|HSP74_MOUSE Heat shock 70 kDa protein 4 OS=Mus musculus OX=10090 GN=Hspa4 PE=1 SV=1	3327.43	1	0		70.635	12.843	1e-15	20151011_QEp6_NaKr_SA_totalliver_HFD12_3_phospho.33231.4	0
90492	3544.51	3	EVLTSDDGSDCGDATELDLSHSFSGSLDELSER	K	H	sp|E9PV24|FIBA_MOUSE Fibrinogen alpha chain OS=Mus musculus OX=10090 GN=Fga PE=1 SV=1	3542.51	2.00122	0	11C(57.02146)	70.633	16.018	1e-15	20151014_QEp6_NaKr_SA_totalliver_HFD3_2_phospho.90492.3	0
119153	4309.97	3	EMQENDASMQNVVFDYLHATAFQGTPLAQAVEGPSENVR	R	R	sp|Q9CZ13|QCR1_MOUSE Cytochrome b-c1 complex subunit 1, mitochondrial OS=Mus musculus OX=10090 GN=Uqcrc1 PE=1 SV=2	4308.97	1.00244	0	2M(15.9949)	70.623	60.467	1.1e-15	20151011_QEp6_NaKr_SA_totalliver_HFD12_2_phospho.119153.3	0
101103	3928.65	3	SQEDEEELSTSPGVSEFVSDAFDTCSLNQEDLRK	K	E	sp|Q9D5V6|SYAP1_MOUSE Synapse-associated protein 1 OS=Mus musculus OX=10090 GN=Syap1 PE=1 SV=1	3927.65	1.00317	1	10T(79.96633), 25C(57.02146)	70.622	70.622	1.1e-15	20151011_QEp6_NaKr_SA_totalliver_HFD3_4_phospho.101103.3	0
110519	2615.35	2	KLEGDSTDLSDQLAELQAQLAELK	R	M	sp|Q8VDD5|MYH9_MOUSE Myosin-9 OS=Mus musculus OX=10090 GN=Myh9 PE=1 SV=4	2614.33	1.01343	1		70.617	16.359	1e-15	20151011_QEp6_NaKr_SA_totalliver_HFD3_3_phospho.110519.2	0
102947	3928.65	3	SQEDEEELSTSPGVSEFVSDAFDTCSLNQEDLRK	K	E	sp|Q9D5V6|SYAP1_MOUSE Synapse-associated protein 1 OS=Mus musculus OX=10090 GN=Syap1 PE=1 SV=1	3927.65	0.998291	1	10T(79.96633), 25C(57.02146)	70.615	70.615	1.1e-15	20151011_QEp6_NaKr_SA_totalliver_HFD12_1_phospho.102947.3	0
69822	2593.25	3	LRELELLCQEHGQENDDLVQR	K	L	sp|Q8R001|MARE2_MOUSE Microtubule-associated protein RP/EB family member 2 OS=Mus musculus OX=10090 GN=Mapre2 PE=1 SV=1	2593.26	-0.000488	1	8C(57.02146)	70.603	13.633	1e-15	20151014_QEp6_NaKr_SA_totalliver_control_2_phospho.69822.3	0
84662	3905.78	3	YDEEGGGEEDQDYDLSQLQQPDTVEPDALKPVGLR	K	R	sp|P15116|CADH2_MOUSE Cadherin-2 OS=Mus musculus OX=10090 GN=Cdh2 PE=1 SV=2	3904.78	0.999756	0		70.598	9.67	1e-15	20151014_QEp6_NaKr_SA_totalliver_control_3_phospho.84662.3	0
109808	3497.56	3	AHCLSEVEHDTMPADLPALAADFVEDQEVCK	K	N	sp|P07724|ALBU_MOUSE Serum albumin OS=Mus musculus OX=10090 GN=Alb PE=1 SV=3	3496.56	1.00122	0	3C(57.02146), 30C(57.02146)	70.597	15.639	1e-15	20151011_QEp6_NaKr_SA_totalliver_HFD12_2_phospho.109808.3	0
102609	3928.65	3	SQEDEEELSTSPGVSEFVSDAFDTCSLNQEDLRK	K	E	sp|Q9D5V6|SYAP1_MOUSE Synapse-associated protein 1 OS=Mus musculus OX=10090 GN=Syap1 PE=1 SV=1	3927.65	0.997314	1	10T(79.96633), 25C(57.02146)	70.592	70.592	1.1e-15	20151011_QEp6_NaKr_SA_totalliver_HFD12_2_phospho.102609.3	0
97266	2623.26	3	KGSLQDVDVAGFGNLGHSASFLAPR	R	G	sp|Q8K1N2|PHLB2_MOUSE Pleckstrin homology-like domain family B member 2 OS=Mus musculus OX=10090 GN=Phldb2 PE=1 SV=2	2622.26	1.00561	1	3S(79.96633)	70.583	16.321	1.1e-15	20151014_QEp6_NaKr_SA_totalliver_control_2_phospho.97266.3	0
34024	3328.42	4	HAEQNGPVDGQGDNPGSQAAEHGADTAVPSDGDK	K	K	sp|Q61316|HSP74_MOUSE Heat shock 70 kDa protein 4 OS=Mus musculus OX=10090 GN=Hspa4 PE=1 SV=1	3327.43	0.994629	0		70.581	12.893	1e-15	20151011_QEp6_NaKr_SA_totalliver_HFD12_1_phospho.34024.4	0
77674	3636.68	3	ARETGGTEGTGDAVLGENVSEEGLLSQECVSEVEK	K	S	sp|O08715|AKAP1_MOUSE A-kinase anchor protein 1, mitochondrial OS=Mus musculus OX=10090 GN=Akap1 PE=1 SV=4	3635.67	1.00928	1	29C(57.02146)	70.569	15.291	1e-15	20151011_QEp6_NaKr_SA_totalliver_HFD12_1_phospho.77674.3	0
75250	3635.67	3	ARETGGTEGTGDAVLGENVSEEGLLSQECVSEVEK	K	S	sp|O08715|AKAP1_MOUSE A-kinase anchor protein 1, mitochondrial OS=Mus musculus OX=10090 GN=Akap1 PE=1 SV=4	3635.67	-0.000244	1	29C(57.02146)	70.539	17.408	1e-15	20151011_QEp6_NaKr_SA_totalliver_HFD12_3_phospho.75250.3	0
42368	3177.38	4	KEEGEQEVAVDEGSDENKVEAEEEGAENK	R	D	sp|Q9JL35|HMGN5_MOUSE High mobility group nucleosome-binding domain-containing protein 5 OS=Mus musculus OX=10090 GN=Hmgn5 PE=1 SV=2	3176.38	1.00342	2		70.527	14.514	1e-15	20151011_QEp6_NaKr_SA_totalliver_HFD3_3_phospho.42368.4	0
112050	3968.93	4	LFATEATSDWLNANNVPATPVAWPSQEGQNPSLSSLR	K	K	sp|Q8C196|CPSM_MOUSE Carbamoyl-phosphate synthase [ammonia], mitochondrial OS=Mus musculus OX=10090 GN=Cps1 PE=1 SV=2	3967.93	0.998291	0		70.496	15.243	1e-15	20151011_QEp6_NaKr_SA_totalliver_HFD3_4_phospho.112050.4	0
75308	4046.58	4	YGPSSVEDTTGSGAADAKDDDDLDLFGSDDEEESEEAK	K	K	sp|O70251|EF1B_MOUSE Elongation factor 1-beta OS=Mus musculus OX=10090 GN=Eef1b PE=1 SV=5	4045.58	1.00464	1	28S(79.96633)	70.492	55.633	1.1e-15	20151011_QEp6_NaKr_SA_totalliver_HFD3_3_phospho.75308.4	0
76182	3924.77	3	RAACEQLHQQQQQQQEETTAATLLLQGEEEGEED	K	-	sp|P42669|PURA_MOUSE Transcriptional activator protein Pur-alpha OS=Mus musculus OX=10090 GN=Pura PE=1 SV=1	3924.77	0.002441	1	4C(57.02146)	70.446	18.79	1e-15	20151011_QEp6_NaKr_SA_totalliver_HFD12_1_phospho.76182.3	0
54369	3187.34	3	REDKEDEDDEDDDVSHVDEEDVLGVQR	K	E	sp|Q9R0A0|PEX14_MOUSE Peroxisomal membrane protein PEX14 OS=Mus musculus OX=10090 GN=Pex14 PE=1 SV=1	3186.33	1.00415	2		70.443	11.266	1e-15	20151011_QEp6_NaKr_SA_totalliver_HFD3_4_phospho.54369.3	0
86598	3326.53	3	EAESCDCLQGFQLTHSLGGGTGSGMGTLLLSK	K	L	sp|Q9D6F9|TBB4A_MOUSE Tubulin beta-4A chain OS=Mus musculus OX=10090 GN=Tubb4a PE=1 SV=3	3326.52	0.003662	0	5C(57.02146), 7C(57.02146), 25M(15.9949)	70.423	19.717	1.1e-15	20151011_QEp6_NaKr_SA_totalliver_HFD3_3_phospho.86598.3	0
80921	4192.77	3	ATPSQSSSLNDLSSMSTEHTLASDTDSSLDASTGPLEGCR	K	-	sp|Q9WTU6|MK09_MOUSE Mitogen-activated protein kinase 9 OS=Mus musculus OX=10090 GN=Mapk9 PE=1 SV=2	4191.77	1.00098	0	2T(79.96633), 39C(57.02146)	70.417	70.417	1.1e-15	20151011_QEp6_NaKr_SA_totalliver_HFD3_4_phospho.80921.3	0
20517	2167.91	2	GHPSAGAEEEGGSDGSAAEAEPR	R	A	sp|Q8JZQ9|EIF3B_MOUSE Eukaryotic translation initiation factor 3 subunit B OS=Mus musculus OX=10090 GN=Eif3b PE=1 SV=1	2166.9	1.00342	0		70.408	10.993	1e-15	20151011_QEp6_NaKr_SA_totalliver_HFD3_4_phospho.20517.2	0
71501	3967.61	3	YGPSSVEDTTGSGAADAKDDDDLDLFGSDDEEESEEAK	K	K	sp|O70251|EF1B_MOUSE Elongation factor 1-beta OS=Mus musculus OX=10090 GN=Eef1b PE=1 SV=5	3965.61	2.00317	1		70.332	17.77	1e-15	20151011_QEp6_NaKr_SA_totalliver_HFD3_3_phospho.71501.3	0
107864	4042.93	4	LTFLTSFGGSDEEAAAAAAAAAASGAAPGKPPAPPQTGGPAPGR	K	N	sp|Q8CFC7|CLASR_MOUSE CLK4-associating serine/arginine rich protein OS=Mus musculus OX=10090 GN=Clasrp PE=1 SV=3	4040.93	2.00464	0	10S(79.96633)	70.331	67.667	1.1e-15	20151014_QEp6_NaKr_SA_totalliver_HFD3_2_phospho.107864.4	0
79841	3245.54	3	LRSLEALLEAGQAQDTQASHAEANQQQTR	R	L	sp|Q99PL5|RRBP1_MOUSE Ribosome-binding protein 1 OS=Mus musculus OX=10090 GN=Rrbp1 PE=1 SV=2	3243.53	2.01416	1	3S(79.96633)	70.314	70.314	1.1e-15	20151014_QEp6_NaKr_SA_totalliver_control_4_phospho.79841.3	0
75678	3926.77	3	RAACEQLHQQQQQQQEETTAATLLLQGEEEGEED	K	-	sp|P42669|PURA_MOUSE Transcriptional activator protein Pur-alpha OS=Mus musculus OX=10090 GN=Pura PE=1 SV=1	3924.77	2.00635	1	4C(57.02146)	70.314	17.267	1e-15	20151011_QEp6_NaKr_SA_totalliver_HFD12_3_phospho.75678.3	0
107206	4800.25	4	TEGALDDSLLGGNASAEGPEGEGTESTVVTGVDLVMNHHLQETSFTK	R	E	sp|P63028|TCTP_MOUSE Translationally-controlled tumor protein OS=Mus musculus OX=10090 GN=Tpt1 PE=1 SV=1	4799.24	1.01221	0		70.296	14.551	1e-15	20151014_QEp6_NaKr_SA_totalliver_control_2_phospho.107206.4	0
76022	3926.77	3	RAACEQLHQQQQQQQEETTAATLLLQGEEEGEED	K	-	sp|P42669|PURA_MOUSE Transcriptional activator protein Pur-alpha OS=Mus musculus OX=10090 GN=Pura PE=1 SV=1	3924.77	2.00586	1	4C(57.02146)	70.256	18.714	1e-15	20151011_QEp6_NaKr_SA_totalliver_HFD12_3_phospho.76022.3	0
120956	3159.61	3	TLSCLSTSTDAASVVHSTDLVVEALVENLK	K	L	sp|Q61425|HCDH_MOUSE Hydroxyacyl-coenzyme A dehydrogenase, mitochondrial OS=Mus musculus OX=10090 GN=Hadh PE=1 SV=2	3158.6	1.00488	0	4C(57.02146)	70.25	16.143	1e-15	20151011_QEp6_NaKr_SA_totalliver_HFD12_3_phospho.120956.3	0
87132	4841.94	4	LQDCSALCDEEDEEDEGEAADMEEYEESGLLETDEATLDTRK	K	L	sp|Q9CPX6|ATG3_MOUSE Ubiquitin-like-conjugating enzyme ATG3 OS=Mus musculus OX=10090 GN=Atg3 PE=1 SV=1	4838.95	2.99512	1	4C(57.02146), 8C(57.02146)	70.247	13.588	1e-15	20151014_QEp6_NaKr_SA_totalliver_HFD3_2_phospho.87132.4	0
108951	4041.93	4	LTFLTSFGGSDEEAAAAAAAAAASGAAPGKPPAPPQTGGPAPGR	K	N	sp|Q8CFC7|CLASR_MOUSE CLK4-associating serine/arginine rich protein OS=Mus musculus OX=10090 GN=Clasrp PE=1 SV=3	4040.93	1.00537	0	10S(79.96633)	70.236	67.503	1.1e-15	20151014_QEp6_NaKr_SA_totalliver_control_3_phospho.108951.4	0
123573	2664.46	3	TAVDSGLALLTNFQVTKLFAEAVQK	R	S	sp|Q8C196|CPSM_MOUSE Carbamoyl-phosphate synthase [ammonia], mitochondrial OS=Mus musculus OX=10090 GN=Cps1 PE=1 SV=2	2663.45	1.00439	1		70.223	15.912	1e-15	20151011_QEp6_NaKr_SA_totalliver_HFD12_1_phospho.123573.3	0
64390	2683.31	3	LHVSDQELQSANASVDDSRLEELK	K	A	sp|Q02053|UBA1_MOUSE Ubiquitin-like modifier-activating enzyme 1 OS=Mus musculus OX=10090 GN=Uba1 PE=1 SV=1	2682.31	1.00464	1		70.211	12.95	1e-15	20151011_QEp6_NaKr_SA_totalliver_HFD3_3_phospho.64390.3	0
83094	3757.63	3	NGGSFEDDLSLGAEANHLHEPDAQVENCNNLLAK	R	E	sp|Q922B9|ITPI2_MOUSE Protein ITPRID2 OS=Mus musculus OX=10090 GN=Itprid2 PE=1 SV=3	3757.63	0.000488	0	4S(79.96633), 28C(57.02146)	70.201	54.124	1.1e-15	20151011_QEp6_NaKr_SA_totalliver_HFD12_2_phospho.83094.3	0
36648	2906.08	3	DVDHDFVGDACDSDQDQDGDGHQDSR	R	D	sp|Q9R0G6|COMP_MOUSE Cartilage oligomeric matrix protein OS=Mus musculus OX=10090 GN=Comp PE=1 SV=2	2904.08	2.00464	0	11C(57.02146)	70.196	11.178	1e-15	20151011_QEp6_NaKr_SA_totalliver_HFD3_3_phospho.36648.3	0
104969	4145.94	3	DLESLRDYVQSQLQGSEAAPETVEPSEAPVMAAEPTGDK	R	G	sp|Q91W90|TXND5_MOUSE Thioredoxin domain-containing protein 5 OS=Mus musculus OX=10090 GN=Txndc5 PE=1 SV=2	4143.94	2.00195	1		70.179	14.751	1e-15	20151011_QEp6_NaKr_SA_totalliver_HFD3_4_phospho.104969.3	0
76816	4997.04	4	KLAEEEDLFESCGHPEEEEEEEEEDQEEEQEEEGDLALASSSK	R	S	sp|Q80YR5|SAFB2_MOUSE Scaffold attachment factor B2 OS=Mus musculus OX=10090 GN=Safb2 PE=1 SV=2	4996.04	1.00195	1	12C(57.02146)	70.172	12.818	1e-15	20151011_QEp6_NaKr_SA_totalliver_HFD12_3_phospho.76816.4	0
107301	4084.07	4	SDDHVVSGTLVTPLPAVLGHEGAGLVESVGEGVTCVKPGDK	R	V	sp|P00329|ADH1_MOUSE Alcohol dehydrogenase 1 OS=Mus musculus OX=10090 GN=Adh1 PE=1 SV=2	4082.06	2.0105	0	35C(57.02146)	70.17	13.279	1e-15	20151011_QEp6_NaKr_SA_totalliver_HFD12_1_phospho.107301.4	0
106316	3537.8	3	KPVLPALTLNPTLAEGPSPTSEGASEANLVDLQK	R	K	sp|Q63932|MP2K2_MOUSE Dual specificity mitogen-activated protein kinase kinase 2 OS=Mus musculus OX=10090 GN=Map2k2 PE=1 SV=2	3536.8	1.00195	0	20T(79.96633)	70.164	67.398	1.1e-15	20151011_QEp6_NaKr_SA_totalliver_HFD12_1_phospho.106316.3	0
34777	3329.43	4	HAEQNGPVDGQGDNPGSQAAEHGADTAVPSDGDK	K	K	sp|Q61316|HSP74_MOUSE Heat shock 70 kDa protein 4 OS=Mus musculus OX=10090 GN=Hspa4 PE=1 SV=1	3327.43	2	0		70.148	12.512	1e-15	20151011_QEp6_NaKr_SA_totalliver_HFD12_1_phospho.34777.4	0
71573	3692.42	3	MESEAGADDSAEEGDLLDDDDNEDRGDDQLELK	K	D	sp|Q9Z204|HNRPC_MOUSE Heterogeneous nuclear ribonucleoproteins C1/C2 OS=Mus musculus OX=10090 GN=Hnrnpc PE=1 SV=1	3690.42	2.00415	1	10S(79.96633)	70.147	53.503	1.1e-15	20151011_QEp6_NaKr_SA_totalliver_HFD3_3_phospho.71573.3	0
101857	3537.81	3	KPVLPALTLNPTLAEGPSPTSEGASEANLVDLQK	R	K	sp|Q63932|MP2K2_MOUSE Dual specificity mitogen-activated protein kinase kinase 2 OS=Mus musculus OX=10090 GN=Map2k2 PE=1 SV=2	3536.8	1.00732	0	20T(79.96633)	70.144	67.367	1.1e-15	20151011_QEp6_NaKr_SA_totalliver_HFD12_3_phospho.101857.3	0
41063	4274.96	4	ADDAEGRDEKPLQAEAQASPGAPLNQSGHQDTTGPGSTDAQR	K	T	sp|Q3UZ39|LRRF1_MOUSE Leucine-rich repeat flightless-interacting protein 1 OS=Mus musculus OX=10090 GN=Lrrfip1 PE=1 SV=2	4272.95	2.00586	1		70.101	15.119	1e-15	20151011_QEp6_NaKr_SA_totalliver_HFD12_1_phospho.41063.4	0
85770	2931.29	2	APKPEDLDEEDDDVPDLVENFDEASK	K	N	sp|Q9CQH7|BT3L4_MOUSE Transcription factor BTF3 homolog 4 OS=Mus musculus OX=10090 GN=Btf3l4 PE=1 SV=1	2930.28	1.00391	0		70.09	12.066	1e-15	20151011_QEp6_NaKr_SA_totalliver_HFD12_2_phospho.85770.2	0
91691	4619.9	4	VPSLSTETEEEEVKEEETETSDLFLHDDDDEDEDEYESR	K	S	sp|Q5SFM8|RBM27_MOUSE RNA-binding protein 27 OS=Mus musculus OX=10090 GN=Rbm27 PE=1 SV=3	4618.9	1.00244	1		70.072	14.356	1e-15	20151014_QEp6_NaKr_SA_totalliver_control_2_phospho.91691.4	0
122717	3158.61	3	TLSCLSTSTDAASVVHSTDLVVEALVENLK	K	L	sp|Q61425|HCDH_MOUSE Hydroxyacyl-coenzyme A dehydrogenase, mitochondrial OS=Mus musculus OX=10090 GN=Hadh PE=1 SV=2	3158.6	0.004883	0	4C(57.02146)	70.037	13.595	1e-15	20151011_QEp6_NaKr_SA_totalliver_HFD3_3_phospho.122717.3	0
67377	2981.42	3	LQAALDNEAGGRPAMEPGNGSLDLGGDAAGR	R	S	sp|Q8VEK3|HNRPU_MOUSE Heterogeneous nuclear ribonucleoprotein U OS=Mus musculus OX=10090 GN=Hnrnpu PE=1 SV=1	2979.41	2.00757	0		70.034	15.769	1e-15	20151011_QEp6_NaKr_SA_totalliver_HFD3_4_phospho.67377.3	0
53217	2875.32	3	SVESCHNVGLLAHDGQVNEDGQPDLGK	K	A	sp|Q921H9|COA7_MOUSE Cytochrome c oxidase assembly factor 7 OS=Mus musculus OX=10090 GN=Coa7 PE=1 SV=1	2874.32	0.999268	0	5C(57.02146)	69.994	16.049	1e-15	20151011_QEp6_NaKr_SA_totalliver_HFD3_4_phospho.53217.3	0
120378	2725.31	2	DQVAYSDASPFLVLSEASLEDLNSR	K	L	sp|Q9CW42|MARC1_MOUSE Mitochondrial amidoxime-reducing component 1 OS=Mus musculus OX=10090 GN=Marc1 PE=1 SV=2	2725.31	0.005371	0		69.983	15.665	1e-15	20151011_QEp6_NaKr_SA_totalliver_HFD12_1_phospho.120378.2	0
89306	2624.27	3	KGSLQDVDVAGFGNLGHSASFLAPR	R	G	sp|Q8K1N2|PHLB2_MOUSE Pleckstrin homology-like domain family B member 2 OS=Mus musculus OX=10090 GN=Phldb2 PE=1 SV=2	2622.26	2.00659	1	3S(79.96633)	69.976	16.612	1.1e-15	20151011_QEp6_NaKr_SA_totalliver_HFD12_3_phospho.89306.3	0
96051	4616	3	VSSAALASLLSPAPPVAPSDTSPAQEEEMEEDDDDEEGGEAESEK	K	G	sp|Q6NZJ6|IF4G1_MOUSE Eukaryotic translation initiation factor 4 gamma 1 OS=Mus musculus OX=10090 GN=Eif4g1 PE=1 SV=1	4614.99	1.00439	0		69.947	12.216	1e-15	20151011_QEp6_NaKr_SA_totalliver_HFD3_4_phospho.96051.3	0
76044	3348.44	3	ASAGHAVSLTQDDGGADDWETDPDFVNDVSEK	K	E	sp|Q60598|SRC8_MOUSE Src substrate cortactin OS=Mus musculus OX=10090 GN=Cttn PE=1 SV=2	3347.43	1.00244	0		69.947	13.272	1e-15	20151011_QEp6_NaKr_SA_totalliver_HFD3_4_phospho.76044.3	0
76960	3347.44	3	ASAGHAVSLTQDDGGADDWETDPDFVNDVSEK	K	E	sp|Q60598|SRC8_MOUSE Src substrate cortactin OS=Mus musculus OX=10090 GN=Cttn PE=1 SV=2	3347.43	0.001465	0		69.916	12.083	1e-15	20151011_QEp6_NaKr_SA_totalliver_HFD12_2_phospho.76960.3	0
98881	3843.71	3	NEGLTQPLPDSPKPMGTDQALDALSSDFTCSSPTGK	K	Q	sp|P51125|ICAL_MOUSE Calpastatin OS=Mus musculus OX=10090 GN=Cast PE=1 SV=2	3841.71	2.00781	0	11S(79.96633), 30C(57.02146)	69.903	59.434	1.1e-15	20151014_QEp6_NaKr_SA_totalliver_control_3_phospho.98881.3	0
109176	3765.65	3	DDNNESDVVESLDELYHTGTFAQLHEMQDLGDK	R	L	sp|Q8CGK3|LONM_MOUSE Lon protease homolog, mitochondrial OS=Mus musculus OX=10090 GN=Lonp1 PE=1 SV=2	3763.64	2.00244	0		69.903	14.666	1e-15	20151011_QEp6_NaKr_SA_totalliver_HFD12_1_phospho.109176.3	0
107484	3908.82	4	LGPPSPGDDDEEAAVAAAAGVPAAAAGATGDLASAQLGGAPNR	K	W	sp|O70494|SP3_MOUSE Transcription factor Sp3 OS=Mus musculus OX=10090 GN=Sp3 PE=1 SV=2	3905.81	3.01221	0	5S(79.96633)	69.882	30.378	1.1e-15	20151011_QEp6_NaKr_SA_totalliver_HFD3_4_phospho.107484.4	0
93171	3597.63	4	FLSEHPGGEEVLLEQAGADATESFEDVGHSPDAR	R	E	sp|Q9CQX2|CYB5B_MOUSE Cytochrome b5 type B OS=Mus musculus OX=10090 GN=Cyb5b PE=1 SV=1	3595.63	2.00098	0		69.844	12.876	1e-15	20151011_QEp6_NaKr_SA_totalliver_HFD3_4_phospho.93171.4	0
55522	2871.28	2	NPGLQVHEDYDCTLNQTNLGNNNNK	R	F	sp|Q3ULW8|PARP3_MOUSE Protein mono-ADP-ribosyltransferase PARP3 OS=Mus musculus OX=10090 GN=Parp3 PE=2 SV=1	2871.28	0.000732	0	12C(57.02146)	69.828	12.603	1e-15	20151011_QEp6_NaKr_SA_totalliver_HFD12_2_phospho.55522.2	0
75549	2213.98	2	KEDGTFYEFGDDLPEAPER	K	L	sp|Q8BP47|SYNC_MOUSE Asparagine--tRNA ligase, cytoplasmic OS=Mus musculus OX=10090 GN=Nars PE=1 SV=2	2213.98	0.000977	1		69.785	12.296	1e-15	20151014_QEp6_NaKr_SA_totalliver_control_2_phospho.75549.2	0
55346	2872.28	2	NPGLQVHEDYDCTLNQTNLGNNNNK	R	F	sp|Q3ULW8|PARP3_MOUSE Protein mono-ADP-ribosyltransferase PARP3 OS=Mus musculus OX=10090 GN=Parp3 PE=2 SV=1	2871.28	1.00073	0	12C(57.02146)	69.769	10.824	1e-15	20151011_QEp6_NaKr_SA_totalliver_HFD12_1_phospho.55346.2	0
99969	3595.64	4	FLSEHPGGEEVLLEQAGADATESFEDVGHSPDAR	R	E	sp|Q9CQX2|CYB5B_MOUSE Cytochrome b5 type B OS=Mus musculus OX=10090 GN=Cyb5b PE=1 SV=1	3595.63	0.001465	0		69.763	14.781	1e-15	20151014_QEp6_NaKr_SA_totalliver_control_2_phospho.99969.4	0
97189	3595.64	4	FLSEHPGGEEVLLEQAGADATESFEDVGHSPDAR	R	E	sp|Q9CQX2|CYB5B_MOUSE Cytochrome b5 type B OS=Mus musculus OX=10090 GN=Cyb5b PE=1 SV=1	3595.63	0.001953	0		69.754	14.524	1e-15	20151011_QEp6_NaKr_SA_totalliver_HFD12_2_phospho.97189.4	0
56417	2871.28	2	NPGLQVHEDYDCTLNQTNLGNNNNK	R	F	sp|Q3ULW8|PARP3_MOUSE Protein mono-ADP-ribosyltransferase PARP3 OS=Mus musculus OX=10090 GN=Parp3 PE=2 SV=1	2871.28	0.000244	0	12C(57.02146)	69.749	10.126	1e-15	20151014_QEp6_NaKr_SA_totalliver_control_2_phospho.56417.2	0
60352	3519.46	3	DPDSNPYSLLDNTESDQTADTDASESHHSTNR	K	R	sp|Q61584|FXR1_MOUSE Fragile X mental retardation syndrome-related protein 1 OS=Mus musculus OX=10090 GN=Fxr1 PE=1 SV=2	3518.46	1.00171	0		69.738	12.419	1e-15	20151011_QEp6_NaKr_SA_totalliver_HFD12_2_phospho.60352.3	0
93453	3596.63	4	FLSEHPGGEEVLLEQAGADATESFEDVGHSPDAR	R	E	sp|Q9CQX2|CYB5B_MOUSE Cytochrome b5 type B OS=Mus musculus OX=10090 GN=Cyb5b PE=1 SV=1	3595.63	0.997314	0		69.733	14.173	1e-15	20151011_QEp6_NaKr_SA_totalliver_HFD3_4_phospho.93453.4	0
34417	3327.42	4	HAEQNGPVDGQGDNPGSQAAEHGADTAVPSDGDK	K	K	sp|Q61316|HSP74_MOUSE Heat shock 70 kDa protein 4 OS=Mus musculus OX=10090 GN=Hspa4 PE=1 SV=1	3327.43	-0.003906	0		69.712	11.548	1e-15	20151011_QEp6_NaKr_SA_totalliver_HFD12_1_phospho.34417.4	0
43023	3577.55	4	EDRKEEGEQEVAVDEGSDENKVEAEEEGAENK	K	D	sp|Q9JL35|HMGN5_MOUSE High mobility group nucleosome-binding domain-containing protein 5 OS=Mus musculus OX=10090 GN=Hmgn5 PE=1 SV=2	3576.55	1.00561	3		69.702	14.925	1e-15	20151011_QEp6_NaKr_SA_totalliver_HFD3_4_phospho.43023.4	0
69741	3884.65	3	CELPSSKEEDAPPVPSPTSCTAASGPSLTDNSDLCK	K	K	sp|Q80XI3|IF4G3_MOUSE Eukaryotic translation initiation factor 4 gamma 3 OS=Mus musculus OX=10090 GN=Eif4g3 PE=1 SV=2	3883.65	1.00439	1	1C(57.02146), 16S(79.96633), 20C(57.02146), 35C(57.02146)	69.701	66.682	1.1e-15	20151011_QEp6_NaKr_SA_totalliver_HFD3_4_phospho.69741.3	0
109514	3764.65	3	DDNNESDVVESLDELYHTGTFAQLHEMQDLGDK	R	L	sp|Q8CGK3|LONM_MOUSE Lon protease homolog, mitochondrial OS=Mus musculus OX=10090 GN=Lonp1 PE=1 SV=2	3763.64	1.00488	0		69.678	20.013	1e-15	20151011_QEp6_NaKr_SA_totalliver_HFD12_2_phospho.109514.3	0
118707	4292	3	EESQQMVLDLEDLDNLQTPESVLLSAVSGEDTQDRTDR	K	L	sp|P23116|EIF3A_MOUSE Eukaryotic translation initiation factor 3 subunit A OS=Mus musculus OX=10090 GN=Eif3a PE=1 SV=5	4290.99	1.00781	1	6M(15.9949)	69.673	17.212	1.1e-15	20151011_QEp6_NaKr_SA_totalliver_HFD12_1_phospho.118707.3	0
114316	3740.67	4	NEEDVGAGDQGLMFGYATDETEECMPLTLVLAHK	R	L	sp|Q91X83|METK1_MOUSE S-adenosylmethionine synthase isoform type-1 OS=Mus musculus OX=10090 GN=Mat1a PE=1 SV=1	3739.67	1.00513	0	24C(57.02146)	69.644	13.206	1e-15	20151011_QEp6_NaKr_SA_totalliver_HFD12_2_phospho.114316.4	0
93617	2691.18	2	APLATGEDDDDEVPDLVENFDEASK	K	N	sp|Q64152|BTF3_MOUSE Transcription factor BTF3 OS=Mus musculus OX=10090 GN=Btf3 PE=1 SV=3	2690.17	1.00586	0		69.641	13	1e-15	20151011_QEp6_NaKr_SA_totalliver_HFD12_1_phospho.93617.2	0
36285	3327.42	4	HAEQNGPVDGQGDNPGSQAAEHGADTAVPSDGDK	K	K	sp|Q61316|HSP74_MOUSE Heat shock 70 kDa protein 4 OS=Mus musculus OX=10090 GN=Hspa4 PE=1 SV=1	3327.43	-0.001221	0		69.586	12.973	1e-15	20151011_QEp6_NaKr_SA_totalliver_HFD12_2_phospho.36285.4	0
104795	3907.82	4	LGPPSPGDDDEEAAVAAAAGVPAAAAGATGDLASAQLGGAPNR	K	W	sp|O70494|SP3_MOUSE Transcription factor Sp3 OS=Mus musculus OX=10090 GN=Sp3 PE=1 SV=2	3905.81	2.00977	0	5S(79.96633)	69.583	30.431	1.1e-15	20151014_QEp6_NaKr_SA_totalliver_control_3_phospho.104795.4	0
123384	3459.59	3	NASPYGSLNNLADGLSSLTEHFSDLTLTSEAR	R	K	sp|B2RVL6|ZCH24_MOUSE Zinc finger CCHC domain-containing protein 24 OS=Mus musculus OX=10090 GN=Zcchc24 PE=1 SV=1	3459.58	0.004883	0	3S(79.96633)	69.567	61.275	1.1e-15	20151014_QEp6_NaKr_SA_totalliver_control_4_phospho.123384.3	0
113227	2781.35	2	DCVGPEVENACANPAAGTVLLLENLR	K	F	sp|P09411|PGK1_MOUSE Phosphoglycerate kinase 1 OS=Mus musculus OX=10090 GN=Pgk1 PE=1 SV=4	2781.34	0.003662	0	2C(57.02146), 11C(57.02146)	69.546	11.612	1e-15	20151011_QEp6_NaKr_SA_totalliver_HFD3_4_phospho.113227.2	0
66558	3628.44	3	MESEAGADDSAEEGDLLDDDDNEDRGDDQLELK	K	D	sp|Q9Z204|HNRPC_MOUSE Heterogeneous nuclear ribonucleoproteins C1/C2 OS=Mus musculus OX=10090 GN=Hnrnpc PE=1 SV=1	3626.44	1.99927	1	1M(15.9949)	69.542	12.586	1.1e-15	20151011_QEp6_NaKr_SA_totalliver_HFD3_4_phospho.66558.3	0
69394	2896.39	2	SLEALLEAGQAQDTQASHAEANQQQTR	R	L	sp|Q99PL5|RRBP1_MOUSE Ribosome-binding protein 1 OS=Mus musculus OX=10090 GN=Rrbp1 PE=1 SV=2	2894.38	2.00977	0		69.539	69.539	1e-15	20151014_QEp6_NaKr_SA_totalliver_control_3_phospho.69394.2	0
73100	2962.45	3	KTFPTVNPSTGEVLCQVAEGNKEDVDK	R	A	sp|P47738|ALDH2_MOUSE Aldehyde dehydrogenase, mitochondrial OS=Mus musculus OX=10090 GN=Aldh2 PE=1 SV=1	2961.44	1.0061	2	15C(57.02146)	69.527	16.266	1e-15	20151014_QEp6_NaKr_SA_totalliver_HFD3_2_phospho.73100.3	0
122706	4860.17	4	FNSFYGDPPEELPDFSEDPTSSGAVSQVLDSLEELHALTDCSEK	K	D	sp|O70589-3|CSKP_MOUSE Isoform 3 of Peripheral plasma membrane protein CASK OS=Mus musculus OX=10090 GN=Cask	4858.16	2.00684	0	41C(57.02146)	69.514	14.376	1e-15	20151011_QEp6_NaKr_SA_totalliver_HFD3_4_phospho.122706.4	0
44293	3177.38	4	KEEGEQEVAVDEGSDENKVEAEEEGAENK	R	D	sp|Q9JL35|HMGN5_MOUSE High mobility group nucleosome-binding domain-containing protein 5 OS=Mus musculus OX=10090 GN=Hmgn5 PE=1 SV=2	3176.38	1.00659	2		69.427	16.356	1e-15	20151011_QEp6_NaKr_SA_totalliver_HFD12_1_phospho.44293.4	0
92639	2691.17	2	APLATGEDDDDEVPDLVENFDEASK	K	N	sp|Q64152|BTF3_MOUSE Transcription factor BTF3 OS=Mus musculus OX=10090 GN=Btf3 PE=1 SV=3	2690.17	1.00073	0		69.42	12.098	1e-15	20151014_QEp6_NaKr_SA_totalliver_control_4_phospho.92639.2	0
90651	2690.17	2	APLATGEDDDDEVPDLVENFDEASK	K	N	sp|Q64152|BTF3_MOUSE Transcription factor BTF3 OS=Mus musculus OX=10090 GN=Btf3 PE=1 SV=3	2690.17	-0.003174	0		69.356	11.285	1e-15	20151014_QEp6_NaKr_SA_totalliver_HFD3_2_phospho.90651.2	0
93876	3292.51	3	EPLPVEQDDDLEVLVDETSDHTEETSPVR	K	A	sp|Q8C0J2|A16L1_MOUSE Autophagy-related protein 16-1 OS=Mus musculus OX=10090 GN=Atg16l1 PE=1 SV=1	3292.51	0.002197	0		69.35	15.62	1e-15	20151011_QEp6_NaKr_SA_totalliver_HFD12_2_phospho.93876.3	0
44282	4506.94	4	VSSHVAATEGNPSDQSELESQMLTGAGDSETAHNTENTESNEK	R	K	sp|Q1HFZ0|NSUN2_MOUSE tRNA (cytosine(34)-C(5))-methyltransferase OS=Mus musculus OX=10090 GN=Nsun2 PE=1 SV=2	4503.93	3.00635	0	22M(15.9949)	69.25	14.305	1.1e-15	20151011_QEp6_NaKr_SA_totalliver_HFD12_1_phospho.44282.4	0
61821	2570.17	3	CPVMLVVGDQAPHEDAVVECNSK	K	L	sp|Q9QYG0|NDRG2_MOUSE Protein NDRG2 OS=Mus musculus OX=10090 GN=Ndrg2 PE=1 SV=1	2569.16	1.00513	0	1C(57.02146), 4M(15.9949), 20C(57.02146)	69.249	14.454	1.1e-15	20151011_QEp6_NaKr_SA_totalliver_HFD3_4_phospho.61821.3	0
84121	2532.23	2	DGTVTAGNASGVSDGAGAVLLASEDAVK	K	K	sp|Q8BWT1|THIM_MOUSE 3-ketoacyl-CoA thiolase, mitochondrial OS=Mus musculus OX=10090 GN=Acaa2 PE=1 SV=3	2531.23	0.999756	0		69.234	10.894	1e-15	20151011_QEp6_NaKr_SA_totalliver_HFD12_2_phospho.84121.2	0
98869	3285.57	3	AAAADHRQELLECVANSDEQLGELFLEEK	R	L	sp|Q8K0D5|EFGM_MOUSE Elongation factor G, mitochondrial OS=Mus musculus OX=10090 GN=Gfm1 PE=1 SV=1	3284.56	1.00806	1	13C(57.02146)	69.22	16.452	1e-15	20151011_QEp6_NaKr_SA_totalliver_HFD3_3_phospho.98869.3	0
107401	3907.81	4	LGPPSPGDDDEEAAVAAAAGVPAAAAGATGDLASAQLGGAPNR	K	W	sp|O70494|SP3_MOUSE Transcription factor Sp3 OS=Mus musculus OX=10090 GN=Sp3 PE=1 SV=2	3905.81	2.00171	0	5S(79.96633)	69.219	30.432	1.1e-15	20151011_QEp6_NaKr_SA_totalliver_HFD3_3_phospho.107401.4	0
52023	3577.55	4	EDRKEEGEQEVAVDEGSDENKVEAEEEGAENK	K	D	sp|Q9JL35|HMGN5_MOUSE High mobility group nucleosome-binding domain-containing protein 5 OS=Mus musculus OX=10090 GN=Hmgn5 PE=1 SV=2	3576.55	1.00537	3		69.187	16.224	1e-15	20151011_QEp6_NaKr_SA_totalliver_HFD12_2_phospho.52023.4	0
73751	3453.62	3	NNPALVVLGNNGQLNYDHQNDGATQALASCQR	K	D	sp|Q9D0F3|LMAN1_MOUSE Protein ERGIC-53 OS=Mus musculus OX=10090 GN=Lman1 PE=1 SV=1	3451.63	1.98999	0	30C(57.02146)	69.177	14.23	1e-15	20151014_QEp6_NaKr_SA_totalliver_control_2_phospho.73751.3	0
71590	3451.63	3	NNPALVVLGNNGQLNYDHQNDGATQALASCQR	K	D	sp|Q9D0F3|LMAN1_MOUSE Protein ERGIC-53 OS=Mus musculus OX=10090 GN=Lman1 PE=1 SV=1	3451.63	0.000732	0	30C(57.02146)	69.177	14.07	1e-15	20151011_QEp6_NaKr_SA_totalliver_HFD3_4_phospho.71590.3	0
112032	2781.34	2	DCVGPEVENACANPAAGTVLLLENLR	K	F	sp|P09411|PGK1_MOUSE Phosphoglycerate kinase 1 OS=Mus musculus OX=10090 GN=Pgk1 PE=1 SV=4	2781.34	-0.002441	0	2C(57.02146), 11C(57.02146)	69.164	11.681	1e-15	20151011_QEp6_NaKr_SA_totalliver_HFD3_3_phospho.112032.2	0
110078	4129.87	4	DQGSRHDSEQDNSDNNTLFVQGLGENVTLESVADYFK	R	Q	sp|P56959|FUS_MOUSE RNA-binding protein FUS OS=Mus musculus OX=10090 GN=Fus PE=1 SV=1	4127.86	2.01416	1		69.157	15.95	1e-15	20151011_QEp6_NaKr_SA_totalliver_HFD3_3_phospho.110078.4	0
54135	4490.95	4	VSSHVAATEGNPSDQSELESQMLTGAGDSETAHNTENTESNEK	R	K	sp|Q1HFZ0|NSUN2_MOUSE tRNA (cytosine(34)-C(5))-methyltransferase OS=Mus musculus OX=10090 GN=Nsun2 PE=1 SV=2	4487.94	3.01074	0		69.116	13.676	1e-15	20151011_QEp6_NaKr_SA_totalliver_HFD12_3_phospho.54135.4	0
112813	4803.25	4	KDSLDLDVEAASSPAAAALEEDDSSGREDVQLVLLQADELHQGSK	R	Q	sp|Q3UJU9|RMD3_MOUSE Regulator of microtubule dynamics protein 3 OS=Mus musculus OX=10090 GN=Rmdn3 PE=1 SV=2	4801.25	2.00342	2	3S(79.96633)	69.061	57.111	1.1e-15	20151014_QEp6_NaKr_SA_totalliver_control_4_phospho.112813.4	0
69093	2962.44	3	KTFPTVNPSTGEVLCQVAEGNKEDVDK	R	A	sp|P47738|ALDH2_MOUSE Aldehyde dehydrogenase, mitochondrial OS=Mus musculus OX=10090 GN=Aldh2 PE=1 SV=1	2961.44	1.00317	2	15C(57.02146)	69.061	15.842	1e-15	20151011_QEp6_NaKr_SA_totalliver_HFD3_4_phospho.69093.3	0
72056	3451.63	3	NNPALVVLGNNGQLNYDHQNDGATQALASCQR	K	D	sp|Q9D0F3|LMAN1_MOUSE Protein ERGIC-53 OS=Mus musculus OX=10090 GN=Lman1 PE=1 SV=1	3451.63	-0.000244	0	30C(57.02146)	69.056	15.161	1e-15	20151011_QEp6_NaKr_SA_totalliver_HFD12_1_phospho.72056.3	0
64377	2895.38	3	SLEALLEAGQAQDTQASHAEANQQQTR	R	L	sp|Q99PL5|RRBP1_MOUSE Ribosome-binding protein 1 OS=Mus musculus OX=10090 GN=Rrbp1 PE=1 SV=2	2894.38	1.00342	0		69.042	69.042	1e-15	20151011_QEp6_NaKr_SA_totalliver_HFD12_3_phospho.64377.3	0
92342	2690.17	2	APLATGEDDDDEVPDLVENFDEASK	K	N	sp|Q64152|BTF3_MOUSE Transcription factor BTF3 OS=Mus musculus OX=10090 GN=Btf3 PE=1 SV=3	2690.17	-0.000488	0		69.029	10.971	1e-15	20151011_QEp6_NaKr_SA_totalliver_HFD3_4_phospho.92342.2	0
103128	4774.01	4	LPPPFPGMDPESEGAAGGSEPEAGDSDTEGEDLFTGAAAATKPQSPK	R	K	tr|Q6NZD2|Q6NZD2_MOUSE Sorting nexin 1 OS=Mus musculus OX=10090 GN=Snx1 PE=1 SV=1	4772	2.00537	0	19S(79.96633), 26S(79.96633)	69.023	63.026	1.1e-15	20151014_QEp6_NaKr_SA_totalliver_control_4_phospho.103128.4	0
103869	3906.81	4	LGPPSPGDDDEEAAVAAAAGVPAAAAGATGDLASAQLGGAPNR	K	W	sp|O70494|SP3_MOUSE Transcription factor Sp3 OS=Mus musculus OX=10090 GN=Sp3 PE=1 SV=2	3905.81	1.00708	0	5S(79.96633)	69.014	30.279	1.1e-15	20151014_QEp6_NaKr_SA_totalliver_HFD3_2_phospho.103869.4	0
53325	3739.56	3	ESDDALTVNEETSEESHQMEGSGVSPAQTDSTSER	K	S	sp|Q0VGB7|PP4R2_MOUSE Serine/threonine-protein phosphatase 4 regulatory subunit 2 OS=Mus musculus OX=10090 GN=Ppp4r2 PE=1 SV=1	3738.56	1.00659	0		68.993	14.368	1e-15	20151011_QEp6_NaKr_SA_totalliver_HFD3_3_phospho.53325.3	0
96008	3849.69	3	SQEDEEELSTSPGVSEFVSDAFDTCSLNQEDLRK	K	E	sp|Q9D5V6|SYAP1_MOUSE Synapse-associated protein 1 OS=Mus musculus OX=10090 GN=Syap1 PE=1 SV=1	3847.69	2.00708	1	25C(57.02146)	68.991	15.212	1e-15	20151011_QEp6_NaKr_SA_totalliver_HFD3_4_phospho.96008.3	0
36363	3327.42	3	HAEQNGPVDGQGDNPGSQAAEHGADTAVPSDGDK	K	K	sp|Q61316|HSP74_MOUSE Heat shock 70 kDa protein 4 OS=Mus musculus OX=10090 GN=Hspa4 PE=1 SV=1	3327.43	-0.002686	0		68.972	11.39	1e-15	20151011_QEp6_NaKr_SA_totalliver_HFD12_2_phospho.36363.3	0
39975	3177.38	3	KEEGEQEVAVDEGSDENKVEAEEEGAENK	R	D	sp|Q9JL35|HMGN5_MOUSE High mobility group nucleosome-binding domain-containing protein 5 OS=Mus musculus OX=10090 GN=Hmgn5 PE=1 SV=2	3176.38	1.00488	2		68.968	15.791	1e-15	20151011_QEp6_NaKr_SA_totalliver_HFD3_4_phospho.39975.3	0
108879	3906.81	3	LGPPSPGDDDEEAAVAAAAGVPAAAAGATGDLASAQLGGAPNR	K	W	sp|O70494|SP3_MOUSE Transcription factor Sp3 OS=Mus musculus OX=10090 GN=Sp3 PE=1 SV=2	3905.81	1.00708	0	5S(79.96633)	68.966	29.742	1.1e-15	20151011_QEp6_NaKr_SA_totalliver_HFD12_2_phospho.108879.3	0
118194	3701.82	4	VVDNPLYLSDMGAALTGAESHELQDVLEETNLLK	R	R	sp|Q8CGK3|LONM_MOUSE Lon protease homolog, mitochondrial OS=Mus musculus OX=10090 GN=Lonp1 PE=1 SV=2	3699.82	2.00562	0	11M(15.9949)	68.962	15.259	1.1e-15	20151014_QEp6_NaKr_SA_totalliver_control_2_phospho.118194.4	0
57182	3641.56	3	NSTPSEPDSGQGPPAEEEEGEEEAAKEEAEAQGVR	K	D	sp|P51859|HDGF_MOUSE Hepatoma-derived growth factor OS=Mus musculus OX=10090 GN=Hdgf PE=1 SV=2	3639.56	2.00732	1		68.954	13.532	1e-15	20151011_QEp6_NaKr_SA_totalliver_HFD3_4_phospho.57182.3	0
93159	2691.18	2	APLATGEDDDDEVPDLVENFDEASK	K	N	sp|Q64152|BTF3_MOUSE Transcription factor BTF3 OS=Mus musculus OX=10090 GN=Btf3 PE=1 SV=3	2690.17	1.00342	0		68.949	10.736	1e-15	20151011_QEp6_NaKr_SA_totalliver_HFD12_2_phospho.93159.2	0
125091	3459.58	3	NASPYGSLNNLADGLSSLTEHFSDLTLTSEAR	R	K	sp|B2RVL6|ZCH24_MOUSE Zinc finger CCHC domain-containing protein 24 OS=Mus musculus OX=10090 GN=Zcchc24 PE=1 SV=1	3459.58	-0.001953	0	3S(79.96633)	68.947	60.684	1.1e-15	20151011_QEp6_NaKr_SA_totalliver_HFD12_2_phospho.125091.3	0
97145	4671.25	3	ESQAVVDPPPQAVSTGTPQSPAVAAAAATTTATTTTTSGGHPLEFLR	R	N	sp|P54728|RD23B_MOUSE UV excision repair protein RAD23 homolog B OS=Mus musculus OX=10090 GN=Rad23b PE=1 SV=2	4669.25	1.99853	0	20S(79.96633)	68.946	65.814	1.1e-15	20151011_QEp6_NaKr_SA_totalliver_HFD12_2_phospho.97145.3	0
103902	3907.81	3	LGPPSPGDDDEEAAVAAAAGVPAAAAGATGDLASAQLGGAPNR	K	W	sp|O70494|SP3_MOUSE Transcription factor Sp3 OS=Mus musculus OX=10090 GN=Sp3 PE=1 SV=2	3905.81	2	0	5S(79.96633)	68.906	29.222	1.1e-15	20151014_QEp6_NaKr_SA_totalliver_HFD3_2_phospho.103902.3	0
114617	3670.84	3	LQDELPALSVSRPQTGLSFLGPEPEDLEDLYSR	K	Y	sp|P54775|PRS6B_MOUSE 26S proteasome regulatory subunit 6B OS=Mus musculus OX=10090 GN=Psmc4 PE=1 SV=2	3670.84	0.007324	0		68.902	12.374	1e-15	20151014_QEp6_NaKr_SA_totalliver_control_4_phospho.114617.3	0
116191	4277.01	3	EESQQMVLDLEDLDNLQTPESVLLSAVSGEDTQDRTDR	K	L	sp|P23116|EIF3A_MOUSE Eukaryotic translation initiation factor 3 subunit A OS=Mus musculus OX=10090 GN=Eif3a PE=1 SV=5	4275	2.01416	1		68.865	19.766	1e-15	20151011_QEp6_NaKr_SA_totalliver_HFD12_3_phospho.116191.3	0
114420	2789.39	3	AQDTAELFFEDVRLPANALLGEENK	K	G	sp|P51174|ACADL_MOUSE Long-chain specific acyl-CoA dehydrogenase, mitochondrial OS=Mus musculus OX=10090 GN=Acadl PE=1 SV=2	2789.39	0.003174	1		68.861	14.617	1e-15	20151011_QEp6_NaKr_SA_totalliver_HFD12_1_phospho.114420.3	0
68025	2979.41	3	LQAALDNEAGGRPAMEPGNGSLDLGGDAAGR	R	S	sp|Q8VEK3|HNRPU_MOUSE Heterogeneous nuclear ribonucleoprotein U OS=Mus musculus OX=10090 GN=Hnrnpu PE=1 SV=1	2979.41	0.001953	0		68.849	15.336	1e-15	20151011_QEp6_NaKr_SA_totalliver_HFD12_2_phospho.68025.3	0
41971	3177.38	4	KEEGEQEVAVDEGSDENKVEAEEEGAENK	R	D	sp|Q9JL35|HMGN5_MOUSE High mobility group nucleosome-binding domain-containing protein 5 OS=Mus musculus OX=10090 GN=Hmgn5 PE=1 SV=2	3176.38	1.0022	2		68.844	18.025	1e-15	20151011_QEp6_NaKr_SA_totalliver_HFD12_3_phospho.41971.4	0
121826	3460.58	3	NASPYGSLNNLADGLSSLTEHFSDLTLTSEAR	R	K	sp|B2RVL6|ZCH24_MOUSE Zinc finger CCHC domain-containing protein 24 OS=Mus musculus OX=10090 GN=Zcchc24 PE=1 SV=1	3459.58	0.999756	0	3S(79.96633)	68.813	60.429	1.1e-15	20151011_QEp6_NaKr_SA_totalliver_HFD3_3_phospho.121826.3	0
47979	3577.55	4	EDRKEEGEQEVAVDEGSDENKVEAEEEGAENK	K	D	sp|Q9JL35|HMGN5_MOUSE High mobility group nucleosome-binding domain-containing protein 5 OS=Mus musculus OX=10090 GN=Hmgn5 PE=1 SV=2	3576.55	1.00171	3		68.796	16.962	1e-15	20151011_QEp6_NaKr_SA_totalliver_HFD12_1_phospho.47979.4	0
44481	2770.2	3	EGLCALGGTSEQSSVGTQHSYSEEEK	K	Y	sp|Q61233|PLSL_MOUSE Plastin-2 OS=Mus musculus OX=10090 GN=Lcp1 PE=1 SV=4	2769.2	1.00049	0	4C(57.02146)	68.795	12.633	1e-15	20151011_QEp6_NaKr_SA_totalliver_HFD12_1_phospho.44481.3	0
87513	2755.25	2	LLEDGEDFSLNDALDSSNSMQTVQK	R	T	sp|P05784|K1C18_MOUSE Keratin, type I cytoskeletal 18 OS=Mus musculus OX=10090 GN=Krt18 PE=1 SV=5	2755.25	0.002441	0		68.795	23.088	1e-15	20151011_QEp6_NaKr_SA_totalliver_HFD3_4_phospho.87513.2	0
88899	2755.25	2	LLEDGEDFSLNDALDSSNSMQTVQK	R	T	sp|P05784|K1C18_MOUSE Keratin, type I cytoskeletal 18 OS=Mus musculus OX=10090 GN=Krt18 PE=1 SV=5	2755.25	-0.000977	0		68.792	23.026	1e-15	20151011_QEp6_NaKr_SA_totalliver_HFD12_1_phospho.88899.2	0
64527	2895.38	2	SLEALLEAGQAQDTQASHAEANQQQTR	R	L	sp|Q99PL5|RRBP1_MOUSE Ribosome-binding protein 1 OS=Mus musculus OX=10090 GN=Rrbp1 PE=1 SV=2	2894.38	1.00635	0		68.762	68.762	1e-15	20151011_QEp6_NaKr_SA_totalliver_HFD12_3_phospho.64527.2	0
102083	3783.92	3	ALANVNLGSLLCNVGAGGPAPAAGAAPAGGAAPSTAAAPAEEK	K	K	sp|P47955|RLA1_MOUSE 60S acidic ribosomal protein P1 OS=Mus musculus OX=10090 GN=Rplp1 PE=1 SV=1	3781.91	2.00952	0	12C(57.02146)	68.753	12.703	1e-15	20151011_QEp6_NaKr_SA_totalliver_HFD12_1_phospho.102083.3	0
112609	2789.39	3	AQDTAELFFEDVRLPANALLGEENK	K	G	sp|P51174|ACADL_MOUSE Long-chain specific acyl-CoA dehydrogenase, mitochondrial OS=Mus musculus OX=10090 GN=Acadl PE=1 SV=2	2789.39	0.002686	1		68.737	14.996	1e-15	20151011_QEp6_NaKr_SA_totalliver_HFD3_4_phospho.112609.3	0
35097	3330.42	3	HAEQNGPVDGQGDNPGSQAAEHGADTAVPSDGDK	K	K	sp|Q61316|HSP74_MOUSE Heat shock 70 kDa protein 4 OS=Mus musculus OX=10090 GN=Hspa4 PE=1 SV=1	3327.43	2.99097	0		68.729	13.156	1e-15	20151011_QEp6_NaKr_SA_totalliver_HFD12_1_phospho.35097.3	0
42665	3577.55	4	EDRKEEGEQEVAVDEGSDENKVEAEEEGAENK	K	D	sp|Q9JL35|HMGN5_MOUSE High mobility group nucleosome-binding domain-containing protein 5 OS=Mus musculus OX=10090 GN=Hmgn5 PE=1 SV=2	3576.55	1.00586	3		68.71	15.485	1e-15	20151011_QEp6_NaKr_SA_totalliver_HFD3_4_phospho.42665.4	0
74238	2961.44	3	KTFPTVNPSTGEVLCQVAEGNKEDVDK	R	A	sp|P47738|ALDH2_MOUSE Aldehyde dehydrogenase, mitochondrial OS=Mus musculus OX=10090 GN=Aldh2 PE=1 SV=1	2961.44	0.002441	2	15C(57.02146)	68.71	19.572	1e-15	20151014_QEp6_NaKr_SA_totalliver_control_3_phospho.74238.3	0
34396	3327.42	3	HAEQNGPVDGQGDNPGSQAAEHGADTAVPSDGDK	K	K	sp|Q61316|HSP74_MOUSE Heat shock 70 kDa protein 4 OS=Mus musculus OX=10090 GN=Hspa4 PE=1 SV=1	3327.43	-0.002686	0		68.71	11.446	1e-15	20151011_QEp6_NaKr_SA_totalliver_HFD12_1_phospho.34396.3	0
88179	3515.78	3	AHSSPASLQLGAVSPGTLTASGVVSGPAAAPAAQHLR	R	Q	sp|P46938|YAP1_MOUSE Transcriptional coactivator YAP1 OS=Mus musculus OX=10090 GN=Yap1 PE=1 SV=2	3513.77	2.00513	0	3S(79.96633)	68.676	68.676	1.1e-15	20151011_QEp6_NaKr_SA_totalliver_HFD12_2_phospho.88179.3	0
100726	3100.48	3	DMALATGGAVFGEEGLNLNLEDVQAHDLGK	K	V	sp|P63038|CH60_MOUSE 60 kDa heat shock protein, mitochondrial OS=Mus musculus OX=10090 GN=Hspd1 PE=1 SV=1	3099.48	1.00024	0	2M(15.9949)	68.65	11.546	1.1e-15	20151011_QEp6_NaKr_SA_totalliver_HFD12_2_phospho.100726.3	0
123450	3199.56	3	VLTDAVDDLTSLDDFLAVSENHLLEDVNK	R	C	sp|P26231|CTNA1_MOUSE Catenin alpha-1 OS=Mus musculus OX=10090 GN=Ctnna1 PE=1 SV=1	3199.58	-0.01416	0		68.648	14.637	1e-15	20151014_QEp6_NaKr_SA_totalliver_control_2_phospho.123450.3	0
33998	3328.43	3	HAEQNGPVDGQGDNPGSQAAEHGADTAVPSDGDK	K	K	sp|Q61316|HSP74_MOUSE Heat shock 70 kDa protein 4 OS=Mus musculus OX=10090 GN=Hspa4 PE=1 SV=1	3327.43	0.999756	0		68.642	14.947	1e-15	20151011_QEp6_NaKr_SA_totalliver_HFD12_1_phospho.33998.3	0
97025	3099.48	3	DMALATGGAVFGEEGLNLNLEDVQAHDLGK	K	V	sp|P63038|CH60_MOUSE 60 kDa heat shock protein, mitochondrial OS=Mus musculus OX=10090 GN=Hspd1 PE=1 SV=1	3099.48	-0.000732	0	2M(15.9949)	68.639	10.672	1.1e-15	20151011_QEp6_NaKr_SA_totalliver_HFD12_3_phospho.97025.3	0
101718	3711.85	4	AGHQSAAASNLSGLSLQEAQQLLNVSKLSPEEVQK	R	N	sp|Q9CQV1|TIM16_MOUSE Mitochondrial import inner membrane translocase subunit TIM16 OS=Mus musculus OX=10090 GN=Pam16 PE=1 SV=1	3711.85	0.002197	1	29S(79.96633)	68.624	62.874	1.1e-15	20151011_QEp6_NaKr_SA_totalliver_HFD3_4_phospho.101718.4	0
85538	3061.46	3	DLSGDSGTAEDLSLLSAKPQDVGTLDGDQR	R	H	sp|Q99PG2|OGFR_MOUSE Opioid growth factor receptor OS=Mus musculus OX=10090 GN=Ogfr PE=1 SV=1	3059.45	2.00903	0		68.61	16.672	1e-15	20151011_QEp6_NaKr_SA_totalliver_HFD3_4_phospho.85538.3	0
91612	3514.77	3	AHSSPASLQLGAVSPGTLTASGVVSGPAAAPAAQHLR	R	Q	sp|P46938|YAP1_MOUSE Transcriptional coactivator YAP1 OS=Mus musculus OX=10090 GN=Yap1 PE=1 SV=2	3513.77	1.0022	0	3S(79.96633)	68.608	68.608	1.1e-15	20151014_QEp6_NaKr_SA_totalliver_control_3_phospho.91612.3	0
60156	4884.85	4	ASSDSQDANQCCTSCEDNAPATSYCVECSEPLCETCVEAHQR	K	V	sp|Q62318|TIF1B_MOUSE Transcription intermediary factor 1-beta OS=Mus musculus OX=10090 GN=Trim28 PE=1 SV=3	4882.85	2.00195	0	11C(57.02146), 12C(57.02146), 15C(57.02146), 25C(57.02146), 28C(57.02146), 33C(57.02146), 36C(57.02146)	68.603	9.482	1e-15	20151011_QEp6_NaKr_SA_totalliver_HFD12_2_phospho.60156.4	0
110328	3906.82	4	LGPPSPGDDDEEAAVAAAAGVPAAAAGATGDLASAQLGGAPNR	K	W	sp|O70494|SP3_MOUSE Transcription factor Sp3 OS=Mus musculus OX=10090 GN=Sp3 PE=1 SV=2	3905.81	1.01001	0	5S(79.96633)	68.587	25.962	1.1e-15	20151011_QEp6_NaKr_SA_totalliver_HFD12_1_phospho.110328.4	0
103958	5000.12	4	GDDNFVACMANNSQSVLSVSSLGQCSDPVSTSGLEDSCTETLSSSGDK	R	A	sp|O08715|AKAP1_MOUSE A-kinase anchor protein 1, mitochondrial OS=Mus musculus OX=10090 GN=Akap1 PE=1 SV=4	4999.12	0.995605	0	8C(57.02146), 25C(57.02146), 38C(57.02146)	68.586	11.021	1e-15	20151011_QEp6_NaKr_SA_totalliver_HFD12_2_phospho.103958.4	0
123263	4744.22	4	ASGSAGGLSEEDEGDLCVAGFPLLAEDFGQALDQLQTAHSQAVGAPR	R	L	sp|Q99LC9|PEX6_MOUSE Peroxisome assembly factor 2 OS=Mus musculus OX=10090 GN=Pex6 PE=1 SV=1	4741.22	3.00147	0	17C(57.02146)	68.578	13.408	1e-15	20151014_QEp6_NaKr_SA_totalliver_control_2_phospho.123263.4	0
72433	2441.13	2	SHTVAAQGGLNAALGNMEEDNWR	R	W	sp|Q8K2B3|SDHA_MOUSE Succinate dehydrogenase [ubiquinone] flavoprotein subunit, mitochondrial OS=Mus musculus OX=10090 GN=Sdha PE=1 SV=1	2440.12	1.00757	0		68.572	11.251	1e-15	20151011_QEp6_NaKr_SA_totalliver_HFD3_4_phospho.72433.2	0
100707	3929.65	4	SQEDEEELSTSPGVSEFVSDAFDTCSLNQEDLRK	K	E	sp|Q9D5V6|SYAP1_MOUSE Synapse-associated protein 1 OS=Mus musculus OX=10090 GN=Syap1 PE=1 SV=1	3927.65	2.00293	1	9S(79.96633), 25C(57.02146)	68.561	68.561	1.1e-15	20151014_QEp6_NaKr_SA_totalliver_HFD3_2_phospho.100707.4	0
84407	3839.65	3	RPQFSPLESCQAEAAAASNGTGDEEDDGPAAELLEK	K	L	sp|Q8BQM4|HEAT3_MOUSE HEAT repeat-containing protein 3 OS=Mus musculus OX=10090 GN=Heatr3 PE=1 SV=1	3839.65	-0.000732	0	5S(79.96633), 10C(57.02146)	68.544	63.238	1.1e-15	20151011_QEp6_NaKr_SA_totalliver_HFD12_1_phospho.84407.3	0
96870	3191.6	4	HAVSDPSLLDSLDLNEDEREVLLNNLNR	K	R	sp|Q6ZWX6|IF2A_MOUSE Eukaryotic translation initiation factor 2 subunit 1 OS=Mus musculus OX=10090 GN=Eif2s1 PE=1 SV=3	3189.59	2.0061	1		68.538	16.172	1e-15	20151011_QEp6_NaKr_SA_totalliver_HFD3_3_phospho.96870.4	0
85150	3326.52	3	EAESCDCLQGFQLTHSLGGGTGSGMGTLLLSK	K	L	sp|Q9D6F9|TBB4A_MOUSE Tubulin beta-4A chain OS=Mus musculus OX=10090 GN=Tubb4a PE=1 SV=3	3326.52	0.002197	0	5C(57.02146), 7C(57.02146), 25M(15.9949)	68.537	16.888	1.1e-15	20151011_QEp6_NaKr_SA_totalliver_HFD12_3_phospho.85150.3	0
108727	4803.25	4	KDSLDLDVEAASSPAAAALEEDDSSGREDVQLVLLQADELHQGSK	R	Q	sp|Q3UJU9|RMD3_MOUSE Regulator of microtubule dynamics protein 3 OS=Mus musculus OX=10090 GN=Rmdn3 PE=1 SV=2	4801.25	2.00195	2	3S(79.96633)	68.533	56.28	1.1e-15	20151011_QEp6_NaKr_SA_totalliver_HFD12_3_phospho.108727.4	0
121749	4245.12	4	DLLADSNPMVVANAVAALSELSESHPNSNLLDLNPQNLNK	R	L	sp|Q9DBG3|AP2B1_MOUSE AP-2 complex subunit beta OS=Mus musculus OX=10090 GN=Ap2b1 PE=1 SV=1	4243.11	2.00928	0	9M(15.9949)	68.507	14.952	1.1e-15	20151011_QEp6_NaKr_SA_totalliver_HFD3_4_phospho.121749.4	0
114143	4116.95	3	VFTSDLSDPVVASTSQAPGMNLSHSASSLSLQQAFSELK	K	H	sp|P83741|WNK1_MOUSE Serine/threonine-protein kinase WNK1 OS=Mus musculus OX=10090 GN=Wnk1 PE=1 SV=2	4115.94	1.00684	0	25S(79.96633)	68.499	65.44	1.1e-15	20151011_QEp6_NaKr_SA_totalliver_HFD12_2_phospho.114143.3	0
90125	4189.7	3	AQSASVESLPEVLEECTSPADHSDSASVHDMDYVNPR	K	G	tr|Q6DFZ1|Q6DFZ1_MOUSE Golgi-specific brefeldin A-resistance factor 1 OS=Mus musculus OX=10090 GN=Gbf1 PE=1 SV=1	4188.7	1.00244	0	5S(79.96633), 8S(79.96633), 16C(57.02146)	68.485	67.414	1.1e-15	20151014_QEp6_NaKr_SA_totalliver_control_4_phospho.90125.3	0
100940	2432.19	2	KLETDLSQLQGEMEDLVQEAR	K	N	sp|Q5SX40|MYH1_MOUSE Myosin-1 OS=Mus musculus OX=10090 GN=Myh1 PE=1 SV=1	2431.19	1.00049	1		68.483	14.201	1e-15	20151011_QEp6_NaKr_SA_totalliver_HFD3_3_phospho.100940.2	0
102275	3100.48	3	DMALATGGAVFGEEGLNLNLEDVQAHDLGK	K	V	sp|P63038|CH60_MOUSE 60 kDa heat shock protein, mitochondrial OS=Mus musculus OX=10090 GN=Hspd1 PE=1 SV=1	3099.48	1	0	2M(15.9949)	68.475	13.027	1.1e-15	20151014_QEp6_NaKr_SA_totalliver_control_2_phospho.102275.3	0
101977	3929.66	4	SQEDEEELSTSPGVSEFVSDAFDTCSLNQEDLRK	K	E	sp|Q9D5V6|SYAP1_MOUSE Synapse-associated protein 1 OS=Mus musculus OX=10090 GN=Syap1 PE=1 SV=1	3927.65	2.00488	1	9S(79.96633), 25C(57.02146)	68.445	68.445	1.1e-15	20151014_QEp6_NaKr_SA_totalliver_control_3_phospho.101977.4	0
77195	4632.98	4	TGGVHLPAHQESSGCVQAEVSCEGLEDATAELPETGSDNEEVR	K	R	sp|Q5BLK4|TUT7_MOUSE Terminal uridylyltransferase 7 OS=Mus musculus OX=10090 GN=Tut7 PE=1 SV=3	4630.97	2.00781	0	15C(57.02146), 22C(57.02146), 37S(79.96633)	68.41	63.654	1.1e-15	20151011_QEp6_NaKr_SA_totalliver_HFD12_2_phospho.77195.4	0
94033	3293.51	3	EPLPVEQDDDLEVLVDETSDHTEETSPVR	K	A	sp|Q8C0J2|A16L1_MOUSE Autophagy-related protein 16-1 OS=Mus musculus OX=10090 GN=Atg16l1 PE=1 SV=1	3292.51	1.00317	0		68.401	14.367	1e-15	20151011_QEp6_NaKr_SA_totalliver_HFD12_1_phospho.94033.3	0
85287	3968.82	3	NQEGLCDFPSPENSQGLLQTPDLASPSADRPEGEGQK	K	V	sp|Q8BWS5|GRIN3_MOUSE G protein-regulated inducer of neurite outgrowth 3 OS=Mus musculus OX=10090 GN=Gprin3 PE=1 SV=1	3967.81	1.00342	0	6C(57.02146)	68.397	19.334	1e-15	20151011_QEp6_NaKr_SA_totalliver_HFD12_2_phospho.85287.3	0
118849	3700.83	3	VVDNPLYLSDMGAALTGAESHELQDVLEETNLLK	R	R	sp|Q8CGK3|LONM_MOUSE Lon protease homolog, mitochondrial OS=Mus musculus OX=10090 GN=Lonp1 PE=1 SV=2	3699.82	1.01611	0	11M(15.9949)	68.384	16.527	1.1e-15	20151011_QEp6_NaKr_SA_totalliver_HFD12_2_phospho.118849.3	0
105092	4085.07	4	SDDHVVSGTLVTPLPAVLGHEGAGLVESVGEGVTCVKPGDK	R	V	sp|P00329|ADH1_MOUSE Alcohol dehydrogenase 1 OS=Mus musculus OX=10090 GN=Adh1 PE=1 SV=2	4082.06	3.0105	0	35C(57.02146)	68.383	15.264	1e-15	20151011_QEp6_NaKr_SA_totalliver_HFD3_4_phospho.105092.4	0
20525	2966.01	3	CDNDNDCGDNSDEAGCSHSCSSTQFK	R	C	sp|Q91ZX7|LRP1_MOUSE Prolow-density lipoprotein receptor-related protein 1 OS=Mus musculus OX=10090 GN=Lrp1 PE=1 SV=1	2966.01	-0.000244	0	1C(57.02146), 7C(57.02146), 16C(57.02146), 20C(57.02146)	68.377	7.888	1.07337e-15	20151011_QEp6_NaKr_SA_totalliver_HFD3_4_phospho.20525.3	0
65875	2895.38	3	SLEALLEAGQAQDTQASHAEANQQQTR	R	L	sp|Q99PL5|RRBP1_MOUSE Ribosome-binding protein 1 OS=Mus musculus OX=10090 GN=Rrbp1 PE=1 SV=2	2894.38	1.00366	0		68.36	68.36	1e-15	20151011_QEp6_NaKr_SA_totalliver_HFD3_4_phospho.65875.3	0
92994	2829.16	3	AADDFDDDEGEEEDEAAAAAAAAALGYR	R	D	sp|Q923E4|SIR1_MOUSE NAD-dependent protein deacetylase sirtuin-1 OS=Mus musculus OX=10090 GN=Sirt1 PE=1 SV=2	2828.15	1.00757	0		68.35	11.024	1e-15	20151011_QEp6_NaKr_SA_totalliver_HFD3_4_phospho.92994.3	0
109182	3907.81	3	LGPPSPGDDDEEAAVAAAAGVPAAAAGATGDLASAQLGGAPNR	K	W	sp|O70494|SP3_MOUSE Transcription factor Sp3 OS=Mus musculus OX=10090 GN=Sp3 PE=1 SV=2	3905.81	2.00757	0	5S(79.96633)	68.333	26.567	1.1e-15	20151011_QEp6_NaKr_SA_totalliver_HFD12_2_phospho.109182.3	0
123278	3417.66	3	VTLSTLDTCESSFTPLVVLELAQDVKDETK	R	E	sp|Q8BH79|ANO10_MOUSE Anoctamin-10 OS=Mus musculus OX=10090 GN=Ano10 PE=1 SV=1	3417.65	0.012695	1	5T(79.96633), 9C(57.02146)	68.311	66.707	1.1e-15	20151011_QEp6_NaKr_SA_totalliver_HFD3_3_phospho.123278.3	0
118211	3701.83	3	VVDNPLYLSDMGAALTGAESHELQDVLEETNLLK	R	R	sp|Q8CGK3|LONM_MOUSE Lon protease homolog, mitochondrial OS=Mus musculus OX=10090 GN=Lonp1 PE=1 SV=2	3699.82	2.00635	0	11M(15.9949)	68.304	14.594	1.1e-15	20151014_QEp6_NaKr_SA_totalliver_control_2_phospho.118211.3	0
109186	4803.25	4	KDSLDLDVEAASSPAAAALEEDDSSGREDVQLVLLQADELHQGSK	R	Q	sp|Q3UJU9|RMD3_MOUSE Regulator of microtubule dynamics protein 3 OS=Mus musculus OX=10090 GN=Rmdn3 PE=1 SV=2	4801.25	2.00488	2	3S(79.96633)	68.302	52.864	1.1e-15	20151011_QEp6_NaKr_SA_totalliver_HFD3_4_phospho.109186.4	0
111186	4804.25	4	KDSLDLDVEAASSPAAAALEEDDSSGREDVQLVLLQADELHQGSK	R	Q	sp|Q3UJU9|RMD3_MOUSE Regulator of microtubule dynamics protein 3 OS=Mus musculus OX=10090 GN=Rmdn3 PE=1 SV=2	4801.25	3.00586	2	3S(79.96633)	68.287	55.516	1.1e-15	20151011_QEp6_NaKr_SA_totalliver_HFD12_1_phospho.111186.4	0
77036	3398.5	3	VKASPLTNDGEDEFVPSDGLDKDEYAFSSGK	K	S	sp|Q64511|TOP2B_MOUSE DNA topoisomerase 2-beta OS=Mus musculus OX=10090 GN=Top2b PE=1 SV=2	3396.49	2.01001	2	4S(79.96633)	68.284	57.703	1.1e-15	20151011_QEp6_NaKr_SA_totalliver_HFD12_1_phospho.77036.3	0
125002	4670.21	4	EDALQFATGMANALEALEGGGPPPAPAPPAWSAQNGPSPEELEQQK	K	R	sp|P70460|VASP_MOUSE Vasodilator-stimulated phosphoprotein OS=Mus musculus OX=10090 GN=Vasp PE=1 SV=4	4668.21	1.99951	0		68.267	14.84	1e-15	20151011_QEp6_NaKr_SA_totalliver_HFD12_2_phospho.125002.4	0
112881	4804.27	4	KDSLDLDVEAASSPAAAALEEDDSSGREDVQLVLLQADELHQGSK	R	Q	sp|Q3UJU9|RMD3_MOUSE Regulator of microtubule dynamics protein 3 OS=Mus musculus OX=10090 GN=Rmdn3 PE=1 SV=2	4801.25	3.02441	2	3S(79.96633)	68.264	55.485	1.1e-15	20151014_QEp6_NaKr_SA_totalliver_control_2_phospho.112881.4	0
86938	2755.25	2	LLEDGEDFSLNDALDSSNSMQTVQK	R	T	sp|P05784|K1C18_MOUSE Keratin, type I cytoskeletal 18 OS=Mus musculus OX=10090 GN=Krt18 PE=1 SV=5	2755.25	-0.001953	0		68.262	21.246	1e-15	20151011_QEp6_NaKr_SA_totalliver_HFD3_3_phospho.86938.2	0
108325	4804.26	4	KDSLDLDVEAASSPAAAALEEDDSSGREDVQLVLLQADELHQGSK	R	Q	sp|Q3UJU9|RMD3_MOUSE Regulator of microtubule dynamics protein 3 OS=Mus musculus OX=10090 GN=Rmdn3 PE=1 SV=2	4801.25	3.00977	2	3S(79.96633)	68.259	55.503	1.1e-15	20151011_QEp6_NaKr_SA_totalliver_HFD3_4_phospho.108325.4	0
77527	4857.97	4	FSAQGMGTFNPADYAEPANTDDNYGNSSGNTWNNTGHFEPDDGTR	R	L	sp|Q80X50|UBP2L_MOUSE Ubiquitin-associated protein 2-like OS=Mus musculus OX=10090 GN=Ubap2l PE=1 SV=1	4854.97	2.99902	0	6M(15.9949)	68.258	12.256	1.1e-15	20151011_QEp6_NaKr_SA_totalliver_HFD3_3_phospho.77527.4	0
51854	2475.06	2	GADDAADADTALLNAEGGQNNSEEK	K	K	sp|Q8R5M8|CADM1_MOUSE Cell adhesion molecule 1 OS=Mus musculus OX=10090 GN=Cadm1 PE=1 SV=2	2475.06	-0.000977	0		68.258	11.496	1e-15	20151011_QEp6_NaKr_SA_totalliver_HFD12_2_phospho.51854.2	0
110762	4803.26	4	KDSLDLDVEAASSPAAAALEEDDSSGREDVQLVLLQADELHQGSK	R	Q	sp|Q3UJU9|RMD3_MOUSE Regulator of microtubule dynamics protein 3 OS=Mus musculus OX=10090 GN=Rmdn3 PE=1 SV=2	4801.25	2.01465	2	3S(79.96633)	68.242	55.512	1.1e-15	20151014_QEp6_NaKr_SA_totalliver_HFD3_2_phospho.110762.4	0
115799	3702.84	4	VVDNPLYLSDMGAALTGAESHELQDVLEETNLLK	R	R	sp|Q8CGK3|LONM_MOUSE Lon protease homolog, mitochondrial OS=Mus musculus OX=10090 GN=Lonp1 PE=1 SV=2	3699.82	3.01831	0	11M(15.9949)	68.241	15.934	1.1e-15	20151011_QEp6_NaKr_SA_totalliver_HFD3_3_phospho.115799.4	0
111769	4803.25	4	KDSLDLDVEAASSPAAAALEEDDSSGREDVQLVLLQADELHQGSK	R	Q	sp|Q3UJU9|RMD3_MOUSE Regulator of microtubule dynamics protein 3 OS=Mus musculus OX=10090 GN=Rmdn3 PE=1 SV=2	4801.25	2.00293	2	3S(79.96633)	68.241	54.74	1.1e-15	20151011_QEp6_NaKr_SA_totalliver_HFD12_1_phospho.111769.4	0
63544	3460.66	3	LLAASSRPNQAGSEGQLVLSSSQSEESDLGEEGK	R	K	sp|Q8K3H0|DP13A_MOUSE DCC-interacting protein 13-alpha OS=Mus musculus OX=10090 GN=Appl1 PE=1 SV=1	3459.66	1.00269	0		68.233	15.028	1e-15	20151011_QEp6_NaKr_SA_totalliver_HFD12_2_phospho.63544.3	0
107851	4042.93	3	LTFLTSFGGSDEEAAAAAAAAAASGAAPGKPPAPPQTGGPAPGR	K	N	sp|Q8CFC7|CLASR_MOUSE CLK4-associating serine/arginine rich protein OS=Mus musculus OX=10090 GN=Clasrp PE=1 SV=3	4040.93	2.00684	0	10S(79.96633)	68.227	61.881	1.1e-15	20151014_QEp6_NaKr_SA_totalliver_HFD3_2_phospho.107851.3	0
92572	3292.52	3	EPLPVEQDDDLEVLVDETSDHTEETSPVR	K	A	sp|Q8C0J2|A16L1_MOUSE Autophagy-related protein 16-1 OS=Mus musculus OX=10090 GN=Atg16l1 PE=1 SV=1	3292.51	0.004883	0		68.202	16.001	1e-15	20151011_QEp6_NaKr_SA_totalliver_HFD3_4_phospho.92572.3	0
112276	4802.25	4	KDSLDLDVEAASSPAAAALEEDDSSGREDVQLVLLQADELHQGSK	R	Q	sp|Q3UJU9|RMD3_MOUSE Regulator of microtubule dynamics protein 3 OS=Mus musculus OX=10090 GN=Rmdn3 PE=1 SV=2	4801.25	1.0083	2	3S(79.96633)	68.201	53.253	1.1e-15	20151014_QEp6_NaKr_SA_totalliver_control_3_phospho.112276.4	0
54221	3350.4	3	VPTEEEDGSSLEADMECPNQRPTESSDVDK	K	N	sp|Q61699|HS105_MOUSE Heat shock protein 105 kDa OS=Mus musculus OX=10090 GN=Hsph1 PE=1 SV=2	3350.4	-0.003662	0	17C(57.02146)	68.2	15.132	1e-15	20151014_QEp6_NaKr_SA_totalliver_HFD3_2_phospho.54221.3	0
99974	3928.65	4	SQEDEEELSTSPGVSEFVSDAFDTCSLNQEDLRK	K	E	sp|Q9D5V6|SYAP1_MOUSE Synapse-associated protein 1 OS=Mus musculus OX=10090 GN=Syap1 PE=1 SV=1	3927.65	1.00147	1	9S(79.96633), 25C(57.02146)	68.185	68.185	1.1e-15	20151011_QEp6_NaKr_SA_totalliver_HFD3_3_phospho.99974.4	0
91251	2937.23	2	EQSELDQDLEDVEEVEEEETGEETK	K	L	sp|P28656|NP1L1_MOUSE Nucleosome assembly protein 1-like 1 OS=Mus musculus OX=10090 GN=Nap1l1 PE=1 SV=2	2937.23	0.000244	0		68.18	14.801	1e-15	20151011_QEp6_NaKr_SA_totalliver_HFD12_3_phospho.91251.2	0
65306	3622.57	3	AALLAQYADVTDEEDEADKKDDAGASTANVSSDR	K	T	sp|Q9CR29|CCD43_MOUSE Coiled-coil domain-containing protein 43 OS=Mus musculus OX=10090 GN=Ccdc43 PE=1 SV=1	3620.56	2.00415	2	11T(79.96633)	68.179	63.095	1.1e-15	20151011_QEp6_NaKr_SA_totalliver_HFD3_4_phospho.65306.3	0
80806	3263.53	3	LPSVEEAEVSKPSPPASKDEDEDFQALLR	R	T	sp|P57016|LAD1_MOUSE Ladinin-1 OS=Mus musculus OX=10090 GN=Lad1 PE=1 SV=1	3262.53	1.0061	1	3S(79.96633)	68.148	40.297	1.1e-15	20151011_QEp6_NaKr_SA_totalliver_HFD3_4_phospho.80806.3	0
111696	4803.25	4	KDSLDLDVEAASSPAAAALEEDDSSGREDVQLVLLQADELHQGSK	R	Q	sp|Q3UJU9|RMD3_MOUSE Regulator of microtubule dynamics protein 3 OS=Mus musculus OX=10090 GN=Rmdn3 PE=1 SV=2	4801.25	2.00098	2	3S(79.96633)	68.125	54.997	1.1e-15	20151011_QEp6_NaKr_SA_totalliver_HFD12_2_phospho.111696.4	0
79000	3397.49	3	VKASPLTNDGEDEFVPSDGLDKDEYAFSSGK	K	S	sp|Q64511|TOP2B_MOUSE DNA topoisomerase 2-beta OS=Mus musculus OX=10090 GN=Top2b PE=1 SV=2	3396.49	1.00269	2	4S(79.96633)	68.125	60.59	1.1e-15	20151014_QEp6_NaKr_SA_totalliver_control_4_phospho.79000.3	0
88467	2755.25	2	LLEDGEDFSLNDALDSSNSMQTVQK	R	T	sp|P05784|K1C18_MOUSE Keratin, type I cytoskeletal 18 OS=Mus musculus OX=10090 GN=Krt18 PE=1 SV=5	2755.25	0.000244	0		68.123	21.128	1e-15	20151011_QEp6_NaKr_SA_totalliver_HFD12_2_phospho.88467.2	0
114670	2944.45	3	ENGTLTAANASTLNDGAAALVLMTAEAAQR	K	L	sp|Q8QZT1|THIL_MOUSE Acetyl-CoA acetyltransferase, mitochondrial OS=Mus musculus OX=10090 GN=Acat1 PE=1 SV=1	2944.46	-0.001953	0		68.116	14.463	1e-15	20151011_QEp6_NaKr_SA_totalliver_HFD3_4_phospho.114670.3	0
72838	2486.97	2	NADMSEDMQQDAVDCATQAMEK	K	Y	sp|Q9D0M5|DYL2_MOUSE Dynein light chain 2, cytoplasmic OS=Mus musculus OX=10090 GN=Dynll2 PE=1 SV=1	2486.97	-0.000732	0	15C(57.02146)	68.11	10.641	1e-15	20151011_QEp6_NaKr_SA_totalliver_HFD12_2_phospho.72838.2	0
85372	2799.22	2	KDSLDLDVEAASSPAAAALEEDDSSGR	R	E	sp|Q3UJU9|RMD3_MOUSE Regulator of microtubule dynamics protein 3 OS=Mus musculus OX=10090 GN=Rmdn3 PE=1 SV=2	2798.21	1.00513	1	3S(79.96633)	68.098	37.239	1.1e-15	20151011_QEp6_NaKr_SA_totalliver_HFD12_2_phospho.85372.2	0
124149	3417.66	3	VTLSTLDTCESSFTPLVVLELAQDVKDETK	R	E	sp|Q8BH79|ANO10_MOUSE Anoctamin-10 OS=Mus musculus OX=10090 GN=Ano10 PE=1 SV=1	3417.65	0.008545	1	5T(79.96633), 9C(57.02146)	68.095	66.465	1.1e-15	20151014_QEp6_NaKr_SA_totalliver_control_4_phospho.124149.3	0
79388	3971.88	3	SPAASGAPQAPAPAALLAGSPGGDAAPGPAPASSAPAGGEDAEKK	K	V	sp|Q9JKB3|YBOX3_MOUSE Y-box-binding protein 3 OS=Mus musculus OX=10090 GN=Ybx3 PE=1 SV=2	3969.87	2.00854	1	1S(79.96633)	68.09	59.237	1.1e-15	20151011_QEp6_NaKr_SA_totalliver_HFD3_3_phospho.79388.3	0
71855	2487.96	2	NADMSEDMQQDAVDCATQAMEK	K	Y	sp|Q9D0M5|DYL2_MOUSE Dynein light chain 2, cytoplasmic OS=Mus musculus OX=10090 GN=Dynll2 PE=1 SV=1	2486.97	0.998047	0	15C(57.02146)	68.079	10.854	1e-15	20151011_QEp6_NaKr_SA_totalliver_HFD3_4_phospho.71855.2	0
112727	4428.14	4	APLSTVSANTNNVDETPRPQVLGNNSVVWELDDGLDEAFSR	K	L	sp|Q8C142|ARH_MOUSE Low density lipoprotein receptor adapter protein 1 OS=Mus musculus OX=10090 GN=Ldlrap1 PE=1 SV=3	4426.13	2.00488	0		68.076	15.902	1e-15	20151011_QEp6_NaKr_SA_totalliver_HFD12_2_phospho.112727.4	0
76239	2660.33	3	DGTVTAGNASGVSDGAGAVLLASEDAVKK	K	H	sp|Q8BWT1|THIM_MOUSE 3-ketoacyl-CoA thiolase, mitochondrial OS=Mus musculus OX=10090 GN=Acaa2 PE=1 SV=3	2659.33	1.00317	1		68.055	12.492	1e-15	20151011_QEp6_NaKr_SA_totalliver_HFD3_3_phospho.76239.3	0
74479	3397.49	3	VKASPLTNDGEDEFVPSDGLDKDEYAFSSGK	K	S	sp|Q64511|TOP2B_MOUSE DNA topoisomerase 2-beta OS=Mus musculus OX=10090 GN=Top2b PE=1 SV=2	3396.49	1.00293	2	4S(79.96633)	68.053	57.508	1.1e-15	20151011_QEp6_NaKr_SA_totalliver_HFD12_3_phospho.74479.3	0
76369	3926.77	3	RAACEQLHQQQQQQQEETTAATLLLQGEEEGEED	K	-	sp|P42669|PURA_MOUSE Transcriptional activator protein Pur-alpha OS=Mus musculus OX=10090 GN=Pura PE=1 SV=1	3924.77	2.00586	1	4C(57.02146)	68.032	18.782	1e-15	20151011_QEp6_NaKr_SA_totalliver_HFD12_3_phospho.76369.3	0
106220	4804.25	4	KDSLDLDVEAASSPAAAALEEDDSSGREDVQLVLLQADELHQGSK	R	Q	sp|Q3UJU9|RMD3_MOUSE Regulator of microtubule dynamics protein 3 OS=Mus musculus OX=10090 GN=Rmdn3 PE=1 SV=2	4801.25	3.00781	2	3S(79.96633)	68.03	54.942	1.1e-15	20151011_QEp6_NaKr_SA_totalliver_HFD12_3_phospho.106220.4	0
59889	3518.46	4	DPDSNPYSLLDNTESDQTADTDASESHHSTNR	K	R	sp|Q61584|FXR1_MOUSE Fragile X mental retardation syndrome-related protein 1 OS=Mus musculus OX=10090 GN=Fxr1 PE=1 SV=2	3518.46	-0.001221	0		68.03	13.779	1e-15	20151011_QEp6_NaKr_SA_totalliver_HFD12_1_phospho.59889.4	0
111132	4804.26	4	KDSLDLDVEAASSPAAAALEEDDSSGREDVQLVLLQADELHQGSK	R	Q	sp|Q3UJU9|RMD3_MOUSE Regulator of microtubule dynamics protein 3 OS=Mus musculus OX=10090 GN=Rmdn3 PE=1 SV=2	4801.25	3.01074	2	3S(79.96633)	68.015	52.5	1.1e-15	20151011_QEp6_NaKr_SA_totalliver_HFD12_2_phospho.111132.4	0
113878	3246.49	4	MVNSVEGCADDALAGLVASNPDLQLLQGHR	K	V	sp|Q8VC30|TKFC_MOUSE Triokinase/FMN cyclase OS=Mus musculus OX=10090 GN=Tkfc PE=1 SV=1	3245.48	1.00269	0	1M(15.9949), 4S(79.96633), 8C(57.02146)	68.014	27.552	1.1e-15	20151014_QEp6_NaKr_SA_totalliver_control_4_phospho.113878.4	0
68724	2527.18	2	TGDFQLHTNVNNGTEFGGSLYQK	R	V	sp|Q60930|VDAC2_MOUSE Voltage-dependent anion-selective channel protein 2 OS=Mus musculus OX=10090 GN=Vdac2 PE=1 SV=2	2526.18	1.00586	0		68.008	14.515	1e-15	20151014_QEp6_NaKr_SA_totalliver_control_2_phospho.68724.2	0
102364	3458.62	3	TEPVAEEGEDAVTMLSAPEALTEEEQEELRR	K	E	sp|Q62393|TPD52_MOUSE Tumor protein D52 OS=Mus musculus OX=10090 GN=Tpd52 PE=1 SV=2	3457.6	1.01318	1		67.996	18.187	1e-15	20151014_QEp6_NaKr_SA_totalliver_control_4_phospho.102364.3	0
91652	4989.28	4	HLVPGAGGEAGEGDPGGAGDYGNGLESEELEPGELLPEPEPEEEPPRPR	R	A	sp|Q8CCS6|PABP2_MOUSE Polyadenylate-binding protein 2 OS=Mus musculus OX=10090 GN=Pabpn1 PE=1 SV=3	4988.29	0.998047	0		67.989	13.61	1e-15	20151014_QEp6_NaKr_SA_totalliver_control_2_phospho.91652.4	0
66664	3611.46	3	MESEAGADDSAEEGDLLDDDDNEDRGDDQLELK	K	D	sp|Q9Z204|HNRPC_MOUSE Heterogeneous nuclear ribonucleoproteins C1/C2 OS=Mus musculus OX=10090 GN=Hnrnpc PE=1 SV=1	3610.45	1.00757	1		67.982	14.275	1e-15	20151014_QEp6_NaKr_SA_totalliver_HFD3_2_phospho.66664.3	0
97389	4671.26	4	ESQAVVDPPPQAVSTGTPQSPAVAAAAATTTATTTTTSGGHPLEFLR	R	N	sp|P54728|RD23B_MOUSE UV excision repair protein RAD23 homolog B OS=Mus musculus OX=10090 GN=Rad23b PE=1 SV=2	4669.25	2.0083	0	20S(79.96633)	67.979	62.795	1.1e-15	20151014_QEp6_NaKr_SA_totalliver_control_4_phospho.97389.4	0
118174	3448.57	3	GENKPVLFGFGSGTGLSFADLASSNSGDFAFGSK	K	D	sp|Q9ERU9|RBP2_MOUSE E3 SUMO-protein ligase RanBP2 OS=Mus musculus OX=10090 GN=Ranbp2 PE=1 SV=2	3447.57	0.999268	0	12S(79.96633)	67.975	67.975	1.1e-15	20151014_QEp6_NaKr_SA_totalliver_control_3_phospho.118174.3	0
82033	2588.14	2	NASNPLAHYDDTAEELLQQCDGK	R	L	sp|Q91WT9|CBS_MOUSE Cystathionine beta-synthase OS=Mus musculus OX=10090 GN=Cbs PE=1 SV=3	2588.14	-0.000732	0	20C(57.02146)	67.974	11.73	1e-15	20151014_QEp6_NaKr_SA_totalliver_HFD3_2_phospho.82033.2	0
120318	3051.5	3	AAELGAELGAQALSHLEEVSDEGLAAMAAAR	K	C	sp|Q9DBA8|HUTI_MOUSE Probable imidazolonepropionase OS=Mus musculus OX=10090 GN=Amdhd1 PE=1 SV=1	3050.5	1.00415	0		67.953	16.547	1e-15	20151014_QEp6_NaKr_SA_totalliver_control_2_phospho.120318.3	0
97756	4617	3	VSSAALASLLSPAPPVAPSDTSPAQEEEMEEDDDDEEGGEAESEK	K	G	sp|Q6NZJ6|IF4G1_MOUSE Eukaryotic translation initiation factor 4 gamma 1 OS=Mus musculus OX=10090 GN=Eif4g1 PE=1 SV=1	4614.99	2.00391	0		67.949	14.148	1e-15	20151011_QEp6_NaKr_SA_totalliver_HFD12_1_phospho.97756.3	0
92085	4989.29	4	HLVPGAGGEAGEGDPGGAGDYGNGLESEELEPGELLPEPEPEEEPPRPR	R	A	sp|Q8CCS6|PABP2_MOUSE Polyadenylate-binding protein 2 OS=Mus musculus OX=10090 GN=Pabpn1 PE=1 SV=3	4988.29	1	0		67.944	13.64	1e-15	20151014_QEp6_NaKr_SA_totalliver_control_3_phospho.92085.4	0
67960	3707.42	3	MESEAGADDSAEEGDLLDDDDNEDRGDDQLELK	K	D	sp|Q9Z204|HNRPC_MOUSE Heterogeneous nuclear ribonucleoproteins C1/C2 OS=Mus musculus OX=10090 GN=Hnrnpc PE=1 SV=1	3706.41	1.00586	1	1M(15.9949), 10S(79.96633)	67.937	56.252	1.1e-15	20151011_QEp6_NaKr_SA_totalliver_HFD12_3_phospho.67960.3	0
54775	3351.4	3	VPTEEEDGSSLEADMECPNQRPTESSDVDK	K	N	sp|Q61699|HS105_MOUSE Heat shock protein 105 kDa OS=Mus musculus OX=10090 GN=Hsph1 PE=1 SV=2	3350.4	0.998535	0	17C(57.02146)	67.927	14.031	1e-15	20151011_QEp6_NaKr_SA_totalliver_HFD12_1_phospho.54775.3	0
54628	3352.41	3	VPTEEEDGSSLEADMECPNQRPTESSDVDK	K	N	sp|Q61699|HS105_MOUSE Heat shock protein 105 kDa OS=Mus musculus OX=10090 GN=Hsph1 PE=1 SV=2	3350.4	2.00244	0	17C(57.02146)	67.922	13.564	1e-15	20151011_QEp6_NaKr_SA_totalliver_HFD3_3_phospho.54628.3	0
82485	3841.65	3	RPQFSPLESCQAEAAAASNGTGDEEDDGPAAELLEK	K	L	sp|Q8BQM4|HEAT3_MOUSE HEAT repeat-containing protein 3 OS=Mus musculus OX=10090 GN=Heatr3 PE=1 SV=1	3839.65	2.00513	0	5S(79.96633), 10C(57.02146)	67.914	62.813	1.1e-15	20151011_QEp6_NaKr_SA_totalliver_HFD3_3_phospho.82485.3	0
45429	3355.46	3	VAQREEELEETGNQHNDVEVEEAGEEEEK	K	E	sp|O35691|PININ_MOUSE Pinin OS=Mus musculus OX=10090 GN=Pnn PE=1 SV=4	3354.46	0.994873	1		67.905	19.765	1e-15	20151011_QEp6_NaKr_SA_totalliver_HFD12_2_phospho.45429.3	0
78595	3244.53	3	LRSLEALLEAGQAQDTQASHAEANQQQTR	R	L	sp|Q99PL5|RRBP1_MOUSE Ribosome-binding protein 1 OS=Mus musculus OX=10090 GN=Rrbp1 PE=1 SV=2	3243.53	1	1	3S(79.96633)	67.9	67.9	1.1e-15	20151014_QEp6_NaKr_SA_totalliver_control_2_phospho.78595.3	0
97071	3401.76	4	RASAGPVPGAVVLAEGLHPSLPSPTGNSTPLGTSK	R	E	sp|Q8BHL3|TB10B_MOUSE TBC1 domain family member 10B OS=Mus musculus OX=10090 GN=Tbc1d10b PE=1 SV=2	3401.73	0.025146	1	3S(79.96633)	67.877	28.59	1.1e-15	20151011_QEp6_NaKr_SA_totalliver_HFD3_3_phospho.97071.4	0
100642	3317.64	3	SGASTATAVTDVPSGNLAGAGEAGKLEEVMQELR	R	A	sp|Q9WUM3|COR1B_MOUSE Coronin-1B OS=Mus musculus OX=10090 GN=Coro1b PE=1 SV=1	3315.63	2.01001	1		67.876	14.583	1e-15	20151011_QEp6_NaKr_SA_totalliver_HFD3_4_phospho.100642.3	0
42227	3355.46	3	VAQREEELEETGNQHNDVEVEEAGEEEEK	K	E	sp|O35691|PININ_MOUSE Pinin OS=Mus musculus OX=10090 GN=Pnn PE=1 SV=4	3354.46	1.00415	1		67.874	17.562	1e-15	20151011_QEp6_NaKr_SA_totalliver_HFD12_3_phospho.42227.3	0
91233	3515.78	3	AHSSPASLQLGAVSPGTLTASGVVSGPAAAPAAQHLR	R	Q	sp|P46938|YAP1_MOUSE Transcriptional coactivator YAP1 OS=Mus musculus OX=10090 GN=Yap1 PE=1 SV=2	3513.77	2.00562	0	3S(79.96633)	67.866	67.866	1.1e-15	20151014_QEp6_NaKr_SA_totalliver_control_2_phospho.91233.3	0
113384	3443.45	3	LSGAEPDDEEYQEFEEMLEHAEAAQDFASR	R	A	sp|Q99KU0|VMP1_MOUSE Vacuole membrane protein 1 OS=Mus musculus OX=10090 GN=Vmp1 PE=1 SV=2	3442.44	1.00366	0		67.858	15.308	1e-15	20151011_QEp6_NaKr_SA_totalliver_HFD12_1_phospho.113384.3	0
67717	4027.78	3	LEELDQENEAALENGLKNEENTEPGAESAENADDPNK	K	D	sp|Q8K310|MATR3_MOUSE Matrin-3 OS=Mus musculus OX=10090 GN=Matr3 PE=1 SV=1	4025.77	2.0044	1		67.853	11.986	1e-15	20151011_QEp6_NaKr_SA_totalliver_HFD3_4_phospho.67717.3	0
88117	3237.51	3	ELDDALDELSDSLGQRPPDPDENKPLDDK	K	V	sp|P51125|ICAL_MOUSE Calpastatin OS=Mus musculus OX=10090 GN=Cast PE=1 SV=2	3235.5	2.00757	0		67.836	15.202	1e-15	20151011_QEp6_NaKr_SA_totalliver_HFD12_2_phospho.88117.3	0
59801	3586.5	3	DSSGQEDETQSSNDDPSQSVTSQDAQELLRPR	K	R	sp|Q5UAK0|MIER1_MOUSE Mesoderm induction early response protein 1 OS=Mus musculus OX=10090 GN=Mier1 PE=1 SV=2	3585.5	1.00537	0	2S(79.96633)	67.836	67.836	1.1e-15	20151014_QEp6_NaKr_SA_totalliver_control_2_phospho.59801.3	0
89049	4319.99	3	APPGAPGPGPGSGAPGSQEEEEEPGLVEADPGDGALEDPELEALK	R	A	sp|Q8CCS6|PABP2_MOUSE Polyadenylate-binding protein 2 OS=Mus musculus OX=10090 GN=Pabpn1 PE=1 SV=3	4318.99	1.00342	0		67.83	13.895	1e-15	20151014_QEp6_NaKr_SA_totalliver_control_3_phospho.89049.3	0
124424	3417.67	3	VTLSTLDTCESSFTPLVVLELAQDVKDETK	R	E	sp|Q8BH79|ANO10_MOUSE Anoctamin-10 OS=Mus musculus OX=10090 GN=Ano10 PE=1 SV=1	3417.65	0.017334	1	5T(79.96633), 9C(57.02146)	67.811	66.16	1.1e-15	20151011_QEp6_NaKr_SA_totalliver_HFD3_4_phospho.124424.3	0
49442	3298.36	3	KFVEEEDDDEEEEEENLDDQDERGNLK	K	D	sp|Q62383|SPT6H_MOUSE Transcription elongation factor SPT6 OS=Mus musculus OX=10090 GN=Supt6h PE=1 SV=2	3296.36	2.00464	2		67.783	15.104	1e-15	20151014_QEp6_NaKr_SA_totalliver_control_2_phospho.49442.3	0
77027	3636.68	3	ARETGGTEGTGDAVLGENVSEEGLLSQECVSEVEK	K	S	sp|O08715|AKAP1_MOUSE A-kinase anchor protein 1, mitochondrial OS=Mus musculus OX=10090 GN=Akap1 PE=1 SV=4	3635.67	1.00684	1	29C(57.02146)	67.741	17.252	1e-15	20151011_QEp6_NaKr_SA_totalliver_HFD3_4_phospho.77027.3	0
70613	2869.35	3	DAGVSPEQLSYVNAHATSTPLGDAAENR	K	A	sp|Q9D404|OXSM_MOUSE 3-oxoacyl-[acyl-carrier-protein] synthase, mitochondrial OS=Mus musculus OX=10090 GN=Oxsm PE=1 SV=1	2869.35	0.000244	0		67.739	15.117	1e-15	20151011_QEp6_NaKr_SA_totalliver_HFD3_3_phospho.70613.3	0
115490	2487.24	2	LEGDSTDLSDQLAELQAQLAELK	K	M	sp|Q8VDD5|MYH9_MOUSE Myosin-9 OS=Mus musculus OX=10090 GN=Myh9 PE=1 SV=4	2486.24	1.00317	0		67.737	13.545	1e-15	20151011_QEp6_NaKr_SA_totalliver_HFD3_3_phospho.115490.2	0
117375	3538.79	3	GSYNLQDLLAEDKLPTLLGAEANLNNLGDTNPR	R	V	tr|Q3UTR7|Q3UTR7_MOUSE Angiotensinogen OS=Mus musculus OX=10090 GN=Agt PE=1 SV=1	3538.79	0.003174	1		67.733	17.516	1e-15	20151011_QEp6_NaKr_SA_totalliver_HFD12_2_phospho.117375.3	0
83094	3133.44	3	TYHDLCDGSANQLQQLQSELAQQTEQK	K	G	sp|Q9QXZ0|MACF1_MOUSE Microtubule-actin cross-linking factor 1 OS=Mus musculus OX=10090 GN=Macf1 PE=1 SV=2	3132.44	1.00269	0	6C(57.02146)	67.724	15.635	1e-15	20151011_QEp6_NaKr_SA_totalliver_HFD3_3_phospho.83094.3	0
123089	4876.4	4	RRDSGLGEETASGLGSGLSVASPAAPLGVSAGPDALSEVLCTLSLEVNK	R	S	sp|Q9ESE1|LRBA_MOUSE Lipopolysaccharide-responsive and beige-like anchor protein OS=Mus musculus OX=10090 GN=Lrba PE=1 SV=1	4874.4	1.99658	2	4S(79.96633), 41C(57.02146)	67.71	64.98	1.1e-15	20151011_QEp6_NaKr_SA_totalliver_HFD3_3_phospho.123089.4	0
86466	4839.97	4	FSAQGMGTFNPADYAEPANTDDNYGNSSGNTWNNTGHFEPDDGTR	R	L	sp|Q80X50|UBP2L_MOUSE Ubiquitin-associated protein 2-like OS=Mus musculus OX=10090 GN=Ubap2l PE=1 SV=1	4838.97	0.999512	0		67.681	12.513	1e-15	20151011_QEp6_NaKr_SA_totalliver_HFD12_1_phospho.86466.4	0
53489	3031.16	2	DKEDDGGEDDDANCNLLCGDEYGPETK	K	L	sp|O70133|DHX9_MOUSE ATP-dependent RNA helicase A OS=Mus musculus OX=10090 GN=Dhx9 PE=1 SV=2	3030.16	1.00244	1	14C(57.02146), 18C(57.02146)	67.676	9.756	1e-15	20151011_QEp6_NaKr_SA_totalliver_HFD12_2_phospho.53489.2	0
87042	2931.29	2	APKPEDLDEEDDDVPDLVENFDEASK	K	N	sp|Q9CQH7|BT3L4_MOUSE Transcription factor BTF3 homolog 4 OS=Mus musculus OX=10090 GN=Btf3l4 PE=1 SV=1	2930.28	1.00269	0		67.67	13.643	1e-15	20151014_QEp6_NaKr_SA_totalliver_control_3_phospho.87042.2	0
54278	2993.33	3	FPDREENPVHSVEPSLQENGDEAGEGR	K	E	sp|Q8VDJ3|VIGLN_MOUSE Vigilin OS=Mus musculus OX=10090 GN=Hdlbp PE=1 SV=1	2993.34	-0.006836	1		67.67	14.182	1e-15	20151011_QEp6_NaKr_SA_totalliver_HFD12_2_phospho.54278.3	0
114355	3739.67	3	NEEDVGAGDQGLMFGYATDETEECMPLTLVLAHK	R	L	sp|Q91X83|METK1_MOUSE S-adenosylmethionine synthase isoform type-1 OS=Mus musculus OX=10090 GN=Mat1a PE=1 SV=1	3739.67	0.005615	0	24C(57.02146)	67.664	12.774	1e-15	20151011_QEp6_NaKr_SA_totalliver_HFD12_2_phospho.114355.3	0
106390	3729.63	3	LADFGLSNMMSDGEFLRTSCGSPNYAAPEVLSGR	K	L	sp|Q5EG47|AAPK1_MOUSE 5'-AMP-activated protein kinase catalytic subunit alpha-1 OS=Mus musculus OX=10090 GN=Prkaa1 PE=1 SV=2	3728.63	1.00244	1	18T(79.96633), 20C(57.02146)	67.656	64.547	1.1e-15	20151011_QEp6_NaKr_SA_totalliver_HFD12_3_phospho.106390.3	0
62298	3923.65	3	TETVEEPLEEDEAAKEEKEESDDEAAVEEEEEEK	K	K	sp|P08113|ENPL_MOUSE Endoplasmin OS=Mus musculus OX=10090 GN=Hsp90b1 PE=1 SV=2	3922.65	1.00098	2		67.653	67.653	1e-15	20151011_QEp6_NaKr_SA_totalliver_HFD12_2_phospho.62298.3	0
72173	3595.7	3	RGNNSAVGSNADLTLEEDEEEEPVALQQAQQVR	R	Y	sp|Q63918|CAVN2_MOUSE Caveolae-associated protein 2 OS=Mus musculus OX=10090 GN=Cavin2 PE=1 SV=3	3595.7	-0.003174	1		67.651	12.29	1e-15	20151011_QEp6_NaKr_SA_totalliver_HFD3_4_phospho.72173.3	0
78067	3636.68	3	ARETGGTEGTGDAVLGENVSEEGLLSQECVSEVEK	K	S	sp|O08715|AKAP1_MOUSE A-kinase anchor protein 1, mitochondrial OS=Mus musculus OX=10090 GN=Akap1 PE=1 SV=4	3635.67	1.00391	1	29C(57.02146)	67.649	17.139	1e-15	20151011_QEp6_NaKr_SA_totalliver_HFD12_2_phospho.78067.3	0
53880	3187.34	4	REDKEDEDDEDDDVSHVDEEDVLGVQR	K	E	sp|Q9R0A0|PEX14_MOUSE Peroxisomal membrane protein PEX14 OS=Mus musculus OX=10090 GN=Pex14 PE=1 SV=1	3186.33	1.00342	2		67.641	12.685	1e-15	20151011_QEp6_NaKr_SA_totalliver_HFD3_4_phospho.53880.4	0
113906	3968.93	4	LFATEATSDWLNANNVPATPVAWPSQEGQNPSLSSLR	K	K	sp|Q8C196|CPSM_MOUSE Carbamoyl-phosphate synthase [ammonia], mitochondrial OS=Mus musculus OX=10090 GN=Cps1 PE=1 SV=2	3967.93	1.00073	0		67.582	14.149	1e-15	20151011_QEp6_NaKr_SA_totalliver_HFD12_2_phospho.113906.4	0
79222	3636.68	3	ARETGGTEGTGDAVLGENVSEEGLLSQECVSEVEK	K	S	sp|O08715|AKAP1_MOUSE A-kinase anchor protein 1, mitochondrial OS=Mus musculus OX=10090 GN=Akap1 PE=1 SV=4	3635.67	1.00464	1	29C(57.02146)	67.568	17.092	1e-15	20151014_QEp6_NaKr_SA_totalliver_control_3_phospho.79222.3	0
110258	3729.63	3	LADFGLSNMMSDGEFLRTSCGSPNYAAPEVLSGR	K	L	sp|Q5EG47|AAPK1_MOUSE 5'-AMP-activated protein kinase catalytic subunit alpha-1 OS=Mus musculus OX=10090 GN=Prkaa1 PE=1 SV=2	3728.63	1.00269	1	18T(79.96633), 20C(57.02146)	67.562	64.446	1.1e-15	20151014_QEp6_NaKr_SA_totalliver_control_4_phospho.110258.3	0
34204	2263.93	2	LERENAEVDGDDDAEEMEAK	R	A	sp|Q6ZWX6|IF2A_MOUSE Eukaryotic translation initiation factor 2 subunit 1 OS=Mus musculus OX=10090 GN=Eif2s1 PE=1 SV=3	2263.94	-0.005127	1		67.547	13.815	1e-15	20151011_QEp6_NaKr_SA_totalliver_HFD12_1_phospho.34204.2	0
93997	3596.64	4	FLSEHPGGEEVLLEQAGADATESFEDVGHSPDAR	R	E	sp|Q9CQX2|CYB5B_MOUSE Cytochrome b5 type B OS=Mus musculus OX=10090 GN=Cyb5b PE=1 SV=1	3595.63	1.0061	0		67.545	13.286	1e-15	20151011_QEp6_NaKr_SA_totalliver_HFD12_3_phospho.93997.4	0
95192	3596.64	4	FLSEHPGGEEVLLEQAGADATESFEDVGHSPDAR	R	E	sp|Q9CQX2|CYB5B_MOUSE Cytochrome b5 type B OS=Mus musculus OX=10090 GN=Cyb5b PE=1 SV=1	3595.63	1.00342	0		67.537	13.349	1e-15	20151011_QEp6_NaKr_SA_totalliver_HFD12_1_phospho.95192.4	0
128797	3784.91	3	ALNALCNGLLEELNQALETFEQDPAVGALVLTGGDK	K	A	sp|Q8BH95|ECHM_MOUSE Enoyl-CoA hydratase, mitochondrial OS=Mus musculus OX=10090 GN=Echs1 PE=1 SV=1	3782.9	2.00464	0	6C(57.02146)	67.53	14.065	1e-15	20151011_QEp6_NaKr_SA_totalliver_HFD12_1_phospho.128797.3	0
95830	3596.64	4	FLSEHPGGEEVLLEQAGADATESFEDVGHSPDAR	R	E	sp|Q9CQX2|CYB5B_MOUSE Cytochrome b5 type B OS=Mus musculus OX=10090 GN=Cyb5b PE=1 SV=1	3595.63	1.00561	0		67.522	12.8	1e-15	20151011_QEp6_NaKr_SA_totalliver_HFD12_1_phospho.95830.4	0
113614	3967.93	4	LFATEATSDWLNANNVPATPVAWPSQEGQNPSLSSLR	K	K	sp|Q8C196|CPSM_MOUSE Carbamoyl-phosphate synthase [ammonia], mitochondrial OS=Mus musculus OX=10090 GN=Cps1 PE=1 SV=2	3967.93	-0.000488	0		67.512	13.727	1e-15	20151011_QEp6_NaKr_SA_totalliver_HFD12_2_phospho.113614.4	0
122334	2985.49	2	TGPAATTLSDTAAAESLVDSSEVTVLGFFK	R	D	sp|P09103|PDIA1_MOUSE Protein disulfide-isomerase OS=Mus musculus OX=10090 GN=P4hb PE=1 SV=2	2984.49	1.00561	0		67.489	12.447	1e-15	20151011_QEp6_NaKr_SA_totalliver_HFD12_2_phospho.122334.2	0
66555	4027.76	3	LEELDQENEAALENGLKNEENTEPGAESAENADDPNK	K	D	sp|Q8K310|MATR3_MOUSE Matrin-3 OS=Mus musculus OX=10090 GN=Matr3 PE=1 SV=1	4025.77	1.98413	1		67.473	15.752	1e-15	20151011_QEp6_NaKr_SA_totalliver_HFD12_1_phospho.66555.3	0
112586	3740.67	4	NEEDVGAGDQGLMFGYATDETEECMPLTLVLAHK	R	L	sp|Q91X83|METK1_MOUSE S-adenosylmethionine synthase isoform type-1 OS=Mus musculus OX=10090 GN=Mat1a PE=1 SV=1	3739.67	0.997559	0	24C(57.02146)	67.456	14.014	1e-15	20151011_QEp6_NaKr_SA_totalliver_HFD3_4_phospho.112586.4	0
50049	2132.86	2	HTGCCGDNDPLDVCELGSK	K	V	sp|Q9D819|IPYR_MOUSE Inorganic pyrophosphatase OS=Mus musculus OX=10090 GN=Ppa1 PE=1 SV=1	2132.86	-0.000488	0	4C(57.02146), 5C(57.02146), 14C(57.02146)	67.448	12.038	1e-15	20151011_QEp6_NaKr_SA_totalliver_HFD3_3_phospho.50049.2	0
85813	2931.29	2	APKPEDLDEEDDDVPDLVENFDEASK	K	N	sp|Q9CQH7|BT3L4_MOUSE Transcription factor BTF3 homolog 4 OS=Mus musculus OX=10090 GN=Btf3l4 PE=1 SV=1	2930.28	1.00439	0		67.42	13.003	1e-15	20151011_QEp6_NaKr_SA_totalliver_HFD12_1_phospho.85813.2	0
75625	3347.43	3	ASAGHAVSLTQDDGGADDWETDPDFVNDVSEK	K	E	sp|Q60598|SRC8_MOUSE Src substrate cortactin OS=Mus musculus OX=10090 GN=Cttn PE=1 SV=2	3347.43	0.000488	0		67.396	11.707	1e-15	20151011_QEp6_NaKr_SA_totalliver_HFD3_3_phospho.75625.3	0
75643	3450.62	3	VLEVASGSGQHAAHFAQAFPNAEWQPSDVDQR	R	C	sp|Q9DCS2|MTL26_MOUSE Methyltransferase-like 26 OS=Mus musculus OX=10090 GN=Mettl26 PE=1 SV=1	3448.62	2.00269	0		67.389	15.892	1e-15	20151011_QEp6_NaKr_SA_totalliver_HFD3_4_phospho.75643.3	0
95627	2622.26	3	KGSLQDVDVAGFGNLGHSASFLAPR	R	G	sp|Q8K1N2|PHLB2_MOUSE Pleckstrin homology-like domain family B member 2 OS=Mus musculus OX=10090 GN=Phldb2 PE=1 SV=2	2622.26	0.001953	1	3S(79.96633)	67.356	16.917	1.1e-15	20151014_QEp6_NaKr_SA_totalliver_HFD3_2_phospho.95627.3	0
85894	2932.29	2	APKPEDLDEEDDDVPDLVENFDEASK	K	N	sp|Q9CQH7|BT3L4_MOUSE Transcription factor BTF3 homolog 4 OS=Mus musculus OX=10090 GN=Btf3l4 PE=1 SV=1	2930.28	2.0061	0		67.344	12.863	1e-15	20151011_QEp6_NaKr_SA_totalliver_HFD12_1_phospho.85894.2	0
124623	4917.46	4	GLNPDEAVAYGAAVQAGVLSGDQDTGDLVLLDVCPLTLGLETVGGVMTK	R	L	sp|P20029|BIP_MOUSE Endoplasmic reticulum chaperone BiP OS=Mus musculus OX=10090 GN=Hspa5 PE=1 SV=3	4914.45	3.01172	0	34C(57.02146), 47M(15.9949)	67.343	15.476	1.1e-15	20151011_QEp6_NaKr_SA_totalliver_HFD3_4_phospho.124623.4	0
44622	3355.46	3	VAQREEELEETGNQHNDVEVEEAGEEEEK	K	E	sp|O35691|PININ_MOUSE Pinin OS=Mus musculus OX=10090 GN=Pnn PE=1 SV=4	3354.46	1.00415	1		67.34	17.911	1e-15	20151011_QEp6_NaKr_SA_totalliver_HFD12_2_phospho.44622.3	0
75957	2887.38	2	VRQEDENFNSLLQNGVNLNNSPEEK	K	F	sp|Q80TH2|ERBIN_MOUSE Erbin OS=Mus musculus OX=10090 GN=Erbin PE=1 SV=3	2886.37	1.00269	1		67.331	11.641	1e-15	20151011_QEp6_NaKr_SA_totalliver_HFD3_4_phospho.75957.2	0
124351	4419.15	4	EDLLELSRPFLALMEVPPELMPTVLDEYLDNGSDQSATR	R	Y	sp|Q8VCU1|EST3B_MOUSE Carboxylesterase 3B OS=Mus musculus OX=10090 GN=Ces3b PE=1 SV=2	4419.15	0.000488	0	14M(15.9949)	67.33	56.476	1.1e-15	20151011_QEp6_NaKr_SA_totalliver_HFD3_4_phospho.124351.4	0
95238	3694.62	3	AMNGNLSSMYEVLNNNEDDLPCGLEHTGENLSR	K	R	sp|Q9JJC8|NIPA2_MOUSE Magnesium transporter NIPA2 OS=Mus musculus OX=10090 GN=Nipa2 PE=1 SV=1	3692.61	2.00269	0	22C(57.02146)	67.322	17.429	1e-15	20151011_QEp6_NaKr_SA_totalliver_HFD12_1_phospho.95238.3	0
82496	2309.13	2	SPPTVLVLCGPGNNGGDGLVCAR	K	H	sp|Q8K4Z3|NNRE_MOUSE NAD(P)H-hydrate epimerase OS=Mus musculus OX=10090 GN=Naxe PE=1 SV=1	2309.13	0	0	9C(57.02146), 21C(57.02146)	67.321	12.025	1e-15	20151011_QEp6_NaKr_SA_totalliver_HFD3_3_phospho.82496.2	0
36609	2905.08	3	DVDHDFVGDACDSDQDQDGDGHQDSR	R	D	sp|Q9R0G6|COMP_MOUSE Cartilage oligomeric matrix protein OS=Mus musculus OX=10090 GN=Comp PE=1 SV=2	2904.08	1	0	11C(57.02146)	67.298	9.846	1e-15	20151011_QEp6_NaKr_SA_totalliver_HFD3_3_phospho.36609.3	0
41081	2716.2	2	EAAEAEPAEPSSPAAEAEGASASSTSSPK	K	A	sp|P26645|MARCS_MOUSE Myristoylated alanine-rich C-kinase substrate OS=Mus musculus OX=10090 GN=Marcks PE=1 SV=2	2715.2	1.00366	0		67.292	13.098	1e-15	20151011_QEp6_NaKr_SA_totalliver_HFD12_2_phospho.41081.2	0
76365	3925.77	3	RAACEQLHQQQQQQQEETTAATLLLQGEEEGEED	K	-	sp|P42669|PURA_MOUSE Transcriptional activator protein Pur-alpha OS=Mus musculus OX=10090 GN=Pura PE=1 SV=1	3924.77	1.00391	1	4C(57.02146)	67.271	18.721	1e-15	20151011_QEp6_NaKr_SA_totalliver_HFD12_3_phospho.76365.3	0
116569	2487.24	2	LEGDSTDLSDQLAELQAQLAELK	K	M	sp|Q8VDD5|MYH9_MOUSE Myosin-9 OS=Mus musculus OX=10090 GN=Myh9 PE=1 SV=4	2486.24	1.00561	0		67.27	11.833	1e-15	20151011_QEp6_NaKr_SA_totalliver_HFD3_4_phospho.116569.2	0
25501	2508.01	3	YRDEEEDDDDDESHQSALANR	K	V	sp|Q501J7|PHAR4_MOUSE Phosphatase and actin regulator 4 OS=Mus musculus OX=10090 GN=Phactr4 PE=1 SV=2	2507.99	0.014648	1		67.264	10.323	1e-15	20151011_QEp6_NaKr_SA_totalliver_HFD3_4_phospho.25501.3	0
63488	4076.52	4	CPFPAGAALACCSEDEEDDEEHEGGCGSPAGGEAATSAK	R	A	sp|Q8CES0|NAA30_MOUSE N-alpha-acetyltransferase 30 OS=Mus musculus OX=10090 GN=Naa30 PE=1 SV=2	4075.51	1.00269	0	1C(57.02146), 11C(57.02146), 12C(57.02146), 13S(79.96633), 26C(57.02146)	67.258	39.138	1.1e-15	20151011_QEp6_NaKr_SA_totalliver_HFD3_4_phospho.63488.4	0
70917	3452.63	3	NNPALVVLGNNGQLNYDHQNDGATQALASCQR	K	D	sp|Q9D0F3|LMAN1_MOUSE Protein ERGIC-53 OS=Mus musculus OX=10090 GN=Lman1 PE=1 SV=1	3451.63	1.0022	0	30C(57.02146)	67.245	14.672	1e-15	20151011_QEp6_NaKr_SA_totalliver_HFD3_4_phospho.70917.3	0
119796	4294.98	3	EMQENDASMQNVVFDYLHATAFQGTPLAQAVEGPSENVR	R	R	sp|Q9CZ13|QCR1_MOUSE Cytochrome b-c1 complex subunit 1, mitochondrial OS=Mus musculus OX=10090 GN=Uqcrc1 PE=1 SV=2	4292.97	2.00781	0		67.225	13.68	1e-15	20151011_QEp6_NaKr_SA_totalliver_HFD12_1_phospho.119796.3	0
105798	3539.81	3	KPVLPALTLNPTLAEGPSPTSEGASEANLVDLQK	R	K	sp|Q63932|MP2K2_MOUSE Dual specificity mitogen-activated protein kinase kinase 2 OS=Mus musculus OX=10090 GN=Map2k2 PE=1 SV=2	3536.8	3.00903	0	20T(79.96633)	67.221	64.498	1.1e-15	20151011_QEp6_NaKr_SA_totalliver_HFD12_2_phospho.105798.3	0
73523	4047.58	4	YGPSSVEDTTGSGAADAKDDDDLDLFGSDDEEESEEAK	K	K	sp|O70251|EF1B_MOUSE Elongation factor 1-beta OS=Mus musculus OX=10090 GN=Eef1b PE=1 SV=5	4045.58	2.00342	1	28S(79.96633)	67.211	51.29	1.1e-15	20151011_QEp6_NaKr_SA_totalliver_HFD12_3_phospho.73523.4	0
106287	3367.56	3	AGLPCQDLEFVQFHPTGLYGAGCLLTEGCR	R	G	sp|Q8K2B3|SDHA_MOUSE Succinate dehydrogenase [ubiquinone] flavoprotein subunit, mitochondrial OS=Mus musculus OX=10090 GN=Sdha PE=1 SV=1	3365.56	1.99951	0	5C(57.02146), 23C(57.02146), 29C(57.02146)	67.203	15.633	1e-15	20151011_QEp6_NaKr_SA_totalliver_HFD3_4_phospho.106287.3	0
88397	3755.55	4	KFLESGGQDGAGDDEDLDLEEALEPDMEEDDDQK	K	A	sp|P09103|PDIA1_MOUSE Protein disulfide-isomerase OS=Mus musculus OX=10090 GN=P4hb PE=1 SV=2	3753.55	2.00317	1		67.195	13.311	1e-15	20151014_QEp6_NaKr_SA_totalliver_control_2_phospho.88397.4	0
66504	2682.31	3	LHVSDQELQSANASVDDSRLEELK	K	A	sp|Q02053|UBA1_MOUSE Ubiquitin-like modifier-activating enzyme 1 OS=Mus musculus OX=10090 GN=Uba1 PE=1 SV=1	2682.31	0.004639	1		67.185	12.971	1e-15	20151011_QEp6_NaKr_SA_totalliver_HFD12_1_phospho.66504.3	0
92753	3761.62	3	LADFGLSNMMSDGEFLRTSCGSPNYAAPEVLSGR	K	L	sp|Q5EG47|AAPK1_MOUSE 5'-AMP-activated protein kinase catalytic subunit alpha-1 OS=Mus musculus OX=10090 GN=Prkaa1 PE=1 SV=2	3760.62	1.00366	1	9M(15.9949), 10M(15.9949), 18T(79.96633), 20C(57.02146)	67.183	64.078	1.1e-15	20151011_QEp6_NaKr_SA_totalliver_HFD12_2_phospho.92753.3	0
108348	3907.81	4	LGPPSPGDDDEEAAVAAAAGVPAAAAGATGDLASAQLGGAPNR	K	W	sp|O70494|SP3_MOUSE Transcription factor Sp3 OS=Mus musculus OX=10090 GN=Sp3 PE=1 SV=2	3905.81	2.00464	0	5S(79.96633)	67.171	30.004	1.1e-15	20151011_QEp6_NaKr_SA_totalliver_HFD3_4_phospho.108348.4	0
79634	4857.95	4	LQDCSALCDEEDEEDEGEAADMEEYEESGLLETDEATLDTRK	K	L	sp|Q9CPX6|ATG3_MOUSE Ubiquitin-like-conjugating enzyme ATG3 OS=Mus musculus OX=10090 GN=Atg3 PE=1 SV=1	4854.94	3.00635	1	4C(57.02146), 8C(57.02146), 22M(15.9949)	67.167	12.29	1.1e-15	20151011_QEp6_NaKr_SA_totalliver_HFD3_4_phospho.79634.4	0
42479	2716.2	2	EAAEAEPAEPSSPAAEAEGASASSTSSPK	K	A	sp|P26645|MARCS_MOUSE Myristoylated alanine-rich C-kinase substrate OS=Mus musculus OX=10090 GN=Marcks PE=1 SV=2	2715.2	1.00317	0		67.162	12.424	1e-15	20151011_QEp6_NaKr_SA_totalliver_HFD3_3_phospho.42479.2	0
68814	3727.76	3	LLLSLATGNREEGGENRDQAQEDAQELADTPSGDK	R	T	tr|F8WIT2|F8WIT2_MOUSE Annexin OS=Mus musculus OX=10090 GN=Anxa6 PE=1 SV=1	3726.76	1.00317	2		67.161	17.042	1e-15	20151014_QEp6_NaKr_SA_totalliver_HFD3_2_phospho.68814.3	0
110162	2782.34	2	DCVGPEVENACANPAAGTVLLLENLR	K	F	sp|P09411|PGK1_MOUSE Phosphoglycerate kinase 1 OS=Mus musculus OX=10090 GN=Pgk1 PE=1 SV=4	2781.34	1.00024	0	2C(57.02146), 11C(57.02146)	67.158	11.726	1e-15	20151011_QEp6_NaKr_SA_totalliver_HFD12_3_phospho.110162.2	0
59498	2560.24	2	LVQDVANNTNEEAGDGTTTATVLAR	K	S	sp|P63038|CH60_MOUSE 60 kDa heat shock protein, mitochondrial OS=Mus musculus OX=10090 GN=Hspd1 PE=1 SV=1	2559.24	1.00342	0		67.148	13.749	1e-15	20151011_QEp6_NaKr_SA_totalliver_HFD12_1_phospho.59498.2	0
73838	4167.85	3	DLGGNDNMGASPDTQQTVLEGKDELVTTTECTAEPEESK	R	K	sp|O70570|PIGR_MOUSE Polymeric immunoglobulin receptor OS=Mus musculus OX=10090 GN=Pigr PE=1 SV=1	4165.84	2.00488	1	31C(57.02146)	67.142	13.743	1e-15	20151011_QEp6_NaKr_SA_totalliver_HFD3_4_phospho.73838.3	0
65315	3622.57	3	AALLAQYADVTDEEDEADKKDDAGASTANVSSDR	K	T	sp|Q9CR29|CCD43_MOUSE Coiled-coil domain-containing protein 43 OS=Mus musculus OX=10090 GN=Ccdc43 PE=1 SV=1	3620.56	2.00879	2	11T(79.96633)	67.134	59.938	1.1e-15	20151011_QEp6_NaKr_SA_totalliver_HFD3_3_phospho.65315.3	0
99874	3842.7	3	NEGLTQPLPDSPKPMGTDQALDALSSDFTCSSPTGK	K	Q	sp|P51125|ICAL_MOUSE Calpastatin OS=Mus musculus OX=10090 GN=Cast PE=1 SV=2	3841.71	0.997314	0	11S(79.96633), 30C(57.02146)	67.116	57.731	1.1e-15	20151011_QEp6_NaKr_SA_totalliver_HFD12_1_phospho.99874.3	0
69324	2896.38	3	SLEALLEAGQAQDTQASHAEANQQQTR	R	L	sp|Q99PL5|RRBP1_MOUSE Ribosome-binding protein 1 OS=Mus musculus OX=10090 GN=Rrbp1 PE=1 SV=2	2894.38	2.0061	0		67.114	67.114	1e-15	20151014_QEp6_NaKr_SA_totalliver_control_3_phospho.69324.3	0
112718	3501.61	3	SPSPVANTEAAVNQDLAYYQALSAEGLQTDAAR	R	L	sp|Q6ZWR6|SYNE1_MOUSE Nesprin-1 OS=Mus musculus OX=10090 GN=Syne1 PE=1 SV=2	3500.61	1.00073	0	3S(79.96633)	67.107	64.443	1.1e-15	20151011_QEp6_NaKr_SA_totalliver_HFD3_3_phospho.112718.3	0
95541	3325.6	3	AFEDTADDAGELLEERPPFPAATAPLAQPER	R	G	sp|P98203|ARVC_MOUSE Armadillo repeat protein deleted in velo-cardio-facial syndrome homolog OS=Mus musculus OX=10090 GN=Arvcf PE=1 SV=2	3323.59	2.0105	0		67.094	14.739	1e-15	20151011_QEp6_NaKr_SA_totalliver_HFD3_4_phospho.95541.3	0
42674	3177.38	4	KEEGEQEVAVDEGSDENKVEAEEEGAENK	R	D	sp|Q9JL35|HMGN5_MOUSE High mobility group nucleosome-binding domain-containing protein 5 OS=Mus musculus OX=10090 GN=Hmgn5 PE=1 SV=2	3176.38	1.0022	2		67.09	17.268	1e-15	20151011_QEp6_NaKr_SA_totalliver_HFD12_3_phospho.42674.4	0
91358	4118.95	4	QLQQAVTGLSNAAQATASDDAAQHQGGSGGELAYALNNFDK	K	Q	sp|P26231|CTNA1_MOUSE Catenin alpha-1 OS=Mus musculus OX=10090 GN=Ctnna1 PE=1 SV=1	4116.94	2.00781	0		67.087	16.007	1e-15	20151011_QEp6_NaKr_SA_totalliver_HFD12_2_phospho.91358.4	0
96841	2610.33	2	VGVSGDSAGGNLAAAVTQQLLQDPDVK	R	L	sp|Q99PG0|AAAD_MOUSE Arylacetamide deacetylase OS=Mus musculus OX=10090 GN=Aadac PE=1 SV=3	2609.33	1.00049	0		67.085	15.338	1e-15	20151011_QEp6_NaKr_SA_totalliver_HFD12_3_phospho.96841.2	0
61396	2659.08	2	EDEDDEDDDVSHVDEEDVLGVQR	K	E	sp|Q9R0A0|PEX14_MOUSE Peroxisomal membrane protein PEX14 OS=Mus musculus OX=10090 GN=Pex14 PE=1 SV=1	2658.07	1.00806	0		67.082	11.624	1e-15	20151011_QEp6_NaKr_SA_totalliver_HFD12_2_phospho.61396.2	0
76068	4046.58	4	YGPSSVEDTTGSGAADAKDDDDLDLFGSDDEEESEEAK	K	K	sp|O70251|EF1B_MOUSE Elongation factor 1-beta OS=Mus musculus OX=10090 GN=Eef1b PE=1 SV=5	4045.58	1.00317	1	28S(79.96633)	67.08	51.653	1.1e-15	20151011_QEp6_NaKr_SA_totalliver_HFD12_2_phospho.76068.4	0
66428	4399.08	3	LHTTALTGQSPPLASGHQGEGDAPSVEPGATNLQQPSSPAPSTK	K	Q	sp|Q8BTI8|SRRM2_MOUSE Serine/arginine repetitive matrix protein 2 OS=Mus musculus OX=10090 GN=Srrm2 PE=1 SV=3	4398.08	1.00439	0	10S(79.96633)	67.075	64.143	1.1e-15	20151011_QEp6_NaKr_SA_totalliver_HFD12_2_phospho.66428.3	0
98093	2623.26	3	KGSLQDVDVAGFGNLGHSASFLAPR	R	G	sp|Q8K1N2|PHLB2_MOUSE Pleckstrin homology-like domain family B member 2 OS=Mus musculus OX=10090 GN=Phldb2 PE=1 SV=2	2622.26	1.00464	1	3S(79.96633)	67.072	18.562	1.1e-15	20151014_QEp6_NaKr_SA_totalliver_control_4_phospho.98093.3	0
77202	3926.78	3	RAACEQLHQQQQQQQEETTAATLLLQGEEEGEED	K	-	sp|P42669|PURA_MOUSE Transcriptional activator protein Pur-alpha OS=Mus musculus OX=10090 GN=Pura PE=1 SV=1	3924.77	2.00928	1	4C(57.02146)	67.064	16.536	1e-15	20151011_QEp6_NaKr_SA_totalliver_HFD12_1_phospho.77202.3	0
70202	3691.42	3	MESEAGADDSAEEGDLLDDDDNEDRGDDQLELK	K	D	sp|Q9Z204|HNRPC_MOUSE Heterogeneous nuclear ribonucleoproteins C1/C2 OS=Mus musculus OX=10090 GN=Hnrnpc PE=1 SV=1	3690.42	1.00293	1	10S(79.96633)	67.055	53.565	1.1e-15	20151014_QEp6_NaKr_SA_totalliver_control_4_phospho.70202.3	0
65358	2683.31	3	LHVSDQELQSANASVDDSRLEELK	K	A	sp|Q02053|UBA1_MOUSE Ubiquitin-like modifier-activating enzyme 1 OS=Mus musculus OX=10090 GN=Uba1 PE=1 SV=1	2682.31	1.00537	1		67.039	13.064	1e-15	20151011_QEp6_NaKr_SA_totalliver_HFD3_4_phospho.65358.3	0
55336	2871.28	2	NPGLQVHEDYDCTLNQTNLGNNNNK	R	F	sp|Q3ULW8|PARP3_MOUSE Protein mono-ADP-ribosyltransferase PARP3 OS=Mus musculus OX=10090 GN=Parp3 PE=2 SV=1	2871.28	0.000732	0	12C(57.02146)	67.029	10.013	1e-15	20151011_QEp6_NaKr_SA_totalliver_HFD3_3_phospho.55336.2	0
111635	4275.97	4	TLEASPSPGSQEEDGEVALVLLGRPSPGAVGPEDMTLCSSR	R	R	sp|Q80U72|SCRIB_MOUSE Protein scribble homolog OS=Mus musculus OX=10090 GN=Scrib PE=1 SV=2	4274.97	1.00342	0	10S(79.96633), 38C(57.02146)	67.024	64.744	1.1e-15	20151014_QEp6_NaKr_SA_totalliver_control_4_phospho.111635.4	0
25464	2508.99	3	YRDEEEDDDDDESHQSALANR	K	V	sp|Q501J7|PHAR4_MOUSE Phosphatase and actin regulator 4 OS=Mus musculus OX=10090 GN=Phactr4 PE=1 SV=2	2507.99	1.00049	1		67.023	11.085	1e-15	20151011_QEp6_NaKr_SA_totalliver_HFD3_4_phospho.25464.3	0
35607	3328.42	4	HAEQNGPVDGQGDNPGSQAAEHGADTAVPSDGDK	K	K	sp|Q61316|HSP74_MOUSE Heat shock 70 kDa protein 4 OS=Mus musculus OX=10090 GN=Hspa4 PE=1 SV=1	3327.43	0.996826	0		67.023	11.48	1e-15	20151011_QEp6_NaKr_SA_totalliver_HFD12_2_phospho.35607.4	0
123559	4522.99	3	SFSPDSEPDLGGYLEDSSPQESQDELDQYLSHLLQSTSLK	R	C	sp|Q8BWJ3|KPB2_MOUSE Phosphorylase b kinase regulatory subunit alpha, liver isoform OS=Mus musculus OX=10090 GN=Phka2 PE=1 SV=1	4520.99	1.99853	0	3S(79.96633)	67.019	65.411	1.1e-15	20151014_QEp6_NaKr_SA_totalliver_control_2_phospho.123559.3	0
83540	2309.12	2	SPPTVLVLCGPGNNGGDGLVCAR	K	H	sp|Q8K4Z3|NNRE_MOUSE NAD(P)H-hydrate epimerase OS=Mus musculus OX=10090 GN=Naxe PE=1 SV=1	2309.13	-0.001465	0	9C(57.02146), 21C(57.02146)	67.016	11.272	1e-15	20151014_QEp6_NaKr_SA_totalliver_control_2_phospho.83540.2	0
114237	3967.94	3	LFATEATSDWLNANNVPATPVAWPSQEGQNPSLSSLR	K	K	sp|Q8C196|CPSM_MOUSE Carbamoyl-phosphate synthase [ammonia], mitochondrial OS=Mus musculus OX=10090 GN=Cps1 PE=1 SV=2	3967.93	0.001221	0		66.987	14.263	1e-15	20151011_QEp6_NaKr_SA_totalliver_HFD12_2_phospho.114237.3	0
73399	2452.16	2	QVADEGDALVAGGVSQTPSYLSCK	R	S	sp|O35490|BHMT1_MOUSE Betaine--homocysteine S-methyltransferase 1 OS=Mus musculus OX=10090 GN=Bhmt PE=1 SV=1	2451.16	1.00366	0	23C(57.02146)	66.981	13.656	1e-15	20151011_QEp6_NaKr_SA_totalliver_HFD3_4_phospho.73399.2	0
68439	3726.76	3	LLLSLATGNREEGGENRDQAQEDAQELADTPSGDK	R	T	tr|F8WIT2|F8WIT2_MOUSE Annexin OS=Mus musculus OX=10090 GN=Anxa6 PE=1 SV=1	3726.76	0.001221	2		66.981	15.965	1e-15	20151011_QEp6_NaKr_SA_totalliver_HFD12_2_phospho.68439.3	0
85717	4432.01	3	LNAAVASPEAASNQPEAASTHPVTTSTPEDLEQEASQTVGSMK	R	R	sp|Q60953-2|PML_MOUSE Isoform 2 of Protein PML OS=Mus musculus OX=10090 GN=Pml	4431.01	1.00342	0	7S(79.96633)	66.974	62.781	1.1e-15	20151014_QEp6_NaKr_SA_totalliver_control_3_phospho.85717.3	0
87658	3491.46	3	GREDPGQVSSFFNSEEAESGEDEDLVGPMPAK	K	G	sp|Q69ZC8|GPAM1_MOUSE GPALPP motifs-containing protein 1 OS=Mus musculus OX=10090 GN=Gpalpp1 PE=1 SV=2	3489.46	2.0061	1	19S(79.96633)	66.957	53.604	1.1e-15	20151011_QEp6_NaKr_SA_totalliver_HFD12_1_phospho.87658.3	0
63853	4215.82	3	SATPVNCDQPDLLASPTAGSGGHSASGPATEQCEAVENQPK	R	A	sp|B9EKI3|TMF1_MOUSE TATA element modulatory factor OS=Mus musculus OX=10090 GN=Tmf1 PE=1 SV=2	4214.82	1.00537	0	3T(79.96633), 7C(57.02146), 33C(57.02146)	66.952	65.621	1.1e-15	20151011_QEp6_NaKr_SA_totalliver_HFD3_3_phospho.63853.3	0
77458	3245.53	3	LRSLEALLEAGQAQDTQASHAEANQQQTR	R	L	sp|Q99PL5|RRBP1_MOUSE Ribosome-binding protein 1 OS=Mus musculus OX=10090 GN=Rrbp1 PE=1 SV=2	3243.53	2.00732	1	3S(79.96633)	66.94	66.94	1.1e-15	20151014_QEp6_NaKr_SA_totalliver_HFD3_2_phospho.77458.3	0
66307	4027.78	3	LEELDQENEAALENGLKNEENTEPGAESAENADDPNK	K	D	sp|Q8K310|MATR3_MOUSE Matrin-3 OS=Mus musculus OX=10090 GN=Matr3 PE=1 SV=1	4025.77	2.01001	1		66.928	14.002	1e-15	20151011_QEp6_NaKr_SA_totalliver_HFD12_3_phospho.66307.3	0
66766	3702.41	3	DELQDEEDDDDYVDEGEEEEEEEEEGLRGEK	K	R	sp|P97822|AN32E_MOUSE Acidic leucine-rich nuclear phosphoprotein 32 family member E OS=Mus musculus OX=10090 GN=Anp32e PE=1 SV=2	3701.41	0.998047	1		66.905	15.347	1e-15	20151011_QEp6_NaKr_SA_totalliver_HFD3_4_phospho.66766.3	0
94213	3294.52	3	EPLPVEQDDDLEVLVDETSDHTEETSPVR	K	A	sp|Q8C0J2|A16L1_MOUSE Autophagy-related protein 16-1 OS=Mus musculus OX=10090 GN=Atg16l1 PE=1 SV=1	3292.51	2.00659	0		66.893	16.485	1e-15	20151014_QEp6_NaKr_SA_totalliver_HFD3_2_phospho.94213.3	0
87344	3491.46	3	GREDPGQVSSFFNSEEAESGEDEDLVGPMPAK	K	G	sp|Q69ZC8|GPAM1_MOUSE GPALPP motifs-containing protein 1 OS=Mus musculus OX=10090 GN=Gpalpp1 PE=1 SV=2	3489.46	2.00317	1	19S(79.96633)	66.89	51.024	1.1e-15	20151011_QEp6_NaKr_SA_totalliver_HFD12_2_phospho.87344.3	0
82836	2531.23	2	DGTVTAGNASGVSDGAGAVLLASEDAVK	K	K	sp|Q8BWT1|THIM_MOUSE 3-ketoacyl-CoA thiolase, mitochondrial OS=Mus musculus OX=10090 GN=Acaa2 PE=1 SV=3	2531.23	-0.000488	0		66.883	12.941	1e-15	20151011_QEp6_NaKr_SA_totalliver_HFD3_3_phospho.82836.2	0
71919	3690.41	3	MESEAGADDSAEEGDLLDDDDNEDRGDDQLELK	K	D	sp|Q9Z204|HNRPC_MOUSE Heterogeneous nuclear ribonucleoproteins C1/C2 OS=Mus musculus OX=10090 GN=Hnrnpc PE=1 SV=1	3690.42	-0.002197	1	10S(79.96633)	66.878	53.434	1.1e-15	20151011_QEp6_NaKr_SA_totalliver_HFD3_4_phospho.71919.3	0
116294	4434.15	4	EQGVTFPSGEVQEQLLCSLYQPAGLAPESLEYLEAHGTGTK	K	V	sp|P19096|FAS_MOUSE Fatty acid synthase OS=Mus musculus OX=10090 GN=Fasn PE=1 SV=2	4433.14	1.00879	0	17C(57.02146)	66.877	15.48	1e-15	20151011_QEp6_NaKr_SA_totalliver_HFD3_4_phospho.116294.4	0
120554	2469.31	2	GVAALTSDPAVQALVLDTASDVLDK	R	A	sp|P26039|TLN1_MOUSE Talin-1 OS=Mus musculus OX=10090 GN=Tln1 PE=1 SV=2	2468.3	1.0105	0		66.874	13.047	1e-15	20151011_QEp6_NaKr_SA_totalliver_HFD12_2_phospho.120554.2	0
108720	4040.95	3	LTFLTSFGGSDEEAAAAAAAAAASGAAPGKPPAPPQTGGPAPGR	K	N	sp|Q8CFC7|CLASR_MOUSE CLK4-associating serine/arginine rich protein OS=Mus musculus OX=10090 GN=Clasrp PE=1 SV=3	4040.93	0.026855	0	10S(79.96633)	66.866	55.862	1.1e-15	20151011_QEp6_NaKr_SA_totalliver_HFD12_1_phospho.108720.3	0
92788	2623.26	3	KGSLQDVDVAGFGNLGHSASFLAPR	R	G	sp|Q8K1N2|PHLB2_MOUSE Pleckstrin homology-like domain family B member 2 OS=Mus musculus OX=10090 GN=Phldb2 PE=1 SV=2	2622.26	1.00366	1	3S(79.96633)	66.865	14.163	1.1e-15	20151011_QEp6_NaKr_SA_totalliver_HFD12_2_phospho.92788.3	0
114808	2782.35	2	DCVGPEVENACANPAAGTVLLLENLR	K	F	sp|P09411|PGK1_MOUSE Phosphoglycerate kinase 1 OS=Mus musculus OX=10090 GN=Pgk1 PE=1 SV=4	2781.34	1.00415	0	2C(57.02146), 11C(57.02146)	66.864	11.767	1e-15	20151011_QEp6_NaKr_SA_totalliver_HFD12_2_phospho.114808.2	0
57619	3640.56	4	NSTPSEPDSGQGPPAEEEEGEEEAAKEEAEAQGVR	K	D	sp|P51859|HDGF_MOUSE Hepatoma-derived growth factor OS=Mus musculus OX=10090 GN=Hdgf PE=1 SV=2	3639.56	1.00293	1		66.841	12.268	1e-15	20151014_QEp6_NaKr_SA_totalliver_control_2_phospho.57619.4	0
111500	2789.39	3	AQDTAELFFEDVRLPANALLGEENK	K	G	sp|P51174|ACADL_MOUSE Long-chain specific acyl-CoA dehydrogenase, mitochondrial OS=Mus musculus OX=10090 GN=Acadl PE=1 SV=2	2789.39	0.003662	1		66.841	15.194	1e-15	20151011_QEp6_NaKr_SA_totalliver_HFD3_3_phospho.111500.3	0
59080	3518.46	4	DPDSNPYSLLDNTESDQTADTDASESHHSTNR	K	R	sp|Q61584|FXR1_MOUSE Fragile X mental retardation syndrome-related protein 1 OS=Mus musculus OX=10090 GN=Fxr1 PE=1 SV=2	3518.46	0.001221	0		66.836	14.487	1e-15	20151011_QEp6_NaKr_SA_totalliver_HFD3_4_phospho.59080.4	0
112608	3739.68	3	NEEDVGAGDQGLMFGYATDETEECMPLTLVLAHK	R	L	sp|Q91X83|METK1_MOUSE S-adenosylmethionine synthase isoform type-1 OS=Mus musculus OX=10090 GN=Mat1a PE=1 SV=1	3739.67	0.005859	0	24C(57.02146)	66.812	12.744	1e-15	20151011_QEp6_NaKr_SA_totalliver_HFD3_4_phospho.112608.3	0
66513	3702.42	3	DELQDEEDDDDYVDEGEEEEEEEEEGLRGEK	K	R	sp|P97822|AN32E_MOUSE Acidic leucine-rich nuclear phosphoprotein 32 family member E OS=Mus musculus OX=10090 GN=Anp32e PE=1 SV=2	3701.41	1.00439	1		66.796	18.177	1e-15	20151011_QEp6_NaKr_SA_totalliver_HFD3_3_phospho.66513.3	0
82050	2532.24	2	DGTVTAGNASGVSDGAGAVLLASEDAVK	K	K	sp|Q8BWT1|THIM_MOUSE 3-ketoacyl-CoA thiolase, mitochondrial OS=Mus musculus OX=10090 GN=Acaa2 PE=1 SV=3	2531.23	1.00488	0		66.794	12.901	1e-15	20151014_QEp6_NaKr_SA_totalliver_control_2_phospho.82050.2	0
68893	4027.78	3	LEELDQENEAALENGLKNEENTEPGAESAENADDPNK	K	D	sp|Q8K310|MATR3_MOUSE Matrin-3 OS=Mus musculus OX=10090 GN=Matr3 PE=1 SV=1	4025.77	2.01172	1		66.788	14.815	1e-15	20151011_QEp6_NaKr_SA_totalliver_HFD12_2_phospho.68893.3	0
70960	3707.41	3	MESEAGADDSAEEGDLLDDDDNEDRGDDQLELK	K	D	sp|Q9Z204|HNRPC_MOUSE Heterogeneous nuclear ribonucleoproteins C1/C2 OS=Mus musculus OX=10090 GN=Hnrnpc PE=1 SV=1	3706.41	1.00415	1	1M(15.9949), 10S(79.96633)	66.78	50.307	1.1e-15	20151011_QEp6_NaKr_SA_totalliver_HFD12_2_phospho.70960.3	0
103079	4049.84	3	GLLGYTEDQVVSCDFNSNSHSSTFDAGAGLALNDNFVK	K	L	sp|P16858|G3P_MOUSE Glyceraldehyde-3-phosphate dehydrogenase OS=Mus musculus OX=10090 GN=Gapdh PE=1 SV=2	4048.84	0.998291	0	13C(57.02146)	66.762	16.034	1e-15	20151011_QEp6_NaKr_SA_totalliver_HFD12_2_phospho.103079.3	0
100300	3597.64	4	FLSEHPGGEEVLLEQAGADATESFEDVGHSPDAR	R	E	sp|Q9CQX2|CYB5B_MOUSE Cytochrome b5 type B OS=Mus musculus OX=10090 GN=Cyb5b PE=1 SV=1	3595.63	2.00342	0		66.747	14.784	1e-15	20151014_QEp6_NaKr_SA_totalliver_control_2_phospho.100300.4	0
93476	2624.26	3	KGSLQDVDVAGFGNLGHSASFLAPR	R	G	sp|Q8K1N2|PHLB2_MOUSE Pleckstrin homology-like domain family B member 2 OS=Mus musculus OX=10090 GN=Phldb2 PE=1 SV=2	2622.26	2.00244	1	3S(79.96633)	66.744	16.372	1.1e-15	20151011_QEp6_NaKr_SA_totalliver_HFD12_2_phospho.93476.3	0
80975	2531.24	2	DGTVTAGNASGVSDGAGAVLLASEDAVK	K	K	sp|Q8BWT1|THIM_MOUSE 3-ketoacyl-CoA thiolase, mitochondrial OS=Mus musculus OX=10090 GN=Acaa2 PE=1 SV=3	2531.23	0.000244	0		66.74	11.148	1e-15	20151014_QEp6_NaKr_SA_totalliver_HFD3_2_phospho.80975.2	0
100613	2610.35	3	VLHDNFGLVEGLMTTVHALTATQK	K	T	sp|P16858|G3P_MOUSE Glyceraldehyde-3-phosphate dehydrogenase OS=Mus musculus OX=10090 GN=Gapdh PE=1 SV=2	2610.35	0.000977	0	13M(15.9949)	66.713	13.892	1.1e-15	20151011_QEp6_NaKr_SA_totalliver_HFD3_4_phospho.100613.3	0
36931	3327.43	4	HAEQNGPVDGQGDNPGSQAAEHGADTAVPSDGDK	K	K	sp|Q61316|HSP74_MOUSE Heat shock 70 kDa protein 4 OS=Mus musculus OX=10090 GN=Hspa4 PE=1 SV=1	3327.43	0.000488	0		66.685	10.941	1e-15	20151014_QEp6_NaKr_SA_totalliver_HFD3_2_phospho.36931.4	0
90493	3160.41	3	TLVLDCHYPEDELGHEDEAESDLFSLK	K	E	sp|O35658|C1QBP_MOUSE Complement component 1 Q subcomponent-binding protein, mitochondrial OS=Mus musculus OX=10090 GN=C1qbp PE=1 SV=1	3160.42	-0.004639	0	6C(57.02146)	66.678	12.397	1e-15	20151011_QEp6_NaKr_SA_totalliver_HFD12_1_phospho.90493.3	0
108863	3967.93	3	LFATEATSDWLNANNVPATPVAWPSQEGQNPSLSSLR	K	K	sp|Q8C196|CPSM_MOUSE Carbamoyl-phosphate synthase [ammonia], mitochondrial OS=Mus musculus OX=10090 GN=Cps1 PE=1 SV=2	3967.93	-0.002441	0		66.671	14.511	1e-15	20151011_QEp6_NaKr_SA_totalliver_HFD12_3_phospho.108863.3	0
111522	3385.69	3	RPLSASLGQLNEVGLPSAPLLSDESAVDLSNR	R	K	sp|Q4VGL6|RC3H1_MOUSE Roquin-1 OS=Mus musculus OX=10090 GN=Rc3h1 PE=1 SV=1	3384.69	1.00195	0	6S(79.96633)	66.669	64.326	1.1e-15	20151011_QEp6_NaKr_SA_totalliver_HFD12_1_phospho.111522.3	0
58458	3640.56	3	NSTPSEPDSGQGPPAEEEEGEEEAAKEEAEAQGVR	K	D	sp|P51859|HDGF_MOUSE Hepatoma-derived growth factor OS=Mus musculus OX=10090 GN=Hdgf PE=1 SV=2	3639.56	1.00293	1		66.663	13.952	1e-15	20151011_QEp6_NaKr_SA_totalliver_HFD12_1_phospho.58458.3	0
118848	3702.84	4	VVDNPLYLSDMGAALTGAESHELQDVLEETNLLK	R	R	sp|Q8CGK3|LONM_MOUSE Lon protease homolog, mitochondrial OS=Mus musculus OX=10090 GN=Lonp1 PE=1 SV=2	3699.82	3.02002	0	11M(15.9949)	66.66	15.992	1.1e-15	20151011_QEp6_NaKr_SA_totalliver_HFD12_2_phospho.118848.4	0
67445	4005.65	4	TVAQQHEEDGLEEEDDDDDELDDDDTLSDWNLRK	R	C	sp|Q8BFY9|TNPO1_MOUSE Transportin-1 OS=Mus musculus OX=10090 GN=Tnpo1 PE=1 SV=2	4003.65	2	1		66.653	15.405	1e-15	20151011_QEp6_NaKr_SA_totalliver_HFD3_3_phospho.67445.4	0
77163	2659.33	3	DGTVTAGNASGVSDGAGAVLLASEDAVKK	K	H	sp|Q8BWT1|THIM_MOUSE 3-ketoacyl-CoA thiolase, mitochondrial OS=Mus musculus OX=10090 GN=Acaa2 PE=1 SV=3	2659.33	0.003662	1		66.639	13.329	1e-15	20151011_QEp6_NaKr_SA_totalliver_HFD12_1_phospho.77163.3	0
86306	2947.32	3	DLEEFGENEEELVHSQELLSTEENK	K	T	sp|Q8CH25|SLTM_MOUSE SAFB-like transcription modulator OS=Mus musculus OX=10090 GN=Sltm PE=1 SV=1	2946.33	0.999268	0		66.63	14.855	1e-15	20151011_QEp6_NaKr_SA_totalliver_HFD3_4_phospho.86306.3	0
86372	4433.01	3	LNAAVASPEAASNQPEAASTHPVTTSTPEDLEQEASQTVGSMK	R	R	sp|Q60953-2|PML_MOUSE Isoform 2 of Protein PML OS=Mus musculus OX=10090 GN=Pml	4431.01	2.00732	0	7S(79.96633)	66.626	54.25	1.1e-15	20151014_QEp6_NaKr_SA_totalliver_control_4_phospho.86372.3	0
113825	3968.94	3	LFATEATSDWLNANNVPATPVAWPSQEGQNPSLSSLR	K	K	sp|Q8C196|CPSM_MOUSE Carbamoyl-phosphate synthase [ammonia], mitochondrial OS=Mus musculus OX=10090 GN=Cps1 PE=1 SV=2	3967.93	1.00122	0		66.624	13.674	1e-15	20151011_QEp6_NaKr_SA_totalliver_HFD12_1_phospho.113825.3	0
59571	2560.25	2	LVQDVANNTNEEAGDGTTTATVLAR	K	S	sp|P63038|CH60_MOUSE 60 kDa heat shock protein, mitochondrial OS=Mus musculus OX=10090 GN=Hspd1 PE=1 SV=1	2559.24	1.00513	0		66.615	13.952	1e-15	20151011_QEp6_NaKr_SA_totalliver_HFD3_3_phospho.59571.2	0
82539	3769.54	3	KFLESGGQDGAGDDEDLDLEEALEPDMEEDDDQK	K	A	sp|P09103|PDIA1_MOUSE Protein disulfide-isomerase OS=Mus musculus OX=10090 GN=P4hb PE=1 SV=2	3769.54	-0.00293	1	27M(15.9949)	66.611	48.185	1.1e-15	20151014_QEp6_NaKr_SA_totalliver_control_2_phospho.82539.3	0
56455	3640.56	3	NSTPSEPDSGQGPPAEEEEGEEEAAKEEAEAQGVR	K	D	sp|P51859|HDGF_MOUSE Hepatoma-derived growth factor OS=Mus musculus OX=10090 GN=Hdgf PE=1 SV=2	3639.56	1.00488	1		66.598	15.964	1e-15	20151011_QEp6_NaKr_SA_totalliver_HFD12_3_phospho.56455.3	0
125882	4522.99	3	SFSPDSEPDLGGYLEDSSPQESQDELDQYLSHLLQSTSLK	R	C	sp|Q8BWJ3|KPB2_MOUSE Phosphorylase b kinase regulatory subunit alpha, liver isoform OS=Mus musculus OX=10090 GN=Phka2 PE=1 SV=1	4520.99	1.99658	0	3S(79.96633)	66.588	65.066	1.1e-15	20151011_QEp6_NaKr_SA_totalliver_HFD12_2_phospho.125882.3	0
74157	2962.44	3	KTFPTVNPSTGEVLCQVAEGNKEDVDK	R	A	sp|P47738|ALDH2_MOUSE Aldehyde dehydrogenase, mitochondrial OS=Mus musculus OX=10090 GN=Aldh2 PE=1 SV=1	2961.44	1.00513	2	15C(57.02146)	66.565	16.588	1e-15	20151014_QEp6_NaKr_SA_totalliver_control_3_phospho.74157.3	0
69356	3691.42	3	MESEAGADDSAEEGDLLDDDDNEDRGDDQLELK	K	D	sp|Q9Z204|HNRPC_MOUSE Heterogeneous nuclear ribonucleoproteins C1/C2 OS=Mus musculus OX=10090 GN=Hnrnpc PE=1 SV=1	3690.42	1.00586	1	10S(79.96633)	66.538	56.529	1.1e-15	20151014_QEp6_NaKr_SA_totalliver_control_2_phospho.69356.3	0
105997	4842.15	4	GGLENMRPPNNTSPLQEDAENASCELCGLTLTEEDLSSHYLAK	R	H	sp|Q91VL9|ZBTB1_MOUSE Zinc finger and BTB domain-containing protein 1 OS=Mus musculus OX=10090 GN=Zbtb1 PE=1 SV=1	4840.13	2.02197	0	13S(79.96633), 24C(57.02146), 27C(57.02146)	66.531	64.4	1.1e-15	20151011_QEp6_NaKr_SA_totalliver_HFD3_3_phospho.105997.4	0
113981	3700.83	4	VVDNPLYLSDMGAALTGAESHELQDVLEETNLLK	R	R	sp|Q8CGK3|LONM_MOUSE Lon protease homolog, mitochondrial OS=Mus musculus OX=10090 GN=Lonp1 PE=1 SV=2	3699.82	1.01196	0	11M(15.9949)	66.524	15.29	1.1e-15	20151011_QEp6_NaKr_SA_totalliver_HFD12_3_phospho.113981.4	0
65589	3627.44	3	MESEAGADDSAEEGDLLDDDDNEDRGDDQLELK	K	D	sp|Q9Z204|HNRPC_MOUSE Heterogeneous nuclear ribonucleoproteins C1/C2 OS=Mus musculus OX=10090 GN=Hnrnpc PE=1 SV=1	3626.44	1.00024	1	1M(15.9949)	66.52	13.461	1.1e-15	20151014_QEp6_NaKr_SA_totalliver_control_2_phospho.65589.3	0
61374	3519.45	4	DPDSNPYSLLDNTESDQTADTDASESHHSTNR	K	R	sp|Q61584|FXR1_MOUSE Fragile X mental retardation syndrome-related protein 1 OS=Mus musculus OX=10090 GN=Fxr1 PE=1 SV=2	3518.46	0.99585	0		66.509	14.219	1e-15	20151014_QEp6_NaKr_SA_totalliver_HFD3_2_phospho.61374.4	0
109650	3385.69	3	RPLSASLGQLNEVGLPSAPLLSDESAVDLSNR	R	K	sp|Q4VGL6|RC3H1_MOUSE Roquin-1 OS=Mus musculus OX=10090 GN=Rc3h1 PE=1 SV=1	3384.69	0.999512	0	6S(79.96633)	66.482	61.916	1.1e-15	20151011_QEp6_NaKr_SA_totalliver_HFD3_4_phospho.109650.3	0
56144	2341.98	2	REDEEESLNEVGYDDLGGCR	K	K	sp|Q01853|TERA_MOUSE Transitional endoplasmic reticulum ATPase OS=Mus musculus OX=10090 GN=Vcp PE=1 SV=4	2340.98	1.00244	1	19C(57.02146)	66.476	10.864	1e-15	20151011_QEp6_NaKr_SA_totalliver_HFD12_1_phospho.56144.2	0
70676	3821.55	3	MEVAEANSPTEEEEEEEEEGEETLSEPRPHTR	-	S	sp|Q3UI43|BABA1_MOUSE BRISC and BRCA1-A complex member 1 OS=Mus musculus OX=10090 GN=Babam1 PE=1 SV=1	3820.54	1.00806	0	N-term(42.0106), 8S(79.96633)	66.469	63.215	1.1e-15	20151011_QEp6_NaKr_SA_totalliver_HFD12_2_phospho.70676.3	0
79590	3770.54	3	KFLESGGQDGAGDDEDLDLEEALEPDMEEDDDQK	K	A	sp|P09103|PDIA1_MOUSE Protein disulfide-isomerase OS=Mus musculus OX=10090 GN=P4hb PE=1 SV=2	3769.54	0.996582	1	27M(15.9949)	66.467	45.459	1.1e-15	20151011_QEp6_NaKr_SA_totalliver_HFD12_3_phospho.79590.3	0
58724	2579.2	3	AVPVSPSAVEEDEDEDGHTVVATAR	K	G	sp|P39447|ZO1_MOUSE Tight junction protein ZO-1 OS=Mus musculus OX=10090 GN=Tjp1 PE=1 SV=2	2579.2	0.003662	0		66.45	19.539	1e-15	20151014_QEp6_NaKr_SA_totalliver_HFD3_2_phospho.58724.3	0
89160	4841.96	4	LQDCSALCDEEDEEDEGEAADMEEYEESGLLETDEATLDTRK	K	L	sp|Q9CPX6|ATG3_MOUSE Ubiquitin-like-conjugating enzyme ATG3 OS=Mus musculus OX=10090 GN=Atg3 PE=1 SV=1	4838.95	3.00781	1	4C(57.02146), 8C(57.02146)	66.446	16.792	1e-15	20151011_QEp6_NaKr_SA_totalliver_HFD12_2_phospho.89160.4	0
64012	4075.51	4	CPFPAGAALACCSEDEEDDEEHEGGCGSPAGGEAATSAK	R	A	sp|Q8CES0|NAA30_MOUSE N-alpha-acetyltransferase 30 OS=Mus musculus OX=10090 GN=Naa30 PE=1 SV=2	4075.51	-0.000977	0	1C(57.02146), 11C(57.02146), 12C(57.02146), 13S(79.96633), 26C(57.02146)	66.401	41.317	1.1e-15	20151011_QEp6_NaKr_SA_totalliver_HFD12_1_phospho.64012.4	0
107981	4729.12	4	ANPDSLEPAGPSSPASVTVTVGDEGADTPVGAASLLGDEPESLEGDGGR	K	L	sp|Q9Z148|EHMT2_MOUSE Histone-lysine N-methyltransferase EHMT2 OS=Mus musculus OX=10090 GN=Ehmt2 PE=1 SV=2	4727.12	1.99902	0	13S(79.96633)	66.392	66.392	1.1e-15	20151011_QEp6_NaKr_SA_totalliver_HFD12_1_phospho.107981.4	0
113300	3515.79	3	KLPLTDPGPQSLPLLLSPTQEGPASGLYASVCK	R	Q	sp|Q9QZK7|DOK3_MOUSE Docking protein 3 OS=Mus musculus OX=10090 GN=Dok3 PE=1 SV=1	3513.78	2.00415	1	11S(79.96633), 32C(57.02146)	66.389	63.837	1.1e-15	20151011_QEp6_NaKr_SA_totalliver_HFD3_3_phospho.113300.3	0
56256	2620.17	3	SQSASSLDVSTHAPSEAAAGPGSELGK	R	G	sp|Q8CDA1|SAC2_MOUSE Phosphatidylinositide phosphatase SAC2 OS=Mus musculus OX=10090 GN=Inpp5f PE=1 SV=1	2620.17	0.004639	0	3S(79.96633)	66.388	60.338	1.1e-15	20151011_QEp6_NaKr_SA_totalliver_HFD12_2_phospho.56256.3	0
38921	2715.21	3	EAAEAEPAEPSSPAAEAEGASASSTSSPK	K	A	sp|P26645|MARCS_MOUSE Myristoylated alanine-rich C-kinase substrate OS=Mus musculus OX=10090 GN=Marcks PE=1 SV=2	2715.2	0.006348	0		66.383	19.844	1e-15	20151014_QEp6_NaKr_SA_totalliver_HFD3_2_phospho.38921.3	0
81035	3926.76	3	RAACEQLHQQQQQQQEETTAATLLLQGEEEGEED	K	-	sp|P42669|PURA_MOUSE Transcriptional activator protein Pur-alpha OS=Mus musculus OX=10090 GN=Pura PE=1 SV=1	3924.77	1.99512	1	4C(57.02146)	66.378	16.848	1e-15	20151011_QEp6_NaKr_SA_totalliver_HFD12_2_phospho.81035.3	0
128826	2454.37	2	TALLDAAGVASLLTTAEAVVTELPK	R	E	sp|P63038|CH60_MOUSE 60 kDa heat shock protein, mitochondrial OS=Mus musculus OX=10090 GN=Hspd1 PE=1 SV=1	2453.36	1.00464	0		66.374	14.41	1e-15	20151011_QEp6_NaKr_SA_totalliver_HFD12_2_phospho.128826.2	0
113746	2750.26	2	ELCFEVGEGESLDLPCGLEEALQR	R	M	sp|P30416|FKBP4_MOUSE Peptidyl-prolyl cis-trans isomerase FKBP4 OS=Mus musculus OX=10090 GN=Fkbp4 PE=1 SV=5	2749.26	1.00488	0	3C(57.02146), 16C(57.02146)	66.348	10.785	1e-15	20151011_QEp6_NaKr_SA_totalliver_HFD12_1_phospho.113746.2	0
54290	2620.17	3	SQSASSLDVSTHAPSEAAAGPGSELGK	R	G	sp|Q8CDA1|SAC2_MOUSE Phosphatidylinositide phosphatase SAC2 OS=Mus musculus OX=10090 GN=Inpp5f PE=1 SV=1	2620.17	0.002686	0	3S(79.96633)	66.342	60.504	1.1e-15	20151011_QEp6_NaKr_SA_totalliver_HFD12_3_phospho.54290.3	0
68990	4434.88	4	SSSQDSEVSTVVSNSSGETLGADSDLSSNAGDGPGGEGSAHLASSR	R	A	sp|Q80U28-2|MADD_MOUSE Isoform 2 of MAP kinase-activating death domain protein OS=Mus musculus OX=10090 GN=Madd	4431.87	3.00977	0	15S(79.96633)	66.32	65.542	1.1e-15	20151014_QEp6_NaKr_SA_totalliver_control_3_phospho.68990.4	0
59148	2559.24	2	LVQDVANNTNEEAGDGTTTATVLAR	K	S	sp|P63038|CH60_MOUSE 60 kDa heat shock protein, mitochondrial OS=Mus musculus OX=10090 GN=Hspd1 PE=1 SV=1	2559.24	0.000732	0		66.319	13.675	1e-15	20151011_QEp6_NaKr_SA_totalliver_HFD12_1_phospho.59148.2	0
121965	4643.36	4	TNLPFLQNVLNNQQFLAGTVDTQFLDENPELFQLRPAQNR	K	A	sp|Q05920|PYC_MOUSE Pyruvate carboxylase, mitochondrial OS=Mus musculus OX=10090 GN=Pc PE=1 SV=1	4642.36	1.00293	0		66.312	16.354	1e-15	20151011_QEp6_NaKr_SA_totalliver_HFD3_4_phospho.121965.4	0
43854	3177.38	4	KEEGEQEVAVDEGSDENKVEAEEEGAENK	R	D	sp|Q9JL35|HMGN5_MOUSE High mobility group nucleosome-binding domain-containing protein 5 OS=Mus musculus OX=10090 GN=Hmgn5 PE=1 SV=2	3176.38	1.00732	2		66.293	15.189	1e-15	20151011_QEp6_NaKr_SA_totalliver_HFD12_1_phospho.43854.4	0
104646	2537.16	2	AETSDVANAVLDGADCLMLSGETAK	R	G	sp|P53657|KPYR_MOUSE Pyruvate kinase PKLR OS=Mus musculus OX=10090 GN=Pklr PE=1 SV=1	2537.16	-0.000488	0	16C(57.02146)	66.27	12.229	1e-15	20151011_QEp6_NaKr_SA_totalliver_HFD12_1_phospho.104646.2	0
92563	3626.45	3	FLESGGQDGAGDDEDLDLEEALEPDMEEDDDQK	K	A	sp|P09103|PDIA1_MOUSE Protein disulfide-isomerase OS=Mus musculus OX=10090 GN=P4hb PE=1 SV=2	3625.45	0.999512	0		66.261	10.464	1e-15	20151014_QEp6_NaKr_SA_totalliver_HFD3_2_phospho.92563.3	0
44572	3577.55	4	EDRKEEGEQEVAVDEGSDENKVEAEEEGAENK	K	D	sp|Q9JL35|HMGN5_MOUSE High mobility group nucleosome-binding domain-containing protein 5 OS=Mus musculus OX=10090 GN=Hmgn5 PE=1 SV=2	3576.55	1.00684	3		66.26	16.475	1e-15	20151011_QEp6_NaKr_SA_totalliver_HFD3_3_phospho.44572.4	0
91825	3626.46	3	FLESGGQDGAGDDEDLDLEEALEPDMEEDDDQK	K	A	sp|P09103|PDIA1_MOUSE Protein disulfide-isomerase OS=Mus musculus OX=10090 GN=P4hb PE=1 SV=2	3625.45	1.00293	0		66.254	10.719	1e-15	20151014_QEp6_NaKr_SA_totalliver_control_2_phospho.91825.3	0
81558	3336.46	3	MESEQMLEGQTQVAENPHSEYGLTDSVER	-	L	sp|Q99LT0|DPY30_MOUSE Protein dpy-30 homolog OS=Mus musculus OX=10090 GN=Dpy30 PE=1 SV=1	3335.46	1.00195	0	N-term(42.0106)	66.252	18.323	1.1e-15	20151011_QEp6_NaKr_SA_totalliver_HFD12_2_phospho.81558.3	0
60829	2997.41	3	LQAALDNEAGGRPAMEPGNGSLDLGGDAAGR	R	S	sp|Q8VEK3|HNRPU_MOUSE Heterogeneous nuclear ribonucleoprotein U OS=Mus musculus OX=10090 GN=Hnrnpu PE=1 SV=1	2995.41	2.00147	0	15M(15.9949)	66.251	16.896	1.1e-15	20151011_QEp6_NaKr_SA_totalliver_HFD3_3_phospho.60829.3	0
81281	2532.24	2	DGTVTAGNASGVSDGAGAVLLASEDAVK	K	K	sp|Q8BWT1|THIM_MOUSE 3-ketoacyl-CoA thiolase, mitochondrial OS=Mus musculus OX=10090 GN=Acaa2 PE=1 SV=3	2531.23	1.00513	0		66.242	11.669	1e-15	20151011_QEp6_NaKr_SA_totalliver_HFD12_2_phospho.81281.2	0
94111	3597.64	4	FLSEHPGGEEVLLEQAGADATESFEDVGHSPDAR	R	E	sp|Q9CQX2|CYB5B_MOUSE Cytochrome b5 type B OS=Mus musculus OX=10090 GN=Cyb5b PE=1 SV=1	3595.63	2.01001	0		66.22	14.628	1e-15	20151011_QEp6_NaKr_SA_totalliver_HFD3_4_phospho.94111.4	0
93161	3626.46	3	FLESGGQDGAGDDEDLDLEEALEPDMEEDDDQK	K	A	sp|P09103|PDIA1_MOUSE Protein disulfide-isomerase OS=Mus musculus OX=10090 GN=P4hb PE=1 SV=2	3625.45	1.00195	0		66.218	10.11	1e-15	20151014_QEp6_NaKr_SA_totalliver_control_4_phospho.93161.3	0
92931	3626.46	3	FLESGGQDGAGDDEDLDLEEALEPDMEEDDDQK	K	A	sp|P09103|PDIA1_MOUSE Protein disulfide-isomerase OS=Mus musculus OX=10090 GN=P4hb PE=1 SV=2	3625.45	1.00635	0		66.21	11.773	1e-15	20151011_QEp6_NaKr_SA_totalliver_HFD3_3_phospho.92931.3	0
103132	4801.24	4	TEGALDDSLLGGNASAEGPEGEGTESTVVTGVDLVMNHHLQETSFTK	R	E	sp|P63028|TCTP_MOUSE Translationally-controlled tumor protein OS=Mus musculus OX=10090 GN=Tpt1 PE=1 SV=1	4799.24	2.00391	0		66.207	17.081	1e-15	20151011_QEp6_NaKr_SA_totalliver_HFD12_2_phospho.103132.4	0
106909	2489.27	2	KVSLLQLAENPELQLQPEGFR	R	M	sp|A2APT9|KLD7A_MOUSE Kelch domain-containing protein 7A OS=Mus musculus OX=10090 GN=Klhdc7a PE=1 SV=3	2488.27	1.00244	1	3S(79.96633)	66.196	16.067	1.1e-15	20151011_QEp6_NaKr_SA_totalliver_HFD12_2_phospho.106909.2	0
93692	3626.45	3	FLESGGQDGAGDDEDLDLEEALEPDMEEDDDQK	K	A	sp|P09103|PDIA1_MOUSE Protein disulfide-isomerase OS=Mus musculus OX=10090 GN=P4hb PE=1 SV=2	3625.45	1.00049	0		66.187	10.948	1e-15	20151011_QEp6_NaKr_SA_totalliver_HFD3_4_phospho.93692.3	0
81210	3971.89	4	SPAASGAPQAPAPAALLAGSPGGDAAPGPAPASSAPAGGEDAEKK	K	V	sp|Q9JKB3|YBOX3_MOUSE Y-box-binding protein 3 OS=Mus musculus OX=10090 GN=Ybx3 PE=1 SV=2	3969.87	2.01147	1	1S(79.96633)	66.169	61.498	1.1e-15	20151014_QEp6_NaKr_SA_totalliver_control_4_phospho.81210.4	0
104808	3906.81	3	LGPPSPGDDDEEAAVAAAAGVPAAAAGATGDLASAQLGGAPNR	K	W	sp|O70494|SP3_MOUSE Transcription factor Sp3 OS=Mus musculus OX=10090 GN=Sp3 PE=1 SV=2	3905.81	1.00439	0	5S(79.96633)	66.168	28.511	1.1e-15	20151014_QEp6_NaKr_SA_totalliver_control_3_phospho.104808.3	0
90602	3625.45	3	FLESGGQDGAGDDEDLDLEEALEPDMEEDDDQK	K	A	sp|P09103|PDIA1_MOUSE Protein disulfide-isomerase OS=Mus musculus OX=10090 GN=P4hb PE=1 SV=2	3625.45	0.001465	0		66.158	10.028	1e-15	20151011_QEp6_NaKr_SA_totalliver_HFD12_3_phospho.90602.3	0
55696	4488.94	4	VSSHVAATEGNPSDQSELESQMLTGAGDSETAHNTENTESNEK	R	K	sp|Q1HFZ0|NSUN2_MOUSE tRNA (cytosine(34)-C(5))-methyltransferase OS=Mus musculus OX=10090 GN=Nsun2 PE=1 SV=2	4487.94	1.00293	0		66.137	13.482	1e-15	20151011_QEp6_NaKr_SA_totalliver_HFD12_2_phospho.55696.4	0
91537	3471.55	3	VEMGTSSQNDVDMSWLPQETLNQLNKASPR	K	R	sp|Q9CY50|SSRA_MOUSE Translocon-associated protein subunit alpha OS=Mus musculus OX=10090 GN=Ssr1 PE=1 SV=1	3470.55	1.00171	1	3M(15.9949), 28S(79.96633)	66.136	45.374	1.1e-15	20151011_QEp6_NaKr_SA_totalliver_HFD3_4_phospho.91537.3	0
122923	3461.59	3	NASPYGSLNNLADGLSSLTEHFSDLTLTSEAR	R	K	sp|B2RVL6|ZCH24_MOUSE Zinc finger CCHC domain-containing protein 24 OS=Mus musculus OX=10090 GN=Zcchc24 PE=1 SV=1	3459.58	2.00293	0	3S(79.96633)	66.134	61.209	1.1e-15	20151011_QEp6_NaKr_SA_totalliver_HFD3_4_phospho.122923.3	0
36984	2868.32	3	EELQANGSAPAADKEEPASGSAATPAAAEK	K	D	sp|P26645|MARCS_MOUSE Myristoylated alanine-rich C-kinase substrate OS=Mus musculus OX=10090 GN=Marcks PE=1 SV=2	2867.34	0.982666	1		66.131	13.92	1e-15	20151011_QEp6_NaKr_SA_totalliver_HFD3_4_phospho.36984.3	0
125165	3461.58	3	NASPYGSLNNLADGLSSLTEHFSDLTLTSEAR	R	K	sp|B2RVL6|ZCH24_MOUSE Zinc finger CCHC domain-containing protein 24 OS=Mus musculus OX=10090 GN=Zcchc24 PE=1 SV=1	3459.58	2.00147	0	3S(79.96633)	66.129	61.059	1.1e-15	20151011_QEp6_NaKr_SA_totalliver_HFD12_1_phospho.125165.3	0
95236	3625.45	3	FLESGGQDGAGDDEDLDLEEALEPDMEEDDDQK	K	A	sp|P09103|PDIA1_MOUSE Protein disulfide-isomerase OS=Mus musculus OX=10090 GN=P4hb PE=1 SV=2	3625.45	-0.001953	0		66.127	11.076	1e-15	20151011_QEp6_NaKr_SA_totalliver_HFD3_4_phospho.95236.3	0
102901	3981.95	3	VYNLDFNPPQVQGLDDLTGEPLVQQEDDKPEAVAAR	R	L	sp|Q9WUR9|KAD4_MOUSE Adenylate kinase 4, mitochondrial OS=Mus musculus OX=10090 GN=Ak4 PE=1 SV=1	3979.94	2.00195	0		66.119	13.471	1e-15	20151011_QEp6_NaKr_SA_totalliver_HFD12_1_phospho.102901.3	0
123340	3460.58	3	NASPYGSLNNLADGLSSLTEHFSDLTLTSEAR	R	K	sp|B2RVL6|ZCH24_MOUSE Zinc finger CCHC domain-containing protein 24 OS=Mus musculus OX=10090 GN=Zcchc24 PE=1 SV=1	3459.58	0.997559	0	3S(79.96633)	66.115	61.151	1.1e-15	20151014_QEp6_NaKr_SA_totalliver_control_2_phospho.123340.3	0
92319	3597.64	4	FLSEHPGGEEVLLEQAGADATESFEDVGHSPDAR	R	E	sp|Q9CQX2|CYB5B_MOUSE Cytochrome b5 type B OS=Mus musculus OX=10090 GN=Cyb5b PE=1 SV=1	3595.63	2.00781	0		66.112	14.451	1e-15	20151011_QEp6_NaKr_SA_totalliver_HFD3_3_phospho.92319.4	0
76856	3926.77	3	RAACEQLHQQQQQQQEETTAATLLLQGEEEGEED	K	-	sp|P42669|PURA_MOUSE Transcriptional activator protein Pur-alpha OS=Mus musculus OX=10090 GN=Pura PE=1 SV=1	3924.77	2.0083	1	4C(57.02146)	66.106	17.938	1e-15	20151011_QEp6_NaKr_SA_totalliver_HFD12_1_phospho.76856.3	0
96822	3326.52	3	ESESCDCLQGFQLTHSLGGGTGSGMGTLLLSK	K	L	sp|Q7TMM9|TBB2A_MOUSE Tubulin beta-2A chain OS=Mus musculus OX=10090 GN=Tubb2a PE=1 SV=1	3326.52	-0.002686	0	5C(57.02146), 7C(57.02146)	66.095	15.992	1e-15	20151011_QEp6_NaKr_SA_totalliver_HFD12_2_phospho.96822.3	0
52201	3482.37	3	RGSPGGVEMNVELPQQEGDDDDDEDEEAAAGR	R	A	sp|Q9D6W8|BORC6_MOUSE BLOC-1-related complex subunit 6 OS=Mus musculus OX=10090 GN=Borcs6 PE=1 SV=1	3482.37	0	1	3S(79.96633), 9M(15.9949)	66.09	17.196	1.1e-15	20151014_QEp6_NaKr_SA_totalliver_HFD3_2_phospho.52201.3	0
34289	3329.43	3	HAEQNGPVDGQGDNPGSQAAEHGADTAVPSDGDK	K	K	sp|Q61316|HSP74_MOUSE Heat shock 70 kDa protein 4 OS=Mus musculus OX=10090 GN=Hspa4 PE=1 SV=1	3327.43	2.00488	0		66.076	14.488	1e-15	20151011_QEp6_NaKr_SA_totalliver_HFD12_2_phospho.34289.3	0
70959	3453.63	3	NNPALVVLGNNGQLNYDHQNDGATQALASCQR	K	D	sp|Q9D0F3|LMAN1_MOUSE Protein ERGIC-53 OS=Mus musculus OX=10090 GN=Lman1 PE=1 SV=1	3451.63	2.0022	0	30C(57.02146)	66.076	13.961	1e-15	20151011_QEp6_NaKr_SA_totalliver_HFD3_3_phospho.70959.3	0
117086	3886.9	3	KGEDLDFWLSTTPPPAAAPLPAPSTEELAASTLTSPK	K	D	sp|O54774|AP3D1_MOUSE AP-3 complex subunit delta-1 OS=Mus musculus OX=10090 GN=Ap3d1 PE=1 SV=1	3885.9	1.00732	1	12T(79.96633)	66.067	63.811	1.1e-15	20151011_QEp6_NaKr_SA_totalliver_HFD12_2_phospho.117086.3	0
108789	3386.7	3	RPLSASLGQLNEVGLPSAPLLSDESAVDLSNR	R	K	sp|Q4VGL6|RC3H1_MOUSE Roquin-1 OS=Mus musculus OX=10090 GN=Rc3h1 PE=1 SV=1	3384.69	2.00586	0	6S(79.96633)	66.063	61.29	1.1e-15	20151011_QEp6_NaKr_SA_totalliver_HFD3_3_phospho.108789.3	0
45953	2597.01	2	VPNFDQSDSDGDGVGDACDNCPQK	R	D	sp|Q9R0G6|COMP_MOUSE Cartilage oligomeric matrix protein OS=Mus musculus OX=10090 GN=Comp PE=1 SV=2	2596.01	1.00122	0	18C(57.02146), 21C(57.02146)	66.052	8.164	1e-15	20151011_QEp6_NaKr_SA_totalliver_HFD3_3_phospho.45953.2	0
109507	3906.81	3	LGPPSPGDDDEEAAVAAAAGVPAAAAGATGDLASAQLGGAPNR	K	W	sp|O70494|SP3_MOUSE Transcription factor Sp3 OS=Mus musculus OX=10090 GN=Sp3 PE=1 SV=2	3905.81	0.999756	0	5S(79.96633)	66.049	29.329	1.1e-15	20151011_QEp6_NaKr_SA_totalliver_HFD12_1_phospho.109507.3	0
108394	3905.8	4	LGPPSPGDDDEEAAVAAAAGVPAAAAGATGDLASAQLGGAPNR	K	W	sp|O70494|SP3_MOUSE Transcription factor Sp3 OS=Mus musculus OX=10090 GN=Sp3 PE=1 SV=2	3905.81	-0.003418	0	5S(79.96633)	66.036	26.999	1.1e-15	20151011_QEp6_NaKr_SA_totalliver_HFD3_4_phospho.108394.4	0
81380	3841.68	3	VEANLLSSEESLSASELSGEQLQEHGDHSCLSYR	K	G	sp|E9Q4Z2|ACACB_MOUSE Acetyl-CoA carboxylase 2 OS=Mus musculus OX=10090 GN=Acacb PE=1 SV=1	3840.68	1.00171	0	13S(79.96633), 30C(57.02146)	66.021	62.911	1.1e-15	20151011_QEp6_NaKr_SA_totalliver_HFD12_1_phospho.81380.3	0
84050	3840.65	3	RPQFSPLESCQAEAAAASNGTGDEEDDGPAAELLEK	K	L	sp|Q8BQM4|HEAT3_MOUSE HEAT repeat-containing protein 3 OS=Mus musculus OX=10090 GN=Heatr3 PE=1 SV=1	3839.65	1.00464	0	5S(79.96633), 10C(57.02146)	66.019	60.922	1.1e-15	20151011_QEp6_NaKr_SA_totalliver_HFD12_2_phospho.84050.3	0
120320	3700.9	3	AAPAAGGPGPAPAASSPPPAPGPAALPPALLTALGPAADSAR	R	R	tr|A0A0G2JDV2|A0A0G2JDV2_MOUSE Non-canonical poly(A) RNA polymerase PAPD7 OS=Mus musculus OX=10090 GN=Tent4a PE=1 SV=1	3698.88	2.01318	0	15S(79.96633)	66.013	66.013	1.1e-15	20151011_QEp6_NaKr_SA_totalliver_HFD12_1_phospho.120320.3	0
33564	3328.43	3	HAEQNGPVDGQGDNPGSQAAEHGADTAVPSDGDK	K	K	sp|Q61316|HSP74_MOUSE Heat shock 70 kDa protein 4 OS=Mus musculus OX=10090 GN=Hspa4 PE=1 SV=1	3327.43	1.00147	0		66.013	11.554	1e-15	20151011_QEp6_NaKr_SA_totalliver_HFD3_4_phospho.33564.3	0
75303	3759.87	3	VLSHALSEHVEDAGVHSGDATLMLPTQTLSQGALEK	R	V	sp|Q8C196|CPSM_MOUSE Carbamoyl-phosphate synthase [ammonia], mitochondrial OS=Mus musculus OX=10090 GN=Cps1 PE=1 SV=2	3756.86	3.00513	0	23M(15.9949)	65.985	15.327	1.1e-15	20151011_QEp6_NaKr_SA_totalliver_HFD3_4_phospho.75303.3	0
50197	2510.12	2	KPFMLDEEGDAQTEETQPSETK	K	E	sp|Q99L45|IF2B_MOUSE Eukaryotic translation initiation factor 2 subunit 2 OS=Mus musculus OX=10090 GN=Eif2s2 PE=1 SV=1	2509.12	1.00439	0		65.977	11.549	1e-15	20151011_QEp6_NaKr_SA_totalliver_HFD12_2_phospho.50197.2	0
35761	3328.42	3	HAEQNGPVDGQGDNPGSQAAEHGADTAVPSDGDK	K	K	sp|Q61316|HSP74_MOUSE Heat shock 70 kDa protein 4 OS=Mus musculus OX=10090 GN=Hspa4 PE=1 SV=1	3327.43	0.996338	0		65.973	9.819	1e-15	20151014_QEp6_NaKr_SA_totalliver_control_2_phospho.35761.3	0
70592	3453.62	3	NNPALVVLGNNGQLNYDHQNDGATQALASCQR	K	D	sp|Q9D0F3|LMAN1_MOUSE Protein ERGIC-53 OS=Mus musculus OX=10090 GN=Lman1 PE=1 SV=1	3451.63	1.99439	0	30C(57.02146)	65.97	14.95	1e-15	20151011_QEp6_NaKr_SA_totalliver_HFD12_3_phospho.70592.3	0
121892	3685.84	3	VVDNPLYLSDMGAALTGAESHELQDVLEETNLLK	R	R	sp|Q8CGK3|LONM_MOUSE Lon protease homolog, mitochondrial OS=Mus musculus OX=10090 GN=Lonp1 PE=1 SV=2	3683.82	2.01221	0		65.964	17.679	1e-15	20151011_QEp6_NaKr_SA_totalliver_HFD3_4_phospho.121892.3	0
70286	3540.59	3	VEEDGPTEGPTDLLDQNSPQCEDRELSPVGEK	K	G	sp|Q3UZ39|LRRF1_MOUSE Leucine-rich repeat flightless-interacting protein 1 OS=Mus musculus OX=10090 GN=Lrrfip1 PE=1 SV=2	3539.58	1.00293	1	21C(57.02146)	65.947	13.799	1e-15	20151011_QEp6_NaKr_SA_totalliver_HFD3_4_phospho.70286.3	0
117181	4310.02	3	EMQENDASMQNVVFDYLHATAFQGTPLAQAVEGPSENVR	R	R	sp|Q9CZ13|QCR1_MOUSE Cytochrome b-c1 complex subunit 1, mitochondrial OS=Mus musculus OX=10090 GN=Uqcrc1 PE=1 SV=2	4308.97	1.0542	0	2M(15.9949)	65.944	51.62	1.1e-15	20151011_QEp6_NaKr_SA_totalliver_HFD3_4_phospho.117181.3	0
68405	4005.65	4	TVAQQHEEDGLEEEDDDDDELDDDDTLSDWNLRK	R	C	sp|Q8BFY9|TNPO1_MOUSE Transportin-1 OS=Mus musculus OX=10090 GN=Tnpo1 PE=1 SV=2	4003.65	2.00147	1		65.942	13.279	1e-15	20151011_QEp6_NaKr_SA_totalliver_HFD12_1_phospho.68405.4	0
100606	3190.59	4	HAVSDPSLLDSLDLNEDEREVLLNNLNR	K	R	sp|Q6ZWX6|IF2A_MOUSE Eukaryotic translation initiation factor 2 subunit 1 OS=Mus musculus OX=10090 GN=Eif2s1 PE=1 SV=3	3189.59	0.999756	1		65.939	17.841	1e-15	20151011_QEp6_NaKr_SA_totalliver_HFD12_1_phospho.100606.4	0
72722	3451.62	3	NNPALVVLGNNGQLNYDHQNDGATQALASCQR	K	D	sp|Q9D0F3|LMAN1_MOUSE Protein ERGIC-53 OS=Mus musculus OX=10090 GN=Lman1 PE=1 SV=1	3451.63	-0.003662	0	30C(57.02146)	65.938	14.525	1e-15	20151014_QEp6_NaKr_SA_totalliver_HFD3_2_phospho.72722.3	0
58075	4884.85	4	ASSDSQDANQCCTSCEDNAPATSYCVECSEPLCETCVEAHQR	K	V	sp|Q62318|TIF1B_MOUSE Transcription intermediary factor 1-beta OS=Mus musculus OX=10090 GN=Trim28 PE=1 SV=3	4882.85	2	0	11C(57.02146), 12C(57.02146), 15C(57.02146), 25C(57.02146), 28C(57.02146), 33C(57.02146), 36C(57.02146)	65.933	10.146	1e-15	20151011_QEp6_NaKr_SA_totalliver_HFD12_3_phospho.58075.4	0
73365	3451.63	3	NNPALVVLGNNGQLNYDHQNDGATQALASCQR	K	D	sp|Q9D0F3|LMAN1_MOUSE Protein ERGIC-53 OS=Mus musculus OX=10090 GN=Lman1 PE=1 SV=1	3451.63	0.001221	0	30C(57.02146)	65.924	15.396	1e-15	20151014_QEp6_NaKr_SA_totalliver_HFD3_2_phospho.73365.3	0
75343	3453.62	3	NNPALVVLGNNGQLNYDHQNDGATQALASCQR	K	D	sp|Q9D0F3|LMAN1_MOUSE Protein ERGIC-53 OS=Mus musculus OX=10090 GN=Lman1 PE=1 SV=1	3451.63	1.99487	0	30C(57.02146)	65.914	14.412	1e-15	20151014_QEp6_NaKr_SA_totalliver_control_4_phospho.75343.3	0
73432	3453.62	3	NNPALVVLGNNGQLNYDHQNDGATQALASCQR	K	D	sp|Q9D0F3|LMAN1_MOUSE Protein ERGIC-53 OS=Mus musculus OX=10090 GN=Lman1 PE=1 SV=1	3451.63	1.99048	0	30C(57.02146)	65.909	14.135	1e-15	20151014_QEp6_NaKr_SA_totalliver_control_2_phospho.73432.3	0
117788	4293.99	3	EMQENDASMQNVVFDYLHATAFQGTPLAQAVEGPSENVR	R	R	sp|Q9CZ13|QCR1_MOUSE Cytochrome b-c1 complex subunit 1, mitochondrial OS=Mus musculus OX=10090 GN=Uqcrc1 PE=1 SV=2	4292.97	1.0166	0		65.908	14.007	1e-15	20151011_QEp6_NaKr_SA_totalliver_HFD3_4_phospho.117788.3	0
45219	2769.21	3	EGLCALGGTSEQSSVGTQHSYSEEEK	K	Y	sp|Q61233|PLSL_MOUSE Plastin-2 OS=Mus musculus OX=10090 GN=Lcp1 PE=1 SV=4	2769.2	0.00293	0	4C(57.02146)	65.908	15.983	1e-15	20151011_QEp6_NaKr_SA_totalliver_HFD3_3_phospho.45219.3	0
73043	3451.62	3	NNPALVVLGNNGQLNYDHQNDGATQALASCQR	K	D	sp|Q9D0F3|LMAN1_MOUSE Protein ERGIC-53 OS=Mus musculus OX=10090 GN=Lman1 PE=1 SV=1	3451.63	-0.003662	0	30C(57.02146)	65.903	14.535	1e-15	20151014_QEp6_NaKr_SA_totalliver_HFD3_2_phospho.73043.3	0
74131	3453.62	3	NNPALVVLGNNGQLNYDHQNDGATQALASCQR	K	D	sp|Q9D0F3|LMAN1_MOUSE Protein ERGIC-53 OS=Mus musculus OX=10090 GN=Lman1 PE=1 SV=1	3451.63	1.99463	0	30C(57.02146)	65.896	13.688	1e-15	20151014_QEp6_NaKr_SA_totalliver_control_3_phospho.74131.3	0
109729	3907.82	4	LGPPSPGDDDEEAAVAAAAGVPAAAAGATGDLASAQLGGAPNR	K	W	sp|O70494|SP3_MOUSE Transcription factor Sp3 OS=Mus musculus OX=10090 GN=Sp3 PE=1 SV=2	3905.81	2.01074	0	5S(79.96633)	65.891	29.131	1.1e-15	20151011_QEp6_NaKr_SA_totalliver_HFD12_1_phospho.109729.4	0
123133	3777.91	3	ALDVPGQVQVYELQPSNLEAEQPLQELMGAVVADK	K	D	sp|Q9JLV1|BAG3_MOUSE BAG family molecular chaperone regulator 3 OS=Mus musculus OX=10090 GN=Bag3 PE=1 SV=2	3777.91	-0.003174	0		65.887	16.38	1e-15	20151011_QEp6_NaKr_SA_totalliver_HFD12_2_phospho.123133.3	0
51131	2476.07	2	GADDAADADTALLNAEGGQNNSEEK	K	K	sp|Q8R5M8|CADM1_MOUSE Cell adhesion molecule 1 OS=Mus musculus OX=10090 GN=Cadm1 PE=1 SV=2	2475.06	1.00244	0		65.87	11.744	1e-15	20151011_QEp6_NaKr_SA_totalliver_HFD3_4_phospho.51131.2	0
79721	2771.25	2	LLEDGEDFSLNDALDSSNSMQTVQK	R	T	sp|P05784|K1C18_MOUSE Keratin, type I cytoskeletal 18 OS=Mus musculus OX=10090 GN=Krt18 PE=1 SV=5	2771.24	0.003418	0	20M(15.9949)	65.865	12.783	1.1e-15	20151011_QEp6_NaKr_SA_totalliver_HFD12_3_phospho.79721.2	0
79958	2425.21	2	STEPCAHLLVSSLGVVGTAEQNR	K	T	sp|O35215|DOPD_MOUSE D-dopachrome decarboxylase OS=Mus musculus OX=10090 GN=Ddt PE=1 SV=3	2424.21	1.00342	0	5C(57.02146)	65.859	12.816	1e-15	20151011_QEp6_NaKr_SA_totalliver_HFD12_2_phospho.79958.2	0
66254	3467.38	3	RGSPGGVEMNVELPQQEGDDDDDEDEEAAAGR	R	A	sp|Q9D6W8|BORC6_MOUSE BLOC-1-related complex subunit 6 OS=Mus musculus OX=10090 GN=Borcs6 PE=1 SV=1	3466.37	1.00366	1	3S(79.96633)	65.858	13.614	1.1e-15	20151011_QEp6_NaKr_SA_totalliver_HFD3_3_phospho.66254.3	0
127133	3611.86	4	KLDALTTGFGFPVGAATLADEVGVDVAQHVAEDLGK	K	A	sp|Q8BMS1|ECHA_MOUSE Trifunctional enzyme subunit alpha, mitochondrial OS=Mus musculus OX=10090 GN=Hadha PE=1 SV=1	3610.85	1.01001	1		65.839	13.857	1e-15	20151011_QEp6_NaKr_SA_totalliver_HFD12_1_phospho.127133.4	0
60517	4885.85	4	ASSDSQDANQCCTSCEDNAPATSYCVECSEPLCETCVEAHQR	K	V	sp|Q62318|TIF1B_MOUSE Transcription intermediary factor 1-beta OS=Mus musculus OX=10090 GN=Trim28 PE=1 SV=3	4882.85	3.00244	0	11C(57.02146), 12C(57.02146), 15C(57.02146), 25C(57.02146), 28C(57.02146), 33C(57.02146), 36C(57.02146)	65.837	10.001	1e-15	20151011_QEp6_NaKr_SA_totalliver_HFD12_1_phospho.60517.4	0
125373	3460.58	3	NASPYGSLNNLADGLSSLTEHFSDLTLTSEAR	R	K	sp|B2RVL6|ZCH24_MOUSE Zinc finger CCHC domain-containing protein 24 OS=Mus musculus OX=10090 GN=Zcchc24 PE=1 SV=1	3459.58	1.00147	0	3S(79.96633)	65.828	60.931	1.1e-15	20151011_QEp6_NaKr_SA_totalliver_HFD12_2_phospho.125373.3	0
86448	4841.98	4	FSAQGMGTFNPADYAEPANTDDNYGNSSGNTWNNTGHFEPDDGTR	R	L	sp|Q80X50|UBP2L_MOUSE Ubiquitin-associated protein 2-like OS=Mus musculus OX=10090 GN=Ubap2l PE=1 SV=1	4838.97	3.0044	0		65.826	12.006	1e-15	20151011_QEp6_NaKr_SA_totalliver_HFD12_1_phospho.86448.4	0
94831	3312.53	3	EAESCDCLQGFQLTHSLGGGTGSGMGTLLLSK	K	L	sp|Q9D6F9|TBB4A_MOUSE Tubulin beta-4A chain OS=Mus musculus OX=10090 GN=Tubb4a PE=1 SV=3	3310.53	2.00781	0	5C(57.02146), 7C(57.02146)	65.81	16.486	1e-15	20151011_QEp6_NaKr_SA_totalliver_HFD3_3_phospho.94831.3	0
97395	4670.26	4	ESQAVVDPPPQAVSTGTPQSPAVAAAAATTTATTTTTSGGHPLEFLR	R	N	sp|P54728|RD23B_MOUSE UV excision repair protein RAD23 homolog B OS=Mus musculus OX=10090 GN=Rad23b PE=1 SV=2	4669.25	1.00928	0	20S(79.96633)	65.798	62.711	1.1e-15	20151014_QEp6_NaKr_SA_totalliver_control_4_phospho.97395.4	0
83852	3264.54	3	LPSVEEAEVSKPSPPASKDEDEDFQALLR	R	T	sp|P57016|LAD1_MOUSE Ladinin-1 OS=Mus musculus OX=10090 GN=Lad1 PE=1 SV=1	3262.53	2.00708	1	3S(79.96633)	65.792	44.429	1.1e-15	20151014_QEp6_NaKr_SA_totalliver_control_3_phospho.83852.3	0
56364	2785.2	3	EGLCALGGTSELSSEGTQHSYSEEEK	K	Y	sp|Q99K51|PLST_MOUSE Plastin-3 OS=Mus musculus OX=10090 GN=Pls3 PE=1 SV=3	2784.2	0.998047	0	4C(57.02146)	65.791	14.213	1e-15	20151011_QEp6_NaKr_SA_totalliver_HFD3_3_phospho.56364.3	0
75151	2650.25	3	ELEELSERLEEAGGATSAQLEMNK	R	K	sp|Q5SX40|MYH1_MOUSE Myosin-1 OS=Mus musculus OX=10090 GN=Myh1 PE=1 SV=1	2649.24	1.00391	1	22M(15.9949)	65.781	18.167	1.1e-15	20151011_QEp6_NaKr_SA_totalliver_HFD3_3_phospho.75151.3	0
59085	3719.52	3	NSTPSEPDSGQGPPAEEEEGEEEAAKEEAEAQGVR	K	D	sp|P51859|HDGF_MOUSE Hepatoma-derived growth factor OS=Mus musculus OX=10090 GN=Hdgf PE=1 SV=2	3719.52	0.000977	1	3T(79.96633)	65.78	64.544	1.1e-15	20151014_QEp6_NaKr_SA_totalliver_HFD3_2_phospho.59085.3	0
97497	3598.64	4	FLSEHPGGEEVLLEQAGADATESFEDVGHSPDAR	R	E	sp|Q9CQX2|CYB5B_MOUSE Cytochrome b5 type B OS=Mus musculus OX=10090 GN=Cyb5b PE=1 SV=1	3595.63	3.01001	0		65.778	14.325	1e-15	20151011_QEp6_NaKr_SA_totalliver_HFD12_2_phospho.97497.4	0
21252	2966	3	CDNDNDCGDNSDEAGCSHSCSSTQFK	R	C	sp|Q91ZX7|LRP1_MOUSE Prolow-density lipoprotein receptor-related protein 1 OS=Mus musculus OX=10090 GN=Lrp1 PE=1 SV=1	2966.01	-0.003174	0	1C(57.02146), 7C(57.02146), 16C(57.02146), 20C(57.02146)	65.765	7.821	4.82781e-15	20151011_QEp6_NaKr_SA_totalliver_HFD12_1_phospho.21252.3	0
71920	2372.1	2	HSLGQEVLGLGGSQDESEVPVR	R	E	sp|P58871|TB182_MOUSE 182 kDa tankyrase-1-binding protein OS=Mus musculus OX=10090 GN=Tnks1bp1 PE=1 SV=2	2372.1	-0.002441	0	2S(79.96633)	65.76	25.787	1.1e-15	20151011_QEp6_NaKr_SA_totalliver_HFD3_4_phospho.71920.2	0
123346	3460.59	3	NASPYGSLNNLADGLSSLTEHFSDLTLTSEAR	R	K	sp|B2RVL6|ZCH24_MOUSE Zinc finger CCHC domain-containing protein 24 OS=Mus musculus OX=10090 GN=Zcchc24 PE=1 SV=1	3459.58	1.00708	0	5Y(79.96633)	65.753	65.753	1.1e-15	20151011_QEp6_NaKr_SA_totalliver_HFD12_2_phospho.123346.3	0
57193	2390.04	2	ASAVGSSDSGDPGCLEAEPGELER	R	E	sp|P97434|MPRIP_MOUSE Myosin phosphatase Rho-interacting protein OS=Mus musculus OX=10090 GN=Mprip PE=1 SV=2	2389.03	1.00391	0	14C(57.02146)	65.741	9.948	1e-15	20151011_QEp6_NaKr_SA_totalliver_HFD12_2_phospho.57193.2	0
103753	4085.07	4	SDDHVVSGTLVTPLPAVLGHEGAGLVESVGEGVTCVKPGDK	R	V	sp|P00329|ADH1_MOUSE Alcohol dehydrogenase 1 OS=Mus musculus OX=10090 GN=Adh1 PE=1 SV=2	4082.06	3.00977	0	35C(57.02146)	65.74	17.611	1e-15	20151011_QEp6_NaKr_SA_totalliver_HFD3_3_phospho.103753.4	0
74824	2649.24	3	ELEELSERLEEAGGATSAQLEMNK	R	K	sp|Q5SX40|MYH1_MOUSE Myosin-1 OS=Mus musculus OX=10090 GN=Myh1 PE=1 SV=1	2649.24	0.000244	1	22M(15.9949)	65.739	16.073	1.1e-15	20151011_QEp6_NaKr_SA_totalliver_HFD3_3_phospho.74824.3	0
125985	3423.59	3	NPAPCQDPLTGENLASCLQAEAEDLAAAVEAAK	R	L	sp|Q571I9|A16A1_MOUSE Aldehyde dehydrogenase family 16 member A1 OS=Mus musculus OX=10090 GN=Aldh16a1 PE=1 SV=2	3423.59	0.000488	0	5C(57.02146), 17C(57.02146)	65.691	14.103	1e-15	20151011_QEp6_NaKr_SA_totalliver_HFD12_2_phospho.125985.3	0
112351	4804.25	4	KDSLDLDVEAASSPAAAALEEDDSSGREDVQLVLLQADELHQGSK	R	Q	sp|Q3UJU9|RMD3_MOUSE Regulator of microtubule dynamics protein 3 OS=Mus musculus OX=10090 GN=Rmdn3 PE=1 SV=2	4801.25	3.00488	2	3S(79.96633)	65.688	53.413	1.1e-15	20151011_QEp6_NaKr_SA_totalliver_HFD12_1_phospho.112351.4	0
101202	3190.6	4	HAVSDPSLLDSLDLNEDEREVLLNNLNR	K	R	sp|Q6ZWX6|IF2A_MOUSE Eukaryotic translation initiation factor 2 subunit 1 OS=Mus musculus OX=10090 GN=Eif2s1 PE=1 SV=3	3189.59	1.00537	1		65.684	14.884	1e-15	20151011_QEp6_NaKr_SA_totalliver_HFD12_2_phospho.101202.4	0
35413	3328.43	3	HAEQNGPVDGQGDNPGSQAAEHGADTAVPSDGDK	K	K	sp|Q61316|HSP74_MOUSE Heat shock 70 kDa protein 4 OS=Mus musculus OX=10090 GN=Hspa4 PE=1 SV=1	3327.43	1.00269	0		65.683	12.385	1e-15	20151011_QEp6_NaKr_SA_totalliver_HFD3_3_phospho.35413.3	0
74671	3245.53	4	LRSLEALLEAGQAQDTQASHAEANQQQTR	R	L	sp|Q99PL5|RRBP1_MOUSE Ribosome-binding protein 1 OS=Mus musculus OX=10090 GN=Rrbp1 PE=1 SV=2	3243.53	2.0061	1	3S(79.96633)	65.682	65.682	1.1e-15	20151011_QEp6_NaKr_SA_totalliver_HFD12_2_phospho.74671.4	0
85295	4614.98	4	AEDSSDRPLEGHSYQNSSGDNSQNSNLDQSFWETFGSAEPPK	K	A	sp|Q9EPJ9|ARFG1_MOUSE ADP-ribosylation factor GTPase-activating protein 1 OS=Mus musculus OX=10090 GN=Arfgap1 PE=1 SV=2	4613.97	1.00342	0		65.677	11.004	1e-15	20151011_QEp6_NaKr_SA_totalliver_HFD12_2_phospho.85295.4	0
56624	3635.55	3	QLSYNCSDLDQSNVTEETPEGEEHPVADTENK	K	E	sp|Q9CY58|PAIRB_MOUSE Plasminogen activator inhibitor 1 RNA-binding protein OS=Mus musculus OX=10090 GN=Serbp1 PE=1 SV=2	3634.55	1.00244	0	6C(57.02146)	65.655	13.254	1e-15	20151011_QEp6_NaKr_SA_totalliver_HFD12_2_phospho.56624.3	0
89572	4118.95	3	QLQQAVTGLSNAAQATASDDAAQHQGGSGGELAYALNNFDK	K	Q	sp|P26231|CTNA1_MOUSE Catenin alpha-1 OS=Mus musculus OX=10090 GN=Ctnna1 PE=1 SV=1	4116.94	2.00928	0		65.64	17.467	2.69328e-14	20151011_QEp6_NaKr_SA_totalliver_HFD3_4_phospho.89572.3	0
58349	2955.23	2	GENPFELQDHPQDQQLEGDEEDEEK	K	L	sp|O88291|ZN326_MOUSE DBIRD complex subunit ZNF326 OS=Mus musculus OX=10090 GN=Znf326 PE=1 SV=1	2954.23	1.00195	0		65.629	12.493	1e-15	20151011_QEp6_NaKr_SA_totalliver_HFD12_2_phospho.58349.2	0
91202	3309.47	3	RSDSPELPFQAATGSSDGLDSSSSGNSFVGLR	R	V	sp|P70399|TP53B_MOUSE TP53-binding protein 1 OS=Mus musculus OX=10090 GN=Tp53bp1 PE=1 SV=3	3307.46	2.01172	1	4S(79.96633)	65.627	61.273	4.52159e-14	20151011_QEp6_NaKr_SA_totalliver_HFD12_2_phospho.91202.3	0
65516	2895.38	3	SLEALLEAGQAQDTQASHAEANQQQTR	R	L	sp|Q99PL5|RRBP1_MOUSE Ribosome-binding protein 1 OS=Mus musculus OX=10090 GN=Rrbp1 PE=1 SV=2	2894.38	1.00366	0		65.626	65.626	1e-15	20151011_QEp6_NaKr_SA_totalliver_HFD3_4_phospho.65516.3	0
108435	4804.25	4	KDSLDLDVEAASSPAAAALEEDDSSGREDVQLVLLQADELHQGSK	R	Q	sp|Q3UJU9|RMD3_MOUSE Regulator of microtubule dynamics protein 3 OS=Mus musculus OX=10090 GN=Rmdn3 PE=1 SV=2	4801.25	3.00098	2	3S(79.96633)	65.619	53.273	1.1e-15	20151011_QEp6_NaKr_SA_totalliver_HFD12_3_phospho.108435.4	0
44491	2770.21	3	EGLCALGGTSEQSSVGTQHSYSEEEK	K	Y	sp|Q61233|PLSL_MOUSE Plastin-2 OS=Mus musculus OX=10090 GN=Lcp1 PE=1 SV=4	2769.2	1.00366	0	4C(57.02146)	65.617	14.074	1e-15	20151011_QEp6_NaKr_SA_totalliver_HFD12_2_phospho.44491.3	0
113597	4804.24	4	KDSLDLDVEAASSPAAAALEEDDSSGREDVQLVLLQADELHQGSK	R	Q	sp|Q3UJU9|RMD3_MOUSE Regulator of microtubule dynamics protein 3 OS=Mus musculus OX=10090 GN=Rmdn3 PE=1 SV=2	4801.25	2.99805	2	3S(79.96633)	65.615	53.341	1.1e-15	20151011_QEp6_NaKr_SA_totalliver_HFD12_2_phospho.113597.4	0
71100	2169.01	2	EHGLSSDVVQNLQDLCNNK	R	H	sp|Q3UPF5|ZCCHV_MOUSE Zinc finger CCCH-type antiviral protein 1 OS=Mus musculus OX=10090 GN=Zc3hav1 PE=1 SV=1	2169.01	0.002441	0	16C(57.02146)	65.611	11.434	1e-15	20151014_QEp6_NaKr_SA_totalliver_HFD3_2_phospho.71100.2	0
103372	4050.83	3	GLLGYTEDQVVSCDFNSNSHSSTFDAGAGLALNDNFVK	K	L	sp|P16858|G3P_MOUSE Glyceraldehyde-3-phosphate dehydrogenase OS=Mus musculus OX=10090 GN=Gapdh PE=1 SV=2	4048.84	1.99463	0	13C(57.02146)	65.603	16.058	1e-15	20151011_QEp6_NaKr_SA_totalliver_HFD12_1_phospho.103372.3	0
59777	4885.85	4	ASSDSQDANQCCTSCEDNAPATSYCVECSEPLCETCVEAHQR	K	V	sp|Q62318|TIF1B_MOUSE Transcription intermediary factor 1-beta OS=Mus musculus OX=10090 GN=Trim28 PE=1 SV=3	4882.85	3.00293	0	11C(57.02146), 12C(57.02146), 15C(57.02146), 25C(57.02146), 28C(57.02146), 33C(57.02146), 36C(57.02146)	65.602	12.007	1e-15	20151014_QEp6_NaKr_SA_totalliver_control_2_phospho.59777.4	0
112640	4804.25	4	KDSLDLDVEAASSPAAAALEEDDSSGREDVQLVLLQADELHQGSK	R	Q	sp|Q3UJU9|RMD3_MOUSE Regulator of microtubule dynamics protein 3 OS=Mus musculus OX=10090 GN=Rmdn3 PE=1 SV=2	4801.25	3.00537	2	3S(79.96633)	65.595	57.897	1.1e-15	20151011_QEp6_NaKr_SA_totalliver_HFD12_1_phospho.112640.4	0
112619	3246.49	4	MVNSVEGCADDALAGLVASNPDLQLLQGHR	K	V	sp|Q8VC30|TKFC_MOUSE Triokinase/FMN cyclase OS=Mus musculus OX=10090 GN=Tkfc PE=1 SV=1	3245.48	1.00122	0	1M(15.9949), 4S(79.96633), 8C(57.02146)	65.59	27.248	1.1e-15	20151011_QEp6_NaKr_SA_totalliver_HFD3_4_phospho.112619.4	0
106787	4804.26	4	KDSLDLDVEAASSPAAAALEEDDSSGREDVQLVLLQADELHQGSK	R	Q	sp|Q3UJU9|RMD3_MOUSE Regulator of microtubule dynamics protein 3 OS=Mus musculus OX=10090 GN=Rmdn3 PE=1 SV=2	4801.25	3.0166	2	3S(79.96633)	65.588	53.142	1.1e-15	20151011_QEp6_NaKr_SA_totalliver_HFD3_3_phospho.106787.4	0
112577	3585.62	3	HDSEQDNSDNNTLFVQGLGENVTLESVADYFK	R	Q	sp|P56959|FUS_MOUSE RNA-binding protein FUS OS=Mus musculus OX=10090 GN=Fus PE=1 SV=1	3584.62	1.00464	0		65.588	14.179	1e-15	20151011_QEp6_NaKr_SA_totalliver_HFD3_3_phospho.112577.3	0
113239	4803.25	4	KDSLDLDVEAASSPAAAALEEDDSSGREDVQLVLLQADELHQGSK	R	Q	sp|Q3UJU9|RMD3_MOUSE Regulator of microtubule dynamics protein 3 OS=Mus musculus OX=10090 GN=Rmdn3 PE=1 SV=2	4801.25	2.00488	2	3S(79.96633)	65.584	53.314	1.1e-15	20151011_QEp6_NaKr_SA_totalliver_HFD12_2_phospho.113239.4	0
79769	3840.68	3	VEANLLSSEESLSASELSGEQLQEHGDHSCLSYR	K	G	sp|E9Q4Z2|ACACB_MOUSE Acetyl-CoA carboxylase 2 OS=Mus musculus OX=10090 GN=Acacb PE=1 SV=1	3840.68	0.00415	0	8S(79.96633), 30C(57.02146)	65.583	65.583	1.1e-15	20151011_QEp6_NaKr_SA_totalliver_HFD3_3_phospho.79769.3	0
78981	2470.13	2	VVRNEFTLGEECELETMTGEK	K	V	sp|P12710|FABPL_MOUSE Fatty acid-binding protein, liver OS=Mus musculus OX=10090 GN=Fabp1 PE=1 SV=2	2470.14	-0.000977	1	12C(57.02146)	65.575	16.312	1e-15	20151014_QEp6_NaKr_SA_totalliver_control_2_phospho.78981.2	0
89561	4002.74	3	LEDQMQEDREEGSFTEGLSEASLPSGLMEGSAEDAEK	K	S	sp|Q63918|CAVN2_MOUSE Caveolae-associated protein 2 OS=Mus musculus OX=10090 GN=Cavin2 PE=1 SV=3	4000.73	2.00928	1		65.569	16.722	1e-15	20151011_QEp6_NaKr_SA_totalliver_HFD3_4_phospho.89561.3	0
63341	3460.66	3	LLAASSRPNQAGSEGQLVLSSSQSEESDLGEEGK	R	K	sp|Q8K3H0|DP13A_MOUSE DCC-interacting protein 13-alpha OS=Mus musculus OX=10090 GN=Appl1 PE=1 SV=1	3459.66	0.999268	0		65.555	15.22	1e-15	20151011_QEp6_NaKr_SA_totalliver_HFD12_1_phospho.63341.3	0
77640	3397.5	4	VKASPLTNDGEDEFVPSDGLDKDEYAFSSGK	K	S	sp|Q64511|TOP2B_MOUSE DNA topoisomerase 2-beta OS=Mus musculus OX=10090 GN=Top2b PE=1 SV=2	3396.49	1.00342	2	4S(79.96633)	65.552	60.628	1.1e-15	20151014_QEp6_NaKr_SA_totalliver_control_2_phospho.77640.4	0
71820	3742.62	3	HALASDGPGEAAAGPEAEQFPESSELEDDDAEGLSSR	R	L	sp|Q3UR97|SNX21_MOUSE Sorting nexin-21 OS=Mus musculus OX=10090 GN=Snx21 PE=1 SV=1	3740.62	1.99902	0		65.549	16.873	1e-15	20151014_QEp6_NaKr_SA_totalliver_control_2_phospho.71820.3	0
81947	4615.98	4	AEDSSDRPLEGHSYQNSSGDNSQNSNLDQSFWETFGSAEPPK	K	A	sp|Q9EPJ9|ARFG1_MOUSE ADP-ribosylation factor GTPase-activating protein 1 OS=Mus musculus OX=10090 GN=Arfgap1 PE=1 SV=2	4613.97	2.00635	0		65.545	11.009	1e-15	20151011_QEp6_NaKr_SA_totalliver_HFD3_3_phospho.81947.4	0
92219	2937.23	2	EQSELDQDLEDVEEVEEEETGEETK	K	L	sp|P28656|NP1L1_MOUSE Nucleosome assembly protein 1-like 1 OS=Mus musculus OX=10090 GN=Nap1l1 PE=1 SV=2	2937.23	0.000732	0		65.545	13.562	1e-15	20151011_QEp6_NaKr_SA_totalliver_HFD3_3_phospho.92219.2	0
109186	4842.14	4	GGLENMRPPNNTSPLQEDAENASCELCGLTLTEEDLSSHYLAK	R	H	sp|Q91VL9|ZBTB1_MOUSE Zinc finger and BTB domain-containing protein 1 OS=Mus musculus OX=10090 GN=Zbtb1 PE=1 SV=1	4840.13	2.01123	0	12T(79.96633), 24C(57.02146), 27C(57.02146)	65.54	65.54	1.1e-15	20151011_QEp6_NaKr_SA_totalliver_HFD12_1_phospho.109186.4	0
108172	4803.25	4	KDSLDLDVEAASSPAAAALEEDDSSGREDVQLVLLQADELHQGSK	R	Q	sp|Q3UJU9|RMD3_MOUSE Regulator of microtubule dynamics protein 3 OS=Mus musculus OX=10090 GN=Rmdn3 PE=1 SV=2	4801.25	2.00049	2	3S(79.96633)	65.538	53.274	1.1e-15	20151011_QEp6_NaKr_SA_totalliver_HFD12_3_phospho.108172.4	0
101460	2394.08	2	GMSADPEEYDLADLSSLPELDK	R	S	sp|P37040|NCPR_MOUSE NADPH--cytochrome P450 reductase OS=Mus musculus OX=10090 GN=Por PE=1 SV=2	2394.08	0.001465	0		65.532	9.639	1e-15	20151011_QEp6_NaKr_SA_totalliver_HFD12_1_phospho.101460.2	0
83080	2532.24	2	DGTVTAGNASGVSDGAGAVLLASEDAVK	K	K	sp|Q8BWT1|THIM_MOUSE 3-ketoacyl-CoA thiolase, mitochondrial OS=Mus musculus OX=10090 GN=Acaa2 PE=1 SV=3	2531.23	1.00391	0		65.503	13.014	1e-15	20151014_QEp6_NaKr_SA_totalliver_control_4_phospho.83080.2	0
122429	2985.5	2	TGPAATTLSDTAAAESLVDSSEVTVLGFFK	R	D	sp|P09103|PDIA1_MOUSE Protein disulfide-isomerase OS=Mus musculus OX=10090 GN=P4hb PE=1 SV=2	2984.49	1.01196	0		65.498	11.209	1e-15	20151011_QEp6_NaKr_SA_totalliver_HFD12_1_phospho.122429.2	0
73540	2246.1	2	DLGLSESGEDVNAALLDESGKK	K	F	sp|P08003|PDIA4_MOUSE Protein disulfide-isomerase A4 OS=Mus musculus OX=10090 GN=Pdia4 PE=1 SV=3	2246.09	0.003906	1		65.496	13.025	1e-15	20151011_QEp6_NaKr_SA_totalliver_HFD3_4_phospho.73540.2	0
111086	3729.63	3	LADFGLSNMMSDGEFLRTSCGSPNYAAPEVLSGR	K	L	sp|Q5EG47|AAPK1_MOUSE 5'-AMP-activated protein kinase catalytic subunit alpha-1 OS=Mus musculus OX=10090 GN=Prkaa1 PE=1 SV=2	3728.63	1.00195	1	18T(79.96633), 20C(57.02146)	65.49	62.379	1.1e-15	20151011_QEp6_NaKr_SA_totalliver_HFD12_2_phospho.111086.3	0
57415	2323.16	3	HVGDLGNVTAGKDGVANVSLEDR	R	V	sp|P08228|SODC_MOUSE Superoxide dismutase [Cu-Zn] OS=Mus musculus OX=10090 GN=Sod1 PE=1 SV=2	2322.16	1.00439	1		65.486	19.825	1e-15	20151011_QEp6_NaKr_SA_totalliver_HFD3_3_phospho.57415.3	0
52002	2475.06	2	GADDAADADTALLNAEGGQNNSEEK	K	K	sp|Q8R5M8|CADM1_MOUSE Cell adhesion molecule 1 OS=Mus musculus OX=10090 GN=Cadm1 PE=1 SV=2	2475.06	-0.000488	0		65.483	11.553	1e-15	20151011_QEp6_NaKr_SA_totalliver_HFD12_1_phospho.52002.2	0
110620	4804.25	4	KDSLDLDVEAASSPAAAALEEDDSSGREDVQLVLLQADELHQGSK	R	Q	sp|Q3UJU9|RMD3_MOUSE Regulator of microtubule dynamics protein 3 OS=Mus musculus OX=10090 GN=Rmdn3 PE=1 SV=2	4801.25	3.00586	2	3S(79.96633)	65.479	52.795	1.1e-15	20151011_QEp6_NaKr_SA_totalliver_HFD3_4_phospho.110620.4	0
118371	2725.32	2	DQVAYSDASPFLVLSEASLEDLNSR	K	L	sp|Q9CW42|MARC1_MOUSE Mitochondrial amidoxime-reducing component 1 OS=Mus musculus OX=10090 GN=Marc1 PE=1 SV=2	2725.31	0.009766	0		65.469	12.99	1e-15	20151011_QEp6_NaKr_SA_totalliver_HFD3_4_phospho.118371.2	0
63160	4216.82	4	SATPVNCDQPDLLASPTAGSGGHSASGPATEQCEAVENQPK	R	A	sp|B9EKI3|TMF1_MOUSE TATA element modulatory factor OS=Mus musculus OX=10090 GN=Tmf1 PE=1 SV=2	4214.82	2.00635	0	3T(79.96633), 7C(57.02146), 33C(57.02146)	65.463	63.084	1.1e-15	20151014_QEp6_NaKr_SA_totalliver_control_3_phospho.63160.4	0
34477	2264.94	2	LERENAEVDGDDDAEEMEAK	R	A	sp|Q6ZWX6|IF2A_MOUSE Eukaryotic translation initiation factor 2 subunit 1 OS=Mus musculus OX=10090 GN=Eif2s1 PE=1 SV=3	2263.94	0.998779	1		65.459	12.857	1e-15	20151011_QEp6_NaKr_SA_totalliver_HFD12_2_phospho.34477.2	0
80174	2464.22	2	LAELEEFLNGPNNAHLQQVGDR	R	C	sp|Q68FD5|CLH1_MOUSE Clathrin heavy chain 1 OS=Mus musculus OX=10090 GN=Cltc PE=1 SV=3	2463.21	1.00342	0		65.458	14.325	1e-15	20151011_QEp6_NaKr_SA_totalliver_HFD3_4_phospho.80174.2	0
109754	4804.25	4	KDSLDLDVEAASSPAAAALEEDDSSGREDVQLVLLQADELHQGSK	R	Q	sp|Q3UJU9|RMD3_MOUSE Regulator of microtubule dynamics protein 3 OS=Mus musculus OX=10090 GN=Rmdn3 PE=1 SV=2	4801.25	3.00684	2	3S(79.96633)	65.457	52.721	1.1e-15	20151011_QEp6_NaKr_SA_totalliver_HFD3_4_phospho.109754.4	0
70926	2170.02	2	EHGLSSDVVQNLQDLCNNK	R	H	sp|Q3UPF5|ZCCHV_MOUSE Zinc finger CCCH-type antiviral protein 1 OS=Mus musculus OX=10090 GN=Zc3hav1 PE=1 SV=1	2169.01	1.00342	0	16C(57.02146)	65.457	11.3	1e-15	20151011_QEp6_NaKr_SA_totalliver_HFD12_2_phospho.70926.2	0
68237	2170.02	2	EHGLSSDVVQNLQDLCNNK	R	H	sp|Q3UPF5|ZCCHV_MOUSE Zinc finger CCCH-type antiviral protein 1 OS=Mus musculus OX=10090 GN=Zc3hav1 PE=1 SV=1	2169.01	1.00464	0	16C(57.02146)	65.455	12.166	1e-15	20151011_QEp6_NaKr_SA_totalliver_HFD12_3_phospho.68237.2	0
94950	2938.23	2	EQSELDQDLEDVEEVEEEETGEETK	K	L	sp|P28656|NP1L1_MOUSE Nucleosome assembly protein 1-like 1 OS=Mus musculus OX=10090 GN=Nap1l1 PE=1 SV=2	2937.23	1.00073	0		65.454	14.468	1e-15	20151011_QEp6_NaKr_SA_totalliver_HFD12_1_phospho.94950.2	0
120342	2985.49	2	TGPAATTLSDTAAAESLVDSSEVTVLGFFK	R	D	sp|P09103|PDIA1_MOUSE Protein disulfide-isomerase OS=Mus musculus OX=10090 GN=P4hb PE=1 SV=2	2984.49	1.00464	0		65.453	11.246	1e-15	20151011_QEp6_NaKr_SA_totalliver_HFD3_4_phospho.120342.2	0
71326	2169.02	2	EHGLSSDVVQNLQDLCNNK	R	H	sp|Q3UPF5|ZCCHV_MOUSE Zinc finger CCCH-type antiviral protein 1 OS=Mus musculus OX=10090 GN=Zc3hav1 PE=1 SV=1	2169.01	0.003418	0	16C(57.02146)	65.452	12.132	1e-15	20151011_QEp6_NaKr_SA_totalliver_HFD12_2_phospho.71326.2	0
104632	3907.82	3	LGPPSPGDDDEEAAVAAAAGVPAAAAGATGDLASAQLGGAPNR	K	W	sp|O70494|SP3_MOUSE Transcription factor Sp3 OS=Mus musculus OX=10090 GN=Sp3 PE=1 SV=2	3905.81	2.01562	0	5S(79.96633)	65.446	26.67	1.1e-15	20151011_QEp6_NaKr_SA_totalliver_HFD12_3_phospho.104632.3	0
98333	3575.57	3	LGLGLDEDDPTVDDTSAAVTEEMPPLEGDDDTSR	K	M	sp|P07901|HS90A_MOUSE Heat shock protein HSP 90-alpha OS=Mus musculus OX=10090 GN=Hsp90aa1 PE=1 SV=4	3574.56	1.0061	0		65.44	11.057	1e-15	20151011_QEp6_NaKr_SA_totalliver_HFD12_2_phospho.98333.3	0
68481	2169.01	2	EHGLSSDVVQNLQDLCNNK	R	H	sp|Q3UPF5|ZCCHV_MOUSE Zinc finger CCCH-type antiviral protein 1 OS=Mus musculus OX=10090 GN=Zc3hav1 PE=1 SV=1	2169.01	0.001709	0	16C(57.02146)	65.44	11.955	1e-15	20151011_QEp6_NaKr_SA_totalliver_HFD3_4_phospho.68481.2	0
84338	3969.82	3	NQEGLCDFPSPENSQGLLQTPDLASPSADRPEGEGQK	K	V	sp|Q8BWS5|GRIN3_MOUSE G protein-regulated inducer of neurite outgrowth 3 OS=Mus musculus OX=10090 GN=Gprin3 PE=1 SV=1	3967.81	2.00391	0	6C(57.02146)	65.439	16.352	1e-15	20151011_QEp6_NaKr_SA_totalliver_HFD3_4_phospho.84338.3	0
81971	3759.64	3	NGGSFEDDLSLGAEANHLHEPDAQVENCNNLLAK	R	E	sp|Q922B9|ITPI2_MOUSE Protein ITPRID2 OS=Mus musculus OX=10090 GN=Itprid2 PE=1 SV=3	3757.63	2.00488	0	4S(79.96633), 28C(57.02146)	65.437	52.819	1.1e-15	20151011_QEp6_NaKr_SA_totalliver_HFD3_4_phospho.81971.3	0
112003	2865.44	3	DATSLLAAGEGGLLDEVEPLRPDELER	R	L	sp|Q8CI08|SLAI2_MOUSE SLAIN motif-containing protein 2 OS=Mus musculus OX=10090 GN=Slain2 PE=1 SV=2	2864.44	1.00195	0		65.437	17.741	1e-15	20151011_QEp6_NaKr_SA_totalliver_HFD3_4_phospho.112003.3	0
109729	3741.67	3	NEEDVGAGDQGLMFGYATDETEECMPLTLVLAHK	R	L	sp|Q91X83|METK1_MOUSE S-adenosylmethionine synthase isoform type-1 OS=Mus musculus OX=10090 GN=Mat1a PE=1 SV=1	3739.67	2.00024	0	24C(57.02146)	65.433	13.021	1e-15	20151011_QEp6_NaKr_SA_totalliver_HFD12_3_phospho.109729.3	0
69614	2170.01	2	EHGLSSDVVQNLQDLCNNK	R	H	sp|Q3UPF5|ZCCHV_MOUSE Zinc finger CCCH-type antiviral protein 1 OS=Mus musculus OX=10090 GN=Zc3hav1 PE=1 SV=1	2169.01	1.0022	0	16C(57.02146)	65.43	12.197	1e-15	20151011_QEp6_NaKr_SA_totalliver_HFD12_1_phospho.69614.2	0
86274	4841.98	4	FSAQGMGTFNPADYAEPANTDDNYGNSSGNTWNNTGHFEPDDGTR	R	L	sp|Q80X50|UBP2L_MOUSE Ubiquitin-associated protein 2-like OS=Mus musculus OX=10090 GN=Ubap2l PE=1 SV=1	4838.97	3.00488	0		65.422	14.452	1e-15	20151011_QEp6_NaKr_SA_totalliver_HFD12_2_phospho.86274.4	0
102511	3928.65	3	SQEDEEELSTSPGVSEFVSDAFDTCSLNQEDLRK	K	E	sp|Q9D5V6|SYAP1_MOUSE Synapse-associated protein 1 OS=Mus musculus OX=10090 GN=Syap1 PE=1 SV=1	3927.65	1.00293	1	9S(79.96633), 25C(57.02146)	65.41	65.41	1.1e-15	20151014_QEp6_NaKr_SA_totalliver_control_4_phospho.102511.3	0
108896	4803.25	4	KDSLDLDVEAASSPAAAALEEDDSSGREDVQLVLLQADELHQGSK	R	Q	sp|Q3UJU9|RMD3_MOUSE Regulator of microtubule dynamics protein 3 OS=Mus musculus OX=10090 GN=Rmdn3 PE=1 SV=2	4801.25	2.00586	2	3S(79.96633)	65.405	52.671	1.1e-15	20151011_QEp6_NaKr_SA_totalliver_HFD3_4_phospho.108896.4	0
118775	4309.97	3	EMQENDASMQNVVFDYLHATAFQGTPLAQAVEGPSENVR	R	R	sp|Q9CZ13|QCR1_MOUSE Cytochrome b-c1 complex subunit 1, mitochondrial OS=Mus musculus OX=10090 GN=Uqcrc1 PE=1 SV=2	4308.97	0.998047	0	2M(15.9949)	65.403	57.463	1.1e-15	20151014_QEp6_NaKr_SA_totalliver_control_2_phospho.118775.3	0
98461	3579.51	3	MNGPVDGLCDHSLSEEGAFMFTSESVGEGHPDK	-	L	sp|Q91X83|METK1_MOUSE S-adenosylmethionine synthase isoform type-1 OS=Mus musculus OX=10090 GN=Mat1a PE=1 SV=1	3577.51	2.00049	0	N-term(42.0106), 9C(57.02146)	65.388	13.916	1.1e-15	20151011_QEp6_NaKr_SA_totalliver_HFD12_2_phospho.98461.3	0
37455	3327.42	4	HAEQNGPVDGQGDNPGSQAAEHGADTAVPSDGDK	K	K	sp|Q61316|HSP74_MOUSE Heat shock 70 kDa protein 4 OS=Mus musculus OX=10090 GN=Hspa4 PE=1 SV=1	3327.43	-0.001465	0		65.388	11.17	1e-15	20151014_QEp6_NaKr_SA_totalliver_control_4_phospho.37455.4	0
89692	4510.92	4	QCACAEDQVLDTDGVTCLANPSYVPPPQCQPGEFACANNR	R	C	sp|Q91ZX7|LRP1_MOUSE Prolow-density lipoprotein receptor-related protein 1 OS=Mus musculus OX=10090 GN=Lrp1 PE=1 SV=1	4508.92	2.00342	0	2C(57.02146), 4C(57.02146), 17C(57.02146), 29C(57.02146), 36C(57.02146)	65.383	11.952	1e-15	20151014_QEp6_NaKr_SA_totalliver_control_3_phospho.89692.4	0
107929	4804.25	4	KDSLDLDVEAASSPAAAALEEDDSSGREDVQLVLLQADELHQGSK	R	Q	sp|Q3UJU9|RMD3_MOUSE Regulator of microtubule dynamics protein 3 OS=Mus musculus OX=10090 GN=Rmdn3 PE=1 SV=2	4801.25	3.00928	2	3S(79.96633)	65.382	54.946	1.1e-15	20151011_QEp6_NaKr_SA_totalliver_HFD3_3_phospho.107929.4	0
72888	4443.9	4	AAVEDLNPADDPNNQGEDEFEEAEQVREENLPEESEEQK	R	Q	sp|Q8BXA1|GOLI4_MOUSE Golgi integral membrane protein 4 OS=Mus musculus OX=10090 GN=Golim4 PE=1 SV=1	4441.91	1.99756	1		65.382	12.458	1e-15	20151014_QEp6_NaKr_SA_totalliver_HFD3_2_phospho.72888.4	0
107646	4803.25	4	KDSLDLDVEAASSPAAAALEEDDSSGREDVQLVLLQADELHQGSK	R	Q	sp|Q3UJU9|RMD3_MOUSE Regulator of microtubule dynamics protein 3 OS=Mus musculus OX=10090 GN=Rmdn3 PE=1 SV=2	4801.25	2.0083	2	3S(79.96633)	65.38	52.666	1.1e-15	20151011_QEp6_NaKr_SA_totalliver_HFD3_3_phospho.107646.4	0
118247	2725.3	2	DQVAYSDASPFLVLSEASLEDLNSR	K	L	sp|Q9CW42|MARC1_MOUSE Mitochondrial amidoxime-reducing component 1 OS=Mus musculus OX=10090 GN=Marc1 PE=1 SV=2	2725.31	-0.006104	0		65.38	13.272	1e-15	20151014_QEp6_NaKr_SA_totalliver_control_2_phospho.118247.2	0
34161	1993.91	2	KLEEALSTEGAEDTGNSDK	R	K	sp|Q61074|PPM1G_MOUSE Protein phosphatase 1G OS=Mus musculus OX=10090 GN=Ppm1g PE=1 SV=3	1992.91	0.999878	1		65.379	13.255	1e-15	20151011_QEp6_NaKr_SA_totalliver_HFD12_2_phospho.34161.2	0
119366	3273.58	3	DQALAEQCLSALTQCAASGDGNLLALAVDAAR	R	A	sp|P16332|MUTA_MOUSE Methylmalonyl-CoA mutase, mitochondrial OS=Mus musculus OX=10090 GN=Mmut PE=1 SV=2	3272.58	1.00708	0	8C(57.02146), 15C(57.02146)	65.378	12.929	1e-15	20151014_QEp6_NaKr_SA_totalliver_control_3_phospho.119366.3	0
126283	3159.61	3	TLSCLSTSTDAASVVHSTDLVVEALVENLK	K	L	sp|Q61425|HCDH_MOUSE Hydroxyacyl-coenzyme A dehydrogenase, mitochondrial OS=Mus musculus OX=10090 GN=Hadh PE=1 SV=2	3158.6	1.00977	0	4C(57.02146)	65.374	16.547	1e-15	20151011_QEp6_NaKr_SA_totalliver_HFD12_2_phospho.126283.3	0
111607	4122.82	3	MDLENEQTLNVNPTDPDNLSDSLFSGDEENAGTEELK	-	N	sp|Q61823|PDCD4_MOUSE Programmed cell death protein 4 OS=Mus musculus OX=10090 GN=Pdcd4 PE=1 SV=1	4121.8	1.02002	0	N-term(42.0106)	65.365	16.818	1.1e-15	20151011_QEp6_NaKr_SA_totalliver_HFD3_4_phospho.111607.3	0
63737	4077.52	3	CPFPAGAALACCSEDEEDDEEHEGGCGSPAGGEAATSAK	R	A	sp|Q8CES0|NAA30_MOUSE N-alpha-acetyltransferase 30 OS=Mus musculus OX=10090 GN=Naa30 PE=1 SV=2	4075.51	2.0061	0	1C(57.02146), 11C(57.02146), 12C(57.02146), 13S(79.96633), 26C(57.02146)	65.348	40.127	1.1e-15	20151011_QEp6_NaKr_SA_totalliver_HFD3_3_phospho.63737.3	0
62922	3250.43	3	AWEGAGSQGGGEQDYTADSDQDLPSLSKPER	K	Q	sp|Q91ZV0|MIA2_MOUSE Melanoma inhibitory activity protein 2 OS=Mus musculus OX=10090 GN=Mia2 PE=1 SV=3	3250.43	0.000488	0		65.346	17.01	1e-15	20151011_QEp6_NaKr_SA_totalliver_HFD12_1_phospho.62922.3	0
83679	3840.64	3	RPQFSPLESCQAEAAAASNGTGDEEDDGPAAELLEK	K	L	sp|Q8BQM4|HEAT3_MOUSE HEAT repeat-containing protein 3 OS=Mus musculus OX=10090 GN=Heatr3 PE=1 SV=1	3839.65	0.99585	0	10C(57.02146), 18S(79.96633)	65.34	59.956	1.1e-15	20151011_QEp6_NaKr_SA_totalliver_HFD3_4_phospho.83679.3	0
107891	4803.25	4	KDSLDLDVEAASSPAAAALEEDDSSGREDVQLVLLQADELHQGSK	R	Q	sp|Q3UJU9|RMD3_MOUSE Regulator of microtubule dynamics protein 3 OS=Mus musculus OX=10090 GN=Rmdn3 PE=1 SV=2	4801.25	2.00195	2	3S(79.96633)	65.324	52.21	1.1e-15	20151011_QEp6_NaKr_SA_totalliver_HFD12_3_phospho.107891.4	0
78887	2471.14	2	VVRNEFTLGEECELETMTGEK	K	V	sp|P12710|FABPL_MOUSE Fatty acid-binding protein, liver OS=Mus musculus OX=10090 GN=Fabp1 PE=1 SV=2	2470.14	1.0022	1	12C(57.02146)	65.319	16.781	1e-15	20151014_QEp6_NaKr_SA_totalliver_control_2_phospho.78887.2	0
75339	3927.77	3	RAACEQLHQQQQQQQEETTAATLLLQGEEEGEED	K	-	sp|P42669|PURA_MOUSE Transcriptional activator protein Pur-alpha OS=Mus musculus OX=10090 GN=Pura PE=1 SV=1	3924.77	3.00781	1	4C(57.02146)	65.316	20.006	1e-15	20151011_QEp6_NaKr_SA_totalliver_HFD12_3_phospho.75339.3	0
108570	4042.93	3	LTFLTSFGGSDEEAAAAAAAAAASGAAPGKPPAPPQTGGPAPGR	K	N	sp|Q8CFC7|CLASR_MOUSE CLK4-associating serine/arginine rich protein OS=Mus musculus OX=10090 GN=Clasrp PE=1 SV=3	4040.93	2.00391	0	10S(79.96633)	65.313	55.974	1.1e-15	20151011_QEp6_NaKr_SA_totalliver_HFD12_1_phospho.108570.3	0
68016	1894.92	2	HADSVAELGEQLDNLQR	K	V	sp|Q5SX40|MYH1_MOUSE Myosin-1 OS=Mus musculus OX=10090 GN=Myh1 PE=1 SV=1	1893.92	1.00098	0		65.313	12.888	1e-15	20151011_QEp6_NaKr_SA_totalliver_HFD3_3_phospho.68016.2	0
96098	3578.51	3	MNGPVDGLCDHSLSEEGAFMFTSESVGEGHPDK	-	L	sp|Q91X83|METK1_MOUSE S-adenosylmethionine synthase isoform type-1 OS=Mus musculus OX=10090 GN=Mat1a PE=1 SV=1	3577.51	1.00122	0	N-term(42.0106), 9C(57.02146)	65.312	15.601	1.1e-15	20151011_QEp6_NaKr_SA_totalliver_HFD3_3_phospho.96098.3	0
127427	2967.46	2	GPSPVSLGNQDTLPVALALTESVNAYFK	R	G	sp|Q3UQN2|FCHO2_MOUSE F-BAR domain only protein 2 OS=Mus musculus OX=10090 GN=Fcho2 PE=1 SV=1	2967.46	-0.000488	0	3S(79.96633)	65.311	57.428	1.1e-15	20151011_QEp6_NaKr_SA_totalliver_HFD12_1_phospho.127427.2	0
88062	5409.19	4	CRPGQFQCSTGLCTNPAFLCDGDNDCQDNSDEANCDLHVCLPSQFK	K	C	sp|Q91ZX7|LRP1_MOUSE Prolow-density lipoprotein receptor-related protein 1 OS=Mus musculus OX=10090 GN=Lrp1 PE=1 SV=1	5407.19	2.0044	0	1C(57.02146), 8C(57.02146), 13C(57.02146), 20C(57.02146), 26C(57.02146), 35C(57.02146), 40C(57.02146)	65.31	14.024	1e-15	20151011_QEp6_NaKr_SA_totalliver_HFD12_2_phospho.88062.4	0
85622	3968.81	3	NQEGLCDFPSPENSQGLLQTPDLASPSADRPEGEGQK	K	V	sp|Q8BWS5|GRIN3_MOUSE G protein-regulated inducer of neurite outgrowth 3 OS=Mus musculus OX=10090 GN=Gprin3 PE=1 SV=1	3967.81	1.00195	0	6C(57.02146)	65.31	14.765	1e-15	20151011_QEp6_NaKr_SA_totalliver_HFD12_1_phospho.85622.3	0
67760	4005.65	4	TVAQQHEEDGLEEEDDDDDELDDDDTLSDWNLRK	R	C	sp|Q8BFY9|TNPO1_MOUSE Transportin-1 OS=Mus musculus OX=10090 GN=Tnpo1 PE=1 SV=2	4003.65	1.99878	1		65.302	15.37	1e-15	20151011_QEp6_NaKr_SA_totalliver_HFD3_4_phospho.67760.4	0
107164	4801.25	4	TEGALDDSLLGGNASAEGPEGEGTESTVVTGVDLVMNHHLQETSFTK	R	E	sp|P63028|TCTP_MOUSE Translationally-controlled tumor protein OS=Mus musculus OX=10090 GN=Tpt1 PE=1 SV=1	4799.24	2.01562	0		65.301	18.333	1e-15	20151014_QEp6_NaKr_SA_totalliver_control_2_phospho.107164.4	0
96255	3576.59	3	LGLGLDEDDPTVDDTSAAVTEEMPPLEGDDDTSR	K	M	sp|P07901|HS90A_MOUSE Heat shock protein HSP 90-alpha OS=Mus musculus OX=10090 GN=Hsp90aa1 PE=1 SV=4	3574.56	2.02246	0		65.293	11.696	1e-15	20151011_QEp6_NaKr_SA_totalliver_HFD3_3_phospho.96255.3	0
86506	2938.44	4	KFPVLNPATEEVLCHVEEGDKADVDK	K	A	sp|P24549|AL1A1_MOUSE Retinal dehydrogenase 1 OS=Mus musculus OX=10090 GN=Aldh1a1 PE=1 SV=5	2938.44	-0.000244	2	14C(57.02146)	65.292	14.675	1e-15	20151011_QEp6_NaKr_SA_totalliver_HFD12_1_phospho.86506.4	0
90554	2939.44	4	KFPVLNPATEEVLCHVEEGDKADVDK	K	A	sp|P24549|AL1A1_MOUSE Retinal dehydrogenase 1 OS=Mus musculus OX=10090 GN=Aldh1a1 PE=1 SV=5	2938.44	1.00391	2	14C(57.02146)	65.29	15.723	1e-15	20151011_QEp6_NaKr_SA_totalliver_HFD12_2_phospho.90554.4	0
58350	3640.56	3	NSTPSEPDSGQGPPAEEEEGEEEAAKEEAEAQGVR	K	D	sp|P51859|HDGF_MOUSE Hepatoma-derived growth factor OS=Mus musculus OX=10090 GN=Hdgf PE=1 SV=2	3639.56	1.00195	1		65.285	12.288	1e-15	20151011_QEp6_NaKr_SA_totalliver_HFD12_2_phospho.58350.3	0
51420	2822.18	4	KKEDDDGELDDGELDDDDLEEGEVK	K	D	sp|Q0P678|ZCH18_MOUSE Zinc finger CCCH domain-containing protein 18 OS=Mus musculus OX=10090 GN=Zc3h18 PE=1 SV=1	2821.18	1.00293	2		65.282	14.496	1e-15	20151011_QEp6_NaKr_SA_totalliver_HFD3_4_phospho.51420.4	0
58216	2574.13	3	KFDDGEDPLDAESQQGGGGNPFHR	K	S	sp|Q91YW3|DNJC3_MOUSE DnaJ homolog subfamily C member 3 OS=Mus musculus OX=10090 GN=Dnajc3 PE=1 SV=1	2572.12	2.00806	1		65.281	13.357	1e-15	20151011_QEp6_NaKr_SA_totalliver_HFD3_3_phospho.58216.3	0
125408	4901.47	4	GLNPDEAVAYGAAVQAGVLSGDQDTGDLVLLDVCPLTLGLETVGGVMTK	R	L	sp|P20029|BIP_MOUSE Endoplasmic reticulum chaperone BiP OS=Mus musculus OX=10090 GN=Hspa5 PE=1 SV=3	4898.46	3.0166	0	34C(57.02146)	65.275	33.953	1e-15	20151011_QEp6_NaKr_SA_totalliver_HFD3_4_phospho.125408.4	0
46569	2078.9	2	KTEEEEEEELEETAQEK	R	K	sp|Q91WM3|U3IP2_MOUSE U3 small nucleolar RNA-interacting protein 2 OS=Mus musculus OX=10090 GN=Rrp9 PE=1 SV=1	2078.9	-0.000977	1		65.267	13.39	1e-15	20151014_QEp6_NaKr_SA_totalliver_HFD3_2_phospho.46569.2	0
34581	1992.91	2	KLEEALSTEGAEDTGNSDK	R	K	sp|Q61074|PPM1G_MOUSE Protein phosphatase 1G OS=Mus musculus OX=10090 GN=Ppm1g PE=1 SV=3	1992.91	0	1		65.264	12.847	1e-15	20151011_QEp6_NaKr_SA_totalliver_HFD3_3_phospho.34581.2	0
45894	3176.38	4	KEEGEQEVAVDEGSDENKVEAEEEGAENK	R	D	sp|Q9JL35|HMGN5_MOUSE High mobility group nucleosome-binding domain-containing protein 5 OS=Mus musculus OX=10090 GN=Hmgn5 PE=1 SV=2	3176.38	0.000488	2		65.257	13.583	1e-15	20151011_QEp6_NaKr_SA_totalliver_HFD12_2_phospho.45894.4	0
54433	3189.33	4	REDKEDEDDEDDDVSHVDEEDVLGVQR	K	E	sp|Q9R0A0|PEX14_MOUSE Peroxisomal membrane protein PEX14 OS=Mus musculus OX=10090 GN=Pex14 PE=1 SV=1	3186.33	3	2		65.252	14.418	1e-15	20151011_QEp6_NaKr_SA_totalliver_HFD3_3_phospho.54433.4	0
84519	3914.65	3	AKSPQPPVEEEDEHFDDTVVCLDTYNCDLHFK	R	L	sp|Q8VEK3|HNRPU_MOUSE Heterogeneous nuclear ribonucleoprotein U OS=Mus musculus OX=10090 GN=Hnrnpu PE=1 SV=1	3913.65	1.00073	1	3S(79.96633), 21C(57.02146), 27C(57.02146)	65.252	34.63	1.1e-15	20151011_QEp6_NaKr_SA_totalliver_HFD3_3_phospho.84519.3	0
74388	3757.87	4	VLSHALSEHVEDAGVHSGDATLMLPTQTLSQGALEK	R	V	sp|Q8C196|CPSM_MOUSE Carbamoyl-phosphate synthase [ammonia], mitochondrial OS=Mus musculus OX=10090 GN=Cps1 PE=1 SV=2	3756.86	1.0061	0	23M(15.9949)	65.237	16.99	1.1e-15	20151011_QEp6_NaKr_SA_totalliver_HFD3_3_phospho.74388.4	0
68366	2553.17	3	CPVMLVVGDQAPHEDAVVECNSK	K	L	sp|Q9QYG0|NDRG2_MOUSE Protein NDRG2 OS=Mus musculus OX=10090 GN=Ndrg2 PE=1 SV=1	2553.17	0.001953	0	1C(57.02146), 20C(57.02146)	65.229	11.811	1e-15	20151011_QEp6_NaKr_SA_totalliver_HFD12_1_phospho.68366.3	0
86704	4510.92	4	QCACAEDQVLDTDGVTCLANPSYVPPPQCQPGEFACANNR	R	C	sp|Q91ZX7|LRP1_MOUSE Prolow-density lipoprotein receptor-related protein 1 OS=Mus musculus OX=10090 GN=Lrp1 PE=1 SV=1	4508.92	1.99658	0	2C(57.02146), 4C(57.02146), 17C(57.02146), 29C(57.02146), 36C(57.02146)	65.223	13.785	1e-15	20151011_QEp6_NaKr_SA_totalliver_HFD12_3_phospho.86704.4	0
79795	2471.14	2	VVRNEFTLGEECELETMTGEK	K	V	sp|P12710|FABPL_MOUSE Fatty acid-binding protein, liver OS=Mus musculus OX=10090 GN=Fabp1 PE=1 SV=2	2470.14	1.00415	1	12C(57.02146)	65.222	15.909	1e-15	20151014_QEp6_NaKr_SA_totalliver_control_3_phospho.79795.2	0
78091	4856.95	4	LQDCSALCDEEDEEDEGEAADMEEYEESGLLETDEATLDTRK	K	L	sp|Q9CPX6|ATG3_MOUSE Ubiquitin-like-conjugating enzyme ATG3 OS=Mus musculus OX=10090 GN=Atg3 PE=1 SV=1	4854.94	2.00781	1	4C(57.02146), 8C(57.02146), 22M(15.9949)	65.2	11.605	1.37184e-15	20151014_QEp6_NaKr_SA_totalliver_HFD3_2_phospho.78091.4	0
83884	2799.21	2	KDSLDLDVEAASSPAAAALEEDDSSGR	R	E	sp|Q3UJU9|RMD3_MOUSE Regulator of microtubule dynamics protein 3 OS=Mus musculus OX=10090 GN=Rmdn3 PE=1 SV=2	2798.21	1.00024	1	3S(79.96633)	65.193	34.586	1.1e-15	20151011_QEp6_NaKr_SA_totalliver_HFD3_3_phospho.83884.2	0
111751	2614.34	2	KLEGDSTDLSDQLAELQAQLAELK	R	M	sp|Q8VDD5|MYH9_MOUSE Myosin-9 OS=Mus musculus OX=10090 GN=Myh9 PE=1 SV=4	2614.33	0.00415	1		65.184	18.888	1e-15	20151011_QEp6_NaKr_SA_totalliver_HFD3_4_phospho.111751.2	0
98729	3927.65	4	SQEDEEELSTSPGVSEFVSDAFDTCSLNQEDLRK	K	E	sp|Q9D5V6|SYAP1_MOUSE Synapse-associated protein 1 OS=Mus musculus OX=10090 GN=Syap1 PE=1 SV=1	3927.65	-0.003906	1	9S(79.96633), 25C(57.02146)	65.184	65.184	1.1e-15	20151011_QEp6_NaKr_SA_totalliver_HFD12_3_phospho.98729.4	0
105670	4041.93	3	LTFLTSFGGSDEEAAAAAAAAAASGAAPGKPPAPPQTGGPAPGR	K	N	sp|Q8CFC7|CLASR_MOUSE CLK4-associating serine/arginine rich protein OS=Mus musculus OX=10090 GN=Clasrp PE=1 SV=3	4040.93	1.00244	0	10S(79.96633)	65.178	62.009	1.1e-15	20151011_QEp6_NaKr_SA_totalliver_HFD3_3_phospho.105670.3	0
96533	2939.44	4	KFPVLNPATEEVLCHVEEGDKADVDK	K	A	sp|P24549|AL1A1_MOUSE Retinal dehydrogenase 1 OS=Mus musculus OX=10090 GN=Aldh1a1 PE=1 SV=5	2938.44	1.00537	2	14C(57.02146)	65.167	17.491	1e-15	20151014_QEp6_NaKr_SA_totalliver_HFD3_2_phospho.96533.4	0
97307	3324.6	3	AFEDTADDAGELLEERPPFPAATAPLAQPER	R	G	sp|P98203|ARVC_MOUSE Armadillo repeat protein deleted in velo-cardio-facial syndrome homolog OS=Mus musculus OX=10090 GN=Arvcf PE=1 SV=2	3323.59	1.00659	0		65.165	16.764	1e-15	20151011_QEp6_NaKr_SA_totalliver_HFD12_1_phospho.97307.3	0
99687	2939.44	4	KFPVLNPATEEVLCHVEEGDKADVDK	K	A	sp|P24549|AL1A1_MOUSE Retinal dehydrogenase 1 OS=Mus musculus OX=10090 GN=Aldh1a1 PE=1 SV=5	2938.44	1.00366	2	14C(57.02146)	65.162	18.503	1e-15	20151014_QEp6_NaKr_SA_totalliver_control_2_phospho.99687.4	0
67220	3417.38	3	RGSDASDFDLLETQSACSDTSESSAAGGQGSSR	R	R	sp|Q9QXZ0|MACF1_MOUSE Microtubule-actin cross-linking factor 1 OS=Mus musculus OX=10090 GN=Macf1 PE=1 SV=2	3415.37	2.0044	1	3S(79.96633), 17C(57.02146)	65.157	60.346	1.1e-15	20151011_QEp6_NaKr_SA_totalliver_HFD3_4_phospho.67220.3	0
96814	3693.9	3	RKPVLPALTLNPTLAEGPSPTSEGASEANLVDLQK	R	K	sp|Q63932|MP2K2_MOUSE Dual specificity mitogen-activated protein kinase kinase 2 OS=Mus musculus OX=10090 GN=Map2k2 PE=1 SV=2	3692.9	1.0022	1	21T(79.96633)	65.157	65.157	1.1e-15	20151011_QEp6_NaKr_SA_totalliver_HFD3_4_phospho.96814.3	0
111345	3262.62	3	LLVNQLSVDDVNVLTCATGTLSNLTCNNSK	K	N	sp|Q02257|PLAK_MOUSE Junction plakoglobin OS=Mus musculus OX=10090 GN=Jup PE=1 SV=3	3262.62	0.003174	0	16C(57.02146), 26C(57.02146)	65.152	13.163	1e-15	20151011_QEp6_NaKr_SA_totalliver_HFD12_3_phospho.111345.3	0
102318	3929.65	4	SQEDEEELSTSPGVSEFVSDAFDTCSLNQEDLRK	K	E	sp|Q9D5V6|SYAP1_MOUSE Synapse-associated protein 1 OS=Mus musculus OX=10090 GN=Syap1 PE=1 SV=1	3927.65	1.99976	1	9S(79.96633), 25C(57.02146)	65.146	65.146	1.1e-15	20151011_QEp6_NaKr_SA_totalliver_HFD12_2_phospho.102318.4	0
63577	3446.42	3	CGSGPVHLSGQHLVAVEEDAESEDEDEEDVK	K	L	sp|Q61937|NPM_MOUSE Nucleophosmin OS=Mus musculus OX=10090 GN=Npm1 PE=1 SV=1	3445.41	1.00244	0	1C(57.02146), 22S(79.96633)	65.144	25.086	1.1e-15	20151011_QEp6_NaKr_SA_totalliver_HFD12_3_phospho.63577.3	0
106501	4803.25	4	KDSLDLDVEAASSPAAAALEEDDSSGREDVQLVLLQADELHQGSK	R	Q	sp|Q3UJU9|RMD3_MOUSE Regulator of microtubule dynamics protein 3 OS=Mus musculus OX=10090 GN=Rmdn3 PE=1 SV=2	4801.25	2.00488	2	3S(79.96633)	65.141	52.009	1.1e-15	20151011_QEp6_NaKr_SA_totalliver_HFD12_3_phospho.106501.4	0
102276	3927.65	4	SQEDEEELSTSPGVSEFVSDAFDTCSLNQEDLRK	K	E	sp|Q9D5V6|SYAP1_MOUSE Synapse-associated protein 1 OS=Mus musculus OX=10090 GN=Syap1 PE=1 SV=1	3927.65	0.000732	1	9S(79.96633), 25C(57.02146)	65.136	65.136	1.1e-15	20151014_QEp6_NaKr_SA_totalliver_control_4_phospho.102276.4	0
31571	2084.85	2	KEEEEEEEEYDEGSNLK	K	R	sp|Q6ZQI3|MLEC_MOUSE Malectin OS=Mus musculus OX=10090 GN=Mlec PE=1 SV=2	2084.85	-0.000732	1		65.126	12.718	1e-15	20151014_QEp6_NaKr_SA_totalliver_control_4_phospho.31571.2	0
113635	2945.46	3	ENGTLTAANASTLNDGAAALVLMTAEAAQR	K	L	sp|Q8QZT1|THIL_MOUSE Acetyl-CoA acetyltransferase, mitochondrial OS=Mus musculus OX=10090 GN=Acat1 PE=1 SV=1	2944.46	1.00122	0		65.123	15.672	1e-15	20151011_QEp6_NaKr_SA_totalliver_HFD3_3_phospho.113635.3	0
123977	2839.55	3	TALLDAAGVASLLTTAEAVVTELPKEEK	R	D	sp|P63038|CH60_MOUSE 60 kDa heat shock protein, mitochondrial OS=Mus musculus OX=10090 GN=Hspd1 PE=1 SV=1	2839.54	0.00415	1		65.12	17.49	1e-15	20151011_QEp6_NaKr_SA_totalliver_HFD3_3_phospho.123977.3	0
77513	3971.88	3	SPAASGAPQAPAPAALLAGSPGGDAAPGPAPASSAPAGGEDAEKK	K	V	sp|Q9JKB3|YBOX3_MOUSE Y-box-binding protein 3 OS=Mus musculus OX=10090 GN=Ybx3 PE=1 SV=2	3969.87	2.0105	1	1S(79.96633)	65.111	59.818	1.1e-15	20151011_QEp6_NaKr_SA_totalliver_HFD12_3_phospho.77513.3	0
48622	3276.4	3	AADAHVDAHYYEQNEQPTGTCAACLTGGNR	K	S	sp|P55264|ADK_MOUSE Adenosine kinase OS=Mus musculus OX=10090 GN=Adk PE=1 SV=2	3276.39	0.001221	0	21C(57.02146), 24C(57.02146)	65.101	13.342	1e-15	20151011_QEp6_NaKr_SA_totalliver_HFD12_3_phospho.48622.3	0
107033	2154.03	2	KADCTLTMADSDLLALMTGK	K	M	sp|P32020|NLTP_MOUSE Non-specific lipid-transfer protein OS=Mus musculus OX=10090 GN=Scp2 PE=1 SV=3	2154.04	-0.004883	1	4C(57.02146)	65.101	11.675	1e-15	20151011_QEp6_NaKr_SA_totalliver_HFD12_1_phospho.107033.2	0
84337	2940.45	4	KFPVLNPATEEVLCHVEEGDKADVDK	K	A	sp|P24549|AL1A1_MOUSE Retinal dehydrogenase 1 OS=Mus musculus OX=10090 GN=Aldh1a1 PE=1 SV=5	2938.44	2.00732	2	14C(57.02146)	65.099	15.77	1e-15	20151011_QEp6_NaKr_SA_totalliver_HFD3_4_phospho.84337.4	0
81269	3970.89	3	SPAASGAPQAPAPAALLAGSPGGDAAPGPAPASSAPAGGEDAEKK	K	V	sp|Q9JKB3|YBOX3_MOUSE Y-box-binding protein 3 OS=Mus musculus OX=10090 GN=Ybx3 PE=1 SV=2	3969.87	1.01147	1	1S(79.96633)	65.099	59.239	1.1e-15	20151014_QEp6_NaKr_SA_totalliver_control_4_phospho.81269.3	0
96713	3720.66	3	TLSMENLQSLNAAYATSGPMYLSDHENVGAETPK	K	S	sp|Q99MI1|RB6I2_MOUSE ELKS/Rab6-interacting/CAST family member 1 OS=Mus musculus OX=10090 GN=Erc1 PE=1 SV=1	3718.65	2.00244	0	3S(79.96633)	65.096	61.657	1.1e-15	20151011_QEp6_NaKr_SA_totalliver_HFD3_4_phospho.96713.3	0
38360	2987.29	3	RGGGGGDEEPGEYQHLQTESPESADEQK	K	G	sp|Q9WTQ5|AKA12_MOUSE A-kinase anchor protein 12 OS=Mus musculus OX=10090 GN=Akap12 PE=1 SV=1	2986.28	1.00635	1		65.089	13.676	1e-15	20151011_QEp6_NaKr_SA_totalliver_HFD12_2_phospho.38360.3	0
119861	3076.42	4	EEGSEQAPVMSEDELVSLLDGVLRDDDK	K	N	sp|Q8K5B2|MCFD2_MOUSE Multiple coagulation factor deficiency protein 2 homolog OS=Mus musculus OX=10090 GN=Mcfd2 PE=1 SV=1	3074.42	2.00073	1		65.084	13.822	1e-15	20151011_QEp6_NaKr_SA_totalliver_HFD3_3_phospho.119861.4	0
102102	3927.65	4	SQEDEEELSTSPGVSEFVSDAFDTCSLNQEDLRK	K	E	sp|Q9D5V6|SYAP1_MOUSE Synapse-associated protein 1 OS=Mus musculus OX=10090 GN=Syap1 PE=1 SV=1	3927.65	-0.001953	1	9S(79.96633), 25C(57.02146)	65.082	65.082	1.1e-15	20151014_QEp6_NaKr_SA_totalliver_control_2_phospho.102102.4	0
95445	3294.51	3	EPLPVEQDDDLEVLVDETSDHTEETSPVR	K	A	sp|Q8C0J2|A16L1_MOUSE Autophagy-related protein 16-1 OS=Mus musculus OX=10090 GN=Atg16l1 PE=1 SV=1	3292.51	2.00147	0		65.075	16.653	1e-15	20151014_QEp6_NaKr_SA_totalliver_control_3_phospho.95445.3	0
104445	3537.8	3	KPVLPALTLNPTLAEGPSPTSEGASEANLVDLQK	R	K	sp|Q63932|MP2K2_MOUSE Dual specificity mitogen-activated protein kinase kinase 2 OS=Mus musculus OX=10090 GN=Map2k2 PE=1 SV=2	3536.8	1.0022	0	18S(79.96633)	65.072	64.856	1.1e-15	20151011_QEp6_NaKr_SA_totalliver_HFD3_4_phospho.104445.3	0
98444	3928.65	3	SQEDEEELSTSPGVSEFVSDAFDTCSLNQEDLRK	K	E	sp|Q9D5V6|SYAP1_MOUSE Synapse-associated protein 1 OS=Mus musculus OX=10090 GN=Syap1 PE=1 SV=1	3927.65	1.00269	1	10T(79.96633), 25C(57.02146)	65.069	65.069	1.1e-15	20151011_QEp6_NaKr_SA_totalliver_HFD12_3_phospho.98444.3	0
65125	3445.41	3	CGSGPVHLSGQHLVAVEEDAESEDEDEEDVK	K	L	sp|Q61937|NPM_MOUSE Nucleophosmin OS=Mus musculus OX=10090 GN=Npm1 PE=1 SV=1	3445.41	-0.003174	0	1C(57.02146), 22S(79.96633)	65.051	26.529	1.1e-15	20151014_QEp6_NaKr_SA_totalliver_HFD3_2_phospho.65125.3	0
109026	4042.94	3	LTFLTSFGGSDEEAAAAAAAAAASGAAPGKPPAPPQTGGPAPGR	K	N	sp|Q8CFC7|CLASR_MOUSE CLK4-associating serine/arginine rich protein OS=Mus musculus OX=10090 GN=Clasrp PE=1 SV=3	4040.93	2.01196	0	10S(79.96633)	65.042	58.778	1.1e-15	20151014_QEp6_NaKr_SA_totalliver_control_3_phospho.109026.3	0
34195	2264.94	2	LERENAEVDGDDDAEEMEAK	R	A	sp|Q6ZWX6|IF2A_MOUSE Eukaryotic translation initiation factor 2 subunit 1 OS=Mus musculus OX=10090 GN=Eif2s1 PE=1 SV=3	2263.94	1.00098	1		65.04	12.875	1e-15	20151011_QEp6_NaKr_SA_totalliver_HFD12_1_phospho.34195.2	0
112905	4429.14	4	APLSTVSANTNNVDETPRPQVLGNNSVVWELDDGLDEAFSR	K	L	sp|Q8C142|ARH_MOUSE Low density lipoprotein receptor adapter protein 1 OS=Mus musculus OX=10090 GN=Ldlrap1 PE=1 SV=3	4426.13	3.00781	0		65.036	17.035	1e-15	20151011_QEp6_NaKr_SA_totalliver_HFD12_1_phospho.112905.4	0
39003	2716.21	3	EAAEAEPAEPSSPAAEAEGASASSTSSPK	K	A	sp|P26645|MARCS_MOUSE Myristoylated alanine-rich C-kinase substrate OS=Mus musculus OX=10090 GN=Marcks PE=1 SV=2	2715.2	1.00708	0		65.034	18.961	1e-15	20151011_QEp6_NaKr_SA_totalliver_HFD12_3_phospho.39003.3	0
78046	3397.5	3	VKASPLTNDGEDEFVPSDGLDKDEYAFSSGK	K	S	sp|Q64511|TOP2B_MOUSE DNA topoisomerase 2-beta OS=Mus musculus OX=10090 GN=Top2b PE=1 SV=2	3396.49	1.00439	2	4S(79.96633)	65.029	54.585	1.1e-15	20151014_QEp6_NaKr_SA_totalliver_control_3_phospho.78046.3	0
50967	3277.4	3	AADAHVDAHYYEQNEQPTGTCAACLTGGNR	K	S	sp|P55264|ADK_MOUSE Adenosine kinase OS=Mus musculus OX=10090 GN=Adk PE=1 SV=2	3276.39	1.00171	0	21C(57.02146), 24C(57.02146)	65.028	12.697	1e-15	20151014_QEp6_NaKr_SA_totalliver_HFD3_2_phospho.50967.3	0
83134	3294.41	3	GGLVGLVDYPDDDEDDDEDEDKEDTLPVSK	K	K	sp|Q6P2K6|P4R3A_MOUSE Serine/threonine-protein phosphatase 4 regulatory subunit 3A OS=Mus musculus OX=10090 GN=Ppp4r3a PE=1 SV=1	3293.41	0.994873	1		65.018	15.086	1e-15	20151011_QEp6_NaKr_SA_totalliver_HFD12_2_phospho.83134.3	0
103449	3402.74	4	RASAGPVPGAVVLAEGLHPSLPSPTGNSTPLGTSK	R	E	sp|Q8BHL3|TB10B_MOUSE TBC1 domain family member 10B OS=Mus musculus OX=10090 GN=Tbc1d10b PE=1 SV=2	3401.73	1.00171	1	3S(79.96633)	65.017	28.638	1.1e-15	20151014_QEp6_NaKr_SA_totalliver_control_3_phospho.103449.4	0
113058	3262.62	3	LLVNQLSVDDVNVLTCATGTLSNLTCNNSK	K	N	sp|Q02257|PLAK_MOUSE Junction plakoglobin OS=Mus musculus OX=10090 GN=Jup PE=1 SV=3	3262.62	0.001221	0	16C(57.02146), 26C(57.02146)	65.017	13.813	1e-15	20151014_QEp6_NaKr_SA_totalliver_HFD3_2_phospho.113058.3	0
69703	2553.17	3	CPVMLVVGDQAPHEDAVVECNSK	K	L	sp|Q9QYG0|NDRG2_MOUSE Protein NDRG2 OS=Mus musculus OX=10090 GN=Ndrg2 PE=1 SV=1	2553.17	0.001709	0	1C(57.02146), 20C(57.02146)	65.013	12.265	1e-15	20151014_QEp6_NaKr_SA_totalliver_control_2_phospho.69703.3	0
88235	2939.44	4	KFPVLNPATEEVLCHVEEGDKADVDK	K	A	sp|P24549|AL1A1_MOUSE Retinal dehydrogenase 1 OS=Mus musculus OX=10090 GN=Aldh1a1 PE=1 SV=5	2938.44	1.00415	2	14C(57.02146)	65.008	15.902	1e-15	20151011_QEp6_NaKr_SA_totalliver_HFD12_3_phospho.88235.4	0
59613	2799.18	3	RSASPDDDLGSSNWEAADLGNEERK	K	Q	sp|Q9R0P4|SMAP_MOUSE Small acidic protein OS=Mus musculus OX=10090 GN=Smap PE=1 SV=1	2798.18	1.00171	2	4S(79.96633)	65.003	60.365	1.1e-15	20151011_QEp6_NaKr_SA_totalliver_HFD12_2_phospho.59613.3	0
99366	3514.56	3	AHCLSEVEHDTMPADLPALAADFVEDQEVCK	K	N	sp|P07724|ALBU_MOUSE Serum albumin OS=Mus musculus OX=10090 GN=Alb PE=1 SV=3	3512.55	2.00635	0	3C(57.02146), 12M(15.9949), 30C(57.02146)	64.988	14.369	1.1e-15	20151011_QEp6_NaKr_SA_totalliver_HFD12_3_phospho.99366.3	0
73875	3596.7	3	RGNNSAVGSNADLTLEEDEEEEPVALQQAQQVR	R	Y	sp|Q63918|CAVN2_MOUSE Caveolae-associated protein 2 OS=Mus musculus OX=10090 GN=Cavin2 PE=1 SV=3	3595.7	1.00317	1		64.984	14.372	1e-15	20151011_QEp6_NaKr_SA_totalliver_HFD12_2_phospho.73875.3	0
97997	4131.85	4	DETYSSLDQYPASALALESNSNAEAETLENDSGAGGLGQR	K	E	sp|P52479|UBP10_MOUSE Ubiquitin carboxyl-terminal hydrolase 10 OS=Mus musculus OX=10090 GN=Usp10 PE=1 SV=3	4129.85	2.00537	0		64.974	12.95	1e-15	20151011_QEp6_NaKr_SA_totalliver_HFD12_2_phospho.97997.4	0
89204	4095.82	3	ADTDLSEGFSSPSSLMSPSTPSSLGPSLSSTSGLGTSPSQR	R	S	sp|Q9D2V7|CORO7_MOUSE Coronin-7 OS=Mus musculus OX=10090 GN=Coro7 PE=1 SV=2	4094.81	1.00147	0	16M(15.9949), 19S(79.96633)	64.964	64.964	1.1e-15	20151014_QEp6_NaKr_SA_totalliver_control_3_phospho.89204.3	0
107211	4041.93	4	LTFLTSFGGSDEEAAAAAAAAAASGAAPGKPPAPPQTGGPAPGR	K	N	sp|Q8CFC7|CLASR_MOUSE CLK4-associating serine/arginine rich protein OS=Mus musculus OX=10090 GN=Clasrp PE=1 SV=3	4040.93	1.00537	0	10S(79.96633)	64.945	62.357	1.1e-15	20151011_QEp6_NaKr_SA_totalliver_HFD3_4_phospho.107211.4	0
67973	3612.45	3	MESEAGADDSAEEGDLLDDDDNEDRGDDQLELK	K	D	sp|Q9Z204|HNRPC_MOUSE Heterogeneous nuclear ribonucleoproteins C1/C2 OS=Mus musculus OX=10090 GN=Hnrnpc PE=1 SV=1	3610.45	2.00415	1		64.944	17.615	1e-15	20151011_QEp6_NaKr_SA_totalliver_HFD3_4_phospho.67973.3	0
97226	4616.99	3	VSSAALASLLSPAPPVAPSDTSPAQEEEMEEDDDDEEGGEAESEK	K	G	sp|Q6NZJ6|IF4G1_MOUSE Eukaryotic translation initiation factor 4 gamma 1 OS=Mus musculus OX=10090 GN=Eif4g1 PE=1 SV=1	4614.99	2.00049	0		64.94	13.529	1e-15	20151011_QEp6_NaKr_SA_totalliver_HFD12_2_phospho.97226.3	0
66247	3742.58	3	MEVAEANSPTEEEEEEEEEGEETLSEPRPHTR	-	S	sp|Q3UI43|BABA1_MOUSE BRISC and BRCA1-A complex member 1 OS=Mus musculus OX=10090 GN=Babam1 PE=1 SV=1	3740.58	2.00488	0	N-term(42.0106)	64.932	13.097	1.1e-15	20151011_QEp6_NaKr_SA_totalliver_HFD12_3_phospho.66247.3	0
50914	3276.39	3	AADAHVDAHYYEQNEQPTGTCAACLTGGNR	K	S	sp|P55264|ADK_MOUSE Adenosine kinase OS=Mus musculus OX=10090 GN=Adk PE=1 SV=2	3276.39	-0.001709	0	21C(57.02146), 24C(57.02146)	64.932	12.072	1e-15	20151014_QEp6_NaKr_SA_totalliver_control_2_phospho.50914.3	0
93381	4617	3	VSSAALASLLSPAPPVAPSDTSPAQEEEMEEDDDDEEGGEAESEK	K	G	sp|Q6NZJ6|IF4G1_MOUSE Eukaryotic translation initiation factor 4 gamma 1 OS=Mus musculus OX=10090 GN=Eif4g1 PE=1 SV=1	4614.99	2.00244	0		64.931	14.859	1e-15	20151011_QEp6_NaKr_SA_totalliver_HFD12_3_phospho.93381.3	0
63375	2947.32	3	RSSDPALTGLSTSVSDNNFSSEEPSRK	R	N	sp|Q99NH2|PARD3_MOUSE Partitioning defective 3 homolog OS=Mus musculus OX=10090 GN=Pard3 PE=1 SV=2	2947.32	0.000977	2	3S(79.96633)	64.929	62.536	1.1e-15	20151011_QEp6_NaKr_SA_totalliver_HFD12_2_phospho.63375.3	0
79720	3926.77	3	RAACEQLHQQQQQQQEETTAATLLLQGEEEGEED	K	-	sp|P42669|PURA_MOUSE Transcriptional activator protein Pur-alpha OS=Mus musculus OX=10090 GN=Pura PE=1 SV=1	3924.77	2.00684	1	4C(57.02146)	64.922	16.89	1e-15	20151014_QEp6_NaKr_SA_totalliver_control_3_phospho.79720.3	0
54912	3351.4	3	VPTEEEDGSSLEADMECPNQRPTESSDVDK	K	N	sp|Q61699|HS105_MOUSE Heat shock protein 105 kDa OS=Mus musculus OX=10090 GN=Hsph1 PE=1 SV=2	3350.4	0.999023	0	17C(57.02146)	64.922	14.387	1e-15	20151011_QEp6_NaKr_SA_totalliver_HFD12_2_phospho.54912.3	0
89947	4321	3	APPGAPGPGPGSGAPGSQEEEEEPGLVEADPGDGALEDPELEALK	R	A	sp|Q8CCS6|PABP2_MOUSE Polyadenylate-binding protein 2 OS=Mus musculus OX=10090 GN=Pabpn1 PE=1 SV=3	4318.99	2.0083	0		64.917	14.407	1e-15	20151011_QEp6_NaKr_SA_totalliver_HFD12_2_phospho.89947.3	0
111943	3969.94	4	LFATEATSDWLNANNVPATPVAWPSQEGQNPSLSSLR	K	K	sp|Q8C196|CPSM_MOUSE Carbamoyl-phosphate synthase [ammonia], mitochondrial OS=Mus musculus OX=10090 GN=Cps1 PE=1 SV=2	3967.93	2.00806	0		64.9	14.108	1e-15	20151014_QEp6_NaKr_SA_totalliver_control_3_phospho.111943.4	0
79092	2660.33	3	DGTVTAGNASGVSDGAGAVLLASEDAVKK	K	H	sp|Q8BWT1|THIM_MOUSE 3-ketoacyl-CoA thiolase, mitochondrial OS=Mus musculus OX=10090 GN=Acaa2 PE=1 SV=3	2659.33	1.00366	1		64.891	13.441	1e-15	20151014_QEp6_NaKr_SA_totalliver_control_4_phospho.79092.3	0
71293	2204.07	2	DGGSTTAGNSSQVSDGAAAVLLAR	K	R	sp|Q921H8|THIKA_MOUSE 3-ketoacyl-CoA thiolase A, peroxisomal OS=Mus musculus OX=10090 GN=Acaa1a PE=1 SV=1	2204.07	0.001465	0		64.889	10.825	1e-15	20151014_QEp6_NaKr_SA_totalliver_HFD3_2_phospho.71293.2	0
108973	3499.56	3	AHCLSEVEHDTMPADLPALAADFVEDQEVCK	K	N	sp|P07724|ALBU_MOUSE Serum albumin OS=Mus musculus OX=10090 GN=Alb PE=1 SV=3	3496.56	2.99829	0	3C(57.02146), 30C(57.02146)	64.888	16.916	1e-15	20151011_QEp6_NaKr_SA_totalliver_HFD12_1_phospho.108973.3	0
67669	3742.58	3	MEVAEANSPTEEEEEEEEEGEETLSEPRPHTR	-	S	sp|Q3UI43|BABA1_MOUSE BRISC and BRCA1-A complex member 1 OS=Mus musculus OX=10090 GN=Babam1 PE=1 SV=1	3740.58	2.00317	0	N-term(42.0106)	64.878	16.506	1.1e-15	20151011_QEp6_NaKr_SA_totalliver_HFD3_4_phospho.67669.3	0
64789	3446.41	3	CGSGPVHLSGQHLVAVEEDAESEDEDEEDVK	K	L	sp|Q61937|NPM_MOUSE Nucleophosmin OS=Mus musculus OX=10090 GN=Npm1 PE=1 SV=1	3445.41	1.00098	0	1C(57.02146), 22S(79.96633)	64.876	25.081	1.1e-15	20151011_QEp6_NaKr_SA_totalliver_HFD12_2_phospho.64789.3	0
108145	4041.93	4	LTFLTSFGGSDEEAAAAAAAAAASGAAPGKPPAPPQTGGPAPGR	K	N	sp|Q8CFC7|CLASR_MOUSE CLK4-associating serine/arginine rich protein OS=Mus musculus OX=10090 GN=Clasrp PE=1 SV=3	4040.93	1.00635	0	6S(79.96633)	64.868	64.868	1.1e-15	20151011_QEp6_NaKr_SA_totalliver_HFD12_2_phospho.108145.4	0
72215	3244.53	4	LRSLEALLEAGQAQDTQASHAEANQQQTR	R	L	sp|Q99PL5|RRBP1_MOUSE Ribosome-binding protein 1 OS=Mus musculus OX=10090 GN=Rrbp1 PE=1 SV=2	3243.53	1.00171	1	3S(79.96633)	64.868	64.868	1.1e-15	20151011_QEp6_NaKr_SA_totalliver_HFD12_3_phospho.72215.4	0
75626	2155.1	3	AAVSGLWGKVNADEVGGEALGR	K	L	tr|A8DUK2|A8DUK2_MOUSE Beta-globin OS=Mus musculus OX=10090 GN=Hbbt1 PE=3 SV=1	2155.1	0.000244	1		64.865	13.339	1e-15	20151011_QEp6_NaKr_SA_totalliver_HFD3_3_phospho.75626.3	0
106887	4145.94	3	DLESLRDYVQSQLQGSEAAPETVEPSEAPVMAAEPTGDK	R	G	sp|Q91W90|TXND5_MOUSE Thioredoxin domain-containing protein 5 OS=Mus musculus OX=10090 GN=Txndc5 PE=1 SV=2	4143.94	1.99658	1		64.848	15.378	1e-15	20151011_QEp6_NaKr_SA_totalliver_HFD12_1_phospho.106887.3	0
38788	3692.56	4	GHTGFSSNSEHGTEAGQLSEPGTATGEAGPSCSSASDK	K	L	sp|Q61074|PPM1G_MOUSE Protein phosphatase 1G OS=Mus musculus OX=10090 GN=Ppm1g PE=1 SV=3	3691.56	1.00366	0	32C(57.02146)	64.842	16.178	1e-15	20151011_QEp6_NaKr_SA_totalliver_HFD12_1_phospho.38788.4	0
74283	3244.53	3	LRSLEALLEAGQAQDTQASHAEANQQQTR	R	L	sp|Q99PL5|RRBP1_MOUSE Ribosome-binding protein 1 OS=Mus musculus OX=10090 GN=Rrbp1 PE=1 SV=2	3243.53	1.00391	1	3S(79.96633)	64.837	64.837	1.1e-15	20151011_QEp6_NaKr_SA_totalliver_HFD12_2_phospho.74283.3	0
102051	3803.65	4	ADSPHVSGNEADTASLAPVDSSSSLLSVSHALYDSR	K	L	sp|Q8CFJ9|WDR24_MOUSE GATOR complex protein WDR24 OS=Mus musculus OX=10090 GN=Wdr24 PE=1 SV=1	3801.64	2.00537	0	3S(79.96633), 7S(79.96633)	64.836	58.188	1.1e-15	20151014_QEp6_NaKr_SA_totalliver_control_4_phospho.102051.4	0
126610	3417.66	3	VTLSTLDTCESSFTPLVVLELAQDVKDETK	R	E	sp|Q8BH79|ANO10_MOUSE Anoctamin-10 OS=Mus musculus OX=10090 GN=Ano10 PE=1 SV=1	3417.65	0.007813	1	5T(79.96633), 9C(57.02146)	64.833	63.222	1.1e-15	20151011_QEp6_NaKr_SA_totalliver_HFD12_1_phospho.126610.3	0
99778	3270.59	3	LNDHFPLVVWQTGSGTQTNMNVNEVLSNR	K	A	sp|P97807|FUMH_MOUSE Fumarate hydratase, mitochondrial OS=Mus musculus OX=10090 GN=Fh PE=1 SV=3	3269.59	0.997803	0		64.831	12.807	1e-15	20151011_QEp6_NaKr_SA_totalliver_HFD12_2_phospho.99778.3	0
114696	3970.93	4	LFATEATSDWLNANNVPATPVAWPSQEGQNPSLSSLR	K	K	sp|Q8C196|CPSM_MOUSE Carbamoyl-phosphate synthase [ammonia], mitochondrial OS=Mus musculus OX=10090 GN=Cps1 PE=1 SV=2	3967.93	2.99805	0		64.827	14.586	1e-15	20151011_QEp6_NaKr_SA_totalliver_HFD12_1_phospho.114696.4	0
110620	3969.93	4	LFATEATSDWLNANNVPATPVAWPSQEGQNPSLSSLR	K	K	sp|Q8C196|CPSM_MOUSE Carbamoyl-phosphate synthase [ammonia], mitochondrial OS=Mus musculus OX=10090 GN=Cps1 PE=1 SV=2	3967.93	1.99194	0		64.823	15.131	1e-15	20151011_QEp6_NaKr_SA_totalliver_HFD3_3_phospho.110620.4	0
96937	2623.26	3	KGSLQDVDVAGFGNLGHSASFLAPR	R	G	sp|Q8K1N2|PHLB2_MOUSE Pleckstrin homology-like domain family B member 2 OS=Mus musculus OX=10090 GN=Phldb2 PE=1 SV=2	2622.26	1.00439	1	3S(79.96633)	64.816	14.781	1.1e-15	20151014_QEp6_NaKr_SA_totalliver_control_3_phospho.96937.3	0
66807	3541.63	3	LLAASSRPNQAGSEGQLVLSSSQSEESDLGEEGK	R	K	sp|Q8K3H0|DP13A_MOUSE DCC-interacting protein 13-alpha OS=Mus musculus OX=10090 GN=Appl1 PE=1 SV=1	3539.63	2.00781	0	24S(79.96633)	64.815	62.082	1.1e-15	20151011_QEp6_NaKr_SA_totalliver_HFD12_2_phospho.66807.3	0
79335	3925.77	3	RAACEQLHQQQQQQQEETTAATLLLQGEEEGEED	K	-	sp|P42669|PURA_MOUSE Transcriptional activator protein Pur-alpha OS=Mus musculus OX=10090 GN=Pura PE=1 SV=1	3924.77	1.00366	1	4C(57.02146)	64.815	17.801	2.13995e-14	20151014_QEp6_NaKr_SA_totalliver_control_2_phospho.79335.3	0
114940	2782.35	2	DCVGPEVENACANPAAGTVLLLENLR	K	F	sp|P09411|PGK1_MOUSE Phosphoglycerate kinase 1 OS=Mus musculus OX=10090 GN=Pgk1 PE=1 SV=4	2781.34	1.00317	0	2C(57.02146), 11C(57.02146)	64.815	11.757	1e-15	20151011_QEp6_NaKr_SA_totalliver_HFD12_1_phospho.114940.2	0
73803	3244.53	4	LRSLEALLEAGQAQDTQASHAEANQQQTR	R	L	sp|Q99PL5|RRBP1_MOUSE Ribosome-binding protein 1 OS=Mus musculus OX=10090 GN=Rrbp1 PE=1 SV=2	3243.53	1.00317	1	3S(79.96633)	64.814	64.814	1.1e-15	20151011_QEp6_NaKr_SA_totalliver_HFD12_1_phospho.73803.4	0
72994	3245.53	4	LRSLEALLEAGQAQDTQASHAEANQQQTR	R	L	sp|Q99PL5|RRBP1_MOUSE Ribosome-binding protein 1 OS=Mus musculus OX=10090 GN=Rrbp1 PE=1 SV=2	3243.53	2.00806	1	3S(79.96633)	64.811	64.811	1.1e-15	20151011_QEp6_NaKr_SA_totalliver_HFD3_3_phospho.72994.4	0
49173	3276.4	3	AADAHVDAHYYEQNEQPTGTCAACLTGGNR	K	S	sp|P55264|ADK_MOUSE Adenosine kinase OS=Mus musculus OX=10090 GN=Adk PE=1 SV=2	3276.39	0.001221	0	21C(57.02146), 24C(57.02146)	64.805	15.094	1e-15	20151011_QEp6_NaKr_SA_totalliver_HFD12_1_phospho.49173.3	0
60524	4194.6	4	MESEAGADDSAEEGDLLDDDDNEDRGDDQLELKDDEK	K	E	sp|Q9Z204|HNRPC_MOUSE Heterogeneous nuclear ribonucleoproteins C1/C2 OS=Mus musculus OX=10090 GN=Hnrnpc PE=1 SV=1	4193.6	1.00244	2	1M(15.9949), 10S(79.96633)	64.797	55.16	1.1e-15	20151014_QEp6_NaKr_SA_totalliver_HFD3_2_phospho.60524.4	0
125374	3784.91	3	ALNALCNGLLEELNQALETFEQDPAVGALVLTGGDK	K	A	sp|Q8BH95|ECHM_MOUSE Enoyl-CoA hydratase, mitochondrial OS=Mus musculus OX=10090 GN=Echs1 PE=1 SV=1	3782.9	2.00659	0	6C(57.02146)	64.794	13.112	1e-15	20151011_QEp6_NaKr_SA_totalliver_HFD3_3_phospho.125374.3	0
97138	3596.64	3	FLSEHPGGEEVLLEQAGADATESFEDVGHSPDAR	R	E	sp|Q9CQX2|CYB5B_MOUSE Cytochrome b5 type B OS=Mus musculus OX=10090 GN=Cyb5b PE=1 SV=1	3595.63	1.00684	0		64.79	14.74	1e-15	20151011_QEp6_NaKr_SA_totalliver_HFD12_2_phospho.97138.3	0
119092	4671.2	4	ASSRPGSPTADPNSLPLVLCADLNSLPDSGVVEYLSNGGVADNHK	K	D	sp|Q8VEG6|CNO6L_MOUSE CCR4-NOT transcription complex subunit 6-like OS=Mus musculus OX=10090 GN=Cnot6l PE=1 SV=2	4670.2	1.00732	0	7S(79.96633), 20C(57.02146)	64.789	64.789	1.1e-15	20151014_QEp6_NaKr_SA_totalliver_control_4_phospho.119092.4	0
80912	3926.78	3	RAACEQLHQQQQQQQEETTAATLLLQGEEEGEED	K	-	sp|P42669|PURA_MOUSE Transcriptional activator protein Pur-alpha OS=Mus musculus OX=10090 GN=Pura PE=1 SV=1	3924.77	2.00977	1	4C(57.02146)	64.785	20.398	1e-15	20151014_QEp6_NaKr_SA_totalliver_control_4_phospho.80912.3	0
58900	2799.18	3	RSASPDDDLGSSNWEAADLGNEERK	K	Q	sp|Q9R0P4|SMAP_MOUSE Small acidic protein OS=Mus musculus OX=10090 GN=Smap PE=1 SV=1	2798.18	1.00171	2	4S(79.96633)	64.784	60.119	1.1e-15	20151011_QEp6_NaKr_SA_totalliver_HFD12_2_phospho.58900.3	0
50103	3276.39	3	AADAHVDAHYYEQNEQPTGTCAACLTGGNR	K	S	sp|P55264|ADK_MOUSE Adenosine kinase OS=Mus musculus OX=10090 GN=Adk PE=1 SV=2	3276.39	-0.001221	0	21C(57.02146), 24C(57.02146)	64.777	12.601	1e-15	20151011_QEp6_NaKr_SA_totalliver_HFD12_2_phospho.50103.3	0
47814	3276.39	4	AADAHVDAHYYEQNEQPTGTCAACLTGGNR	K	S	sp|P55264|ADK_MOUSE Adenosine kinase OS=Mus musculus OX=10090 GN=Adk PE=1 SV=2	3276.39	-0.002686	0	21C(57.02146), 24C(57.02146)	64.776	12.385	1e-15	20151011_QEp6_NaKr_SA_totalliver_HFD3_4_phospho.47814.4	0
49716	2132.86	2	HTGCCGDNDPLDVCELGSK	K	V	sp|Q9D819|IPYR_MOUSE Inorganic pyrophosphatase OS=Mus musculus OX=10090 GN=Ppa1 PE=1 SV=1	2132.86	-0.000244	0	4C(57.02146), 5C(57.02146), 14C(57.02146)	64.76	10.497	1e-15	20151011_QEp6_NaKr_SA_totalliver_HFD12_1_phospho.49716.2	0
120444	4515.17	3	DSGRDYVSQFESSSLGQQLNLNLLENWDTLGSTVSQLQER	K	L	sp|Q00623|APOA1_MOUSE Apolipoprotein A-I OS=Mus musculus OX=10090 GN=Apoa1 PE=1 SV=2	4513.16	2.00732	1		64.755	14.804	1e-15	20151011_QEp6_NaKr_SA_totalliver_HFD3_3_phospho.120444.3	0
70483	3707.41	3	MESEAGADDSAEEGDLLDDDDNEDRGDDQLELK	K	D	sp|Q9Z204|HNRPC_MOUSE Heterogeneous nuclear ribonucleoproteins C1/C2 OS=Mus musculus OX=10090 GN=Hnrnpc PE=1 SV=1	3706.41	0.999756	1	1M(15.9949), 10S(79.96633)	64.743	53.167	1.1e-15	20151011_QEp6_NaKr_SA_totalliver_HFD12_1_phospho.70483.3	0
89100	3753.55	4	KFLESGGQDGAGDDEDLDLEEALEPDMEEDDDQK	K	A	sp|P09103|PDIA1_MOUSE Protein disulfide-isomerase OS=Mus musculus OX=10090 GN=P4hb PE=1 SV=2	3753.55	-0.002197	1		64.74	12.223	1e-15	20151014_QEp6_NaKr_SA_totalliver_control_3_phospho.89100.4	0
59207	2560.24	2	LVQDVANNTNEEAGDGTTTATVLAR	K	S	sp|P63038|CH60_MOUSE 60 kDa heat shock protein, mitochondrial OS=Mus musculus OX=10090 GN=Hspd1 PE=1 SV=1	2559.24	1.0022	0		64.739	13.612	1e-15	20151011_QEp6_NaKr_SA_totalliver_HFD3_3_phospho.59207.2	0
123604	3832.85	3	LLEDLNAWSEAQNFANSVACGSASPAELVQCLLQK	K	E	sp|Q63880|EST3A_MOUSE Carboxylesterase 3A OS=Mus musculus OX=10090 GN=Ces3a PE=1 SV=2	3832.84	0.006348	0	20C(57.02146), 31C(57.02146)	64.735	14.756	1e-15	20151011_QEp6_NaKr_SA_totalliver_HFD3_3_phospho.123604.3	0
96839	3991.71	3	DCYNDLPSNVYVCSGPDCNLGNDNAVQQAETVFQK	R	L	tr|Q3UR39|Q3UR39_MOUSE Rab proteins geranylgeranyltransferase component A OS=Mus musculus OX=10090 GN=Chm PE=1 SV=1	3990.71	1.00439	0	2C(57.02146), 13C(57.02146), 18C(57.02146)	64.733	11.929	1e-15	20151011_QEp6_NaKr_SA_totalliver_HFD3_4_phospho.96839.3	0
62255	2570.16	3	CPVMLVVGDQAPHEDAVVECNSK	K	L	sp|Q9QYG0|NDRG2_MOUSE Protein NDRG2 OS=Mus musculus OX=10090 GN=Ndrg2 PE=1 SV=1	2569.16	1.00366	0	1C(57.02146), 4M(15.9949), 20C(57.02146)	64.721	14.898	1.1e-15	20151011_QEp6_NaKr_SA_totalliver_HFD12_2_phospho.62255.3	0
113129	3284.52	3	KLSDFGQETSYLEDNSNQNGAVSLLFSLK	R	E	sp|P16331|PH4H_MOUSE Phenylalanine-4-hydroxylase OS=Mus musculus OX=10090 GN=Pah PE=1 SV=4	3283.53	0.996094	1	3S(79.96633)	64.713	52.848	1.1e-15	20151011_QEp6_NaKr_SA_totalliver_HFD3_4_phospho.113129.3	0
84562	2932.29	2	APKPEDLDEEDDDVPDLVENFDEASK	K	N	sp|Q9CQH7|BT3L4_MOUSE Transcription factor BTF3 homolog 4 OS=Mus musculus OX=10090 GN=Btf3l4 PE=1 SV=1	2930.28	2.00635	0		64.71	11.884	1e-15	20151011_QEp6_NaKr_SA_totalliver_HFD3_4_phospho.84562.2	0
73217	4046.58	4	YGPSSVEDTTGSGAADAKDDDDLDLFGSDDEEESEEAK	K	K	sp|O70251|EF1B_MOUSE Elongation factor 1-beta OS=Mus musculus OX=10090 GN=Eef1b PE=1 SV=5	4045.58	1.00391	1	28S(79.96633)	64.701	49.795	1.1e-15	20151014_QEp6_NaKr_SA_totalliver_HFD3_2_phospho.73217.4	0
119382	4077.91	4	AAEEAASSFSGLQAQLAQAEQLAQSLQETAHQEQDALK	K	F	sp|Q8VDC1|FYCO1_MOUSE FYVE and coiled-coil domain-containing protein 1 OS=Mus musculus OX=10090 GN=Fyco1 PE=1 SV=1	4076.9	1.01001	0	8S(79.96633)	64.692	64.692	1.1e-15	20151011_QEp6_NaKr_SA_totalliver_HFD3_3_phospho.119382.4	0
69849	4114.72	3	VESSENVPSPTHPPVVLNAADDDEDDDDQFSEEGDESK	K	T	sp|Q6NZF1|ZC11A_MOUSE Zinc finger CCCH domain-containing protein 11A OS=Mus musculus OX=10090 GN=Zc3h11a PE=1 SV=1	4113.72	1.00244	0		64.69	14.797	1e-15	20151011_QEp6_NaKr_SA_totalliver_HFD3_4_phospho.69849.3	0
93753	3595.64	4	FLSEHPGGEEVLLEQAGADATESFEDVGHSPDAR	R	E	sp|Q9CQX2|CYB5B_MOUSE Cytochrome b5 type B OS=Mus musculus OX=10090 GN=Cyb5b PE=1 SV=1	3595.63	0.002197	0		64.655	14.95	1e-15	20151011_QEp6_NaKr_SA_totalliver_HFD3_4_phospho.93753.4	0
100500	2610.31	2	VGVSGDSAGGNLAAAVTQQLLQDPDVK	R	L	sp|Q99PG0|AAAD_MOUSE Arylacetamide deacetylase OS=Mus musculus OX=10090 GN=Aadac PE=1 SV=3	2609.33	0.981689	0		64.652	13.849	1e-15	20151011_QEp6_NaKr_SA_totalliver_HFD12_2_phospho.100500.2	0
123219	4522	4	SFSPDSEPDLGGYLEDSSPQESQDELDQYLSHLLQSTSLK	R	C	sp|Q8BWJ3|KPB2_MOUSE Phosphorylase b kinase regulatory subunit alpha, liver isoform OS=Mus musculus OX=10090 GN=Phka2 PE=1 SV=1	4520.99	1.00879	0	3S(79.96633)	64.649	62.605	1.1e-15	20151014_QEp6_NaKr_SA_totalliver_control_3_phospho.123219.4	0
84467	4840.97	4	FSAQGMGTFNPADYAEPANTDDNYGNSSGNTWNNTGHFEPDDGTR	R	L	sp|Q80X50|UBP2L_MOUSE Ubiquitin-associated protein 2-like OS=Mus musculus OX=10090 GN=Ubap2l PE=1 SV=1	4838.97	2.00244	0		64.642	13.069	1e-15	20151011_QEp6_NaKr_SA_totalliver_HFD3_3_phospho.84467.4	0
85546	2799.22	3	KDSLDLDVEAASSPAAAALEEDDSSGR	R	E	sp|Q3UJU9|RMD3_MOUSE Regulator of microtubule dynamics protein 3 OS=Mus musculus OX=10090 GN=Rmdn3 PE=1 SV=2	2798.21	1.00342	1	3S(79.96633)	64.632	46.314	1.1e-15	20151011_QEp6_NaKr_SA_totalliver_HFD12_2_phospho.85546.3	0
66203	3541.63	3	LLAASSRPNQAGSEGQLVLSSSQSEESDLGEEGK	R	K	sp|Q8K3H0|DP13A_MOUSE DCC-interacting protein 13-alpha OS=Mus musculus OX=10090 GN=Appl1 PE=1 SV=1	3539.63	2.00806	0	24S(79.96633)	64.627	61.978	1.1e-15	20151011_QEp6_NaKr_SA_totalliver_HFD3_4_phospho.66203.3	0
103318	3538.81	3	KPVLPALTLNPTLAEGPSPTSEGASEANLVDLQK	R	K	sp|Q63932|MP2K2_MOUSE Dual specificity mitogen-activated protein kinase kinase 2 OS=Mus musculus OX=10090 GN=Map2k2 PE=1 SV=2	3536.8	2.00781	0	18S(79.96633)	64.623	64.426	1.1e-15	20151011_QEp6_NaKr_SA_totalliver_HFD3_3_phospho.103318.3	0
113384	3442.44	3	LSGAEPDDEEYQEFEEMLEHAEAAQDFASR	R	A	sp|Q99KU0|VMP1_MOUSE Vacuole membrane protein 1 OS=Mus musculus OX=10090 GN=Vmp1 PE=1 SV=2	3442.44	-0.002441	0		64.62	16.999	1e-15	20151011_QEp6_NaKr_SA_totalliver_HFD12_2_phospho.113384.3	0
114098	2781.34	2	DCVGPEVENACANPAAGTVLLLENLR	K	F	sp|P09411|PGK1_MOUSE Phosphoglycerate kinase 1 OS=Mus musculus OX=10090 GN=Pgk1 PE=1 SV=4	2781.34	-0.000488	0	2C(57.02146), 11C(57.02146)	64.618	11.786	1e-15	20151014_QEp6_NaKr_SA_totalliver_control_4_phospho.114098.2	0
84664	4137.93	4	LQAYLEDHAEEEANEEDVLGDETEEEEPKPLELPVK	R	E	sp|Q9D1J3|SARNP_MOUSE SAP domain-containing ribonucleoprotein OS=Mus musculus OX=10090 GN=Sarnp PE=1 SV=3	4135.91	2.01367	0		64.612	14.918	1e-15	20151011_QEp6_NaKr_SA_totalliver_HFD3_4_phospho.84664.4	0
111180	3967.93	4	LFATEATSDWLNANNVPATPVAWPSQEGQNPSLSSLR	K	K	sp|Q8C196|CPSM_MOUSE Carbamoyl-phosphate synthase [ammonia], mitochondrial OS=Mus musculus OX=10090 GN=Cps1 PE=1 SV=2	3967.93	-0.002441	0		64.603	13.865	1e-15	20151011_QEp6_NaKr_SA_totalliver_HFD3_3_phospho.111180.4	0
126556	4422.17	4	EDLLELSRPFLALMEVPPELMPTVLDEYLDNGSDQSATR	R	Y	sp|Q8VCU1|EST3B_MOUSE Carboxylesterase 3B OS=Mus musculus OX=10090 GN=Ces3b PE=1 SV=2	4419.15	3.01465	0	14M(15.9949)	64.601	56.464	1.1e-15	20151011_QEp6_NaKr_SA_totalliver_HFD12_1_phospho.126556.4	0
60186	4884.85	4	ASSDSQDANQCCTSCEDNAPATSYCVECSEPLCETCVEAHQR	K	V	sp|Q62318|TIF1B_MOUSE Transcription intermediary factor 1-beta OS=Mus musculus OX=10090 GN=Trim28 PE=1 SV=3	4882.85	2.00147	0	11C(57.02146), 12C(57.02146), 15C(57.02146), 25C(57.02146), 28C(57.02146), 33C(57.02146), 36C(57.02146)	64.6	9.912	1e-15	20151014_QEp6_NaKr_SA_totalliver_control_4_phospho.60186.4	0
74128	4442.91	3	AAVEDLNPADDPNNQGEDEFEEAEQVREENLPEESEEQK	R	Q	sp|Q8BXA1|GOLI4_MOUSE Golgi integral membrane protein 4 OS=Mus musculus OX=10090 GN=Golim4 PE=1 SV=1	4441.91	1.00147	1		64.598	14.54	1e-15	20151014_QEp6_NaKr_SA_totalliver_control_3_phospho.74128.3	0
73869	4046.58	4	YGPSSVEDTTGSGAADAKDDDDLDLFGSDDEEESEEAK	K	K	sp|O70251|EF1B_MOUSE Elongation factor 1-beta OS=Mus musculus OX=10090 GN=Eef1b PE=1 SV=5	4045.58	1.00439	1	28S(79.96633)	64.595	49.166	1.1e-15	20151014_QEp6_NaKr_SA_totalliver_control_2_phospho.73869.4	0
60546	2976.19	3	KGATPAEDDEDKDLDLFGSDEEEEDK	K	E	sp|P57776|EF1D_MOUSE Elongation factor 1-delta OS=Mus musculus OX=10090 GN=Eef1d PE=1 SV=3	2976.19	-0.002441	2	19S(79.96633)	64.589	19.833	1.1e-15	20151011_QEp6_NaKr_SA_totalliver_HFD12_2_phospho.60546.3	0
106483	5018.38	4	DSSKGEDSAEESDGKPALVAPPPVVEAVSNPSSVFPSDATTEQGPLLTK	R	H	sp|Q9Z1X4|ILF3_MOUSE Interleukin enhancer-binding factor 3 OS=Mus musculus OX=10090 GN=Ilf3 PE=1 SV=2	5016.37	2.01318	1	8S(79.96633)	64.586	59.17	1.1e-15	20151011_QEp6_NaKr_SA_totalliver_HFD12_3_phospho.106483.4	0
113650	4626.18	3	AVEYLLTGLPGSPEPEHGSVQESQAPEQPATEAAGENPLEFLR	R	D	sp|P54726|RD23A_MOUSE UV excision repair protein RAD23 homolog A OS=Mus musculus OX=10090 GN=Rad23a PE=1 SV=2	4624.16	2.01514	0	12S(79.96633)	64.583	61.609	1.1e-15	20151011_QEp6_NaKr_SA_totalliver_HFD3_4_phospho.113650.3	0
121599	4860.17	4	FNSFYGDPPEELPDFSEDPTSSGAVSQVLDSLEELHALTDCSEK	K	D	sp|O70589-3|CSKP_MOUSE Isoform 3 of Peripheral plasma membrane protein CASK OS=Mus musculus OX=10090 GN=Cask	4858.16	2.01172	0	41C(57.02146)	64.582	13.612	1e-15	20151011_QEp6_NaKr_SA_totalliver_HFD3_3_phospho.121599.4	0
76984	2167	2	GHPDLQGQPADDLFESLGDR	K	E	sp|Q9D0F3|LMAN1_MOUSE Protein ERGIC-53 OS=Mus musculus OX=10090 GN=Lman1 PE=1 SV=1	2166	1.00293	0		64.58	12.075	1e-15	20151011_QEp6_NaKr_SA_totalliver_HFD3_3_phospho.76984.2	0
74929	3735.64	3	LPLPDDREDGELEEGELEDDGAEEVQDPPGGQER	R	S	sp|Q6ZPZ3|ZC3H4_MOUSE Zinc finger CCCH domain-containing protein 4 OS=Mus musculus OX=10090 GN=Zc3h4 PE=1 SV=2	3733.64	2.00732	1		64.579	11.176	1e-15	20151011_QEp6_NaKr_SA_totalliver_HFD12_2_phospho.74929.3	0
69061	2683.31	3	LHVSDQELQSANASVDDSRLEELK	K	A	sp|Q02053|UBA1_MOUSE Ubiquitin-like modifier-activating enzyme 1 OS=Mus musculus OX=10090 GN=Uba1 PE=1 SV=1	2682.31	1.00293	1		64.551	12.598	1e-15	20151014_QEp6_NaKr_SA_totalliver_HFD3_2_phospho.69061.3	0
76636	3398.5	3	VKASPLTNDGEDEFVPSDGLDKDEYAFSSGK	K	S	sp|Q64511|TOP2B_MOUSE DNA topoisomerase 2-beta OS=Mus musculus OX=10090 GN=Top2b PE=1 SV=2	3396.49	2.01147	2	4S(79.96633)	64.529	53.953	1.1e-15	20151014_QEp6_NaKr_SA_totalliver_HFD3_2_phospho.76636.3	0
109571	3514.55	3	AHCLSEVEHDTMPADLPALAADFVEDQEVCK	K	N	sp|P07724|ALBU_MOUSE Serum albumin OS=Mus musculus OX=10090 GN=Alb PE=1 SV=3	3512.55	1.99658	0	3C(57.02146), 12M(15.9949), 30C(57.02146)	64.528	12.361	1.1e-15	20151014_QEp6_NaKr_SA_totalliver_control_2_phospho.109571.3	0
105680	3173.62	3	EVGDVELVVNNAGALYPADLLSAKDEELTK	R	T	sp|Q8VCR2|DHB13_MOUSE 17-beta-hydroxysteroid dehydrogenase 13 OS=Mus musculus OX=10090 GN=Hsd17b13 PE=1 SV=2	3171.62	2.00391	1		64.525	15.852	1e-15	20151011_QEp6_NaKr_SA_totalliver_HFD12_1_phospho.105680.3	0
100754	3928.65	3	SQEDEEELSTSPGVSEFVSDAFDTCSLNQEDLRK	K	E	sp|Q9D5V6|SYAP1_MOUSE Synapse-associated protein 1 OS=Mus musculus OX=10090 GN=Syap1 PE=1 SV=1	3927.65	1.00073	1	10T(79.96633), 25C(57.02146)	64.514	64.514	1.1e-15	20151014_QEp6_NaKr_SA_totalliver_HFD3_2_phospho.100754.3	0
110894	3967.93	4	LFATEATSDWLNANNVPATPVAWPSQEGQNPSLSSLR	K	K	sp|Q8C196|CPSM_MOUSE Carbamoyl-phosphate synthase [ammonia], mitochondrial OS=Mus musculus OX=10090 GN=Cps1 PE=1 SV=2	3967.93	-0.00293	0		64.509	13.766	1e-15	20151011_QEp6_NaKr_SA_totalliver_HFD3_3_phospho.110894.4	0
74074	4047.58	4	YGPSSVEDTTGSGAADAKDDDDLDLFGSDDEEESEEAK	K	K	sp|O70251|EF1B_MOUSE Elongation factor 1-beta OS=Mus musculus OX=10090 GN=Eef1b PE=1 SV=5	4045.58	2.00781	1	28S(79.96633)	64.497	49.065	1.1e-15	20151014_QEp6_NaKr_SA_totalliver_control_3_phospho.74074.4	0
122504	4600.42	3	DLQPEVAEATLPGRPGPEPQPPVDDVLLPSEVLTDTAPVLEGLK	K	G	sp|Q9Z2I0|LETM1_MOUSE Mitochondrial proton/calcium exchanger protein OS=Mus musculus OX=10090 GN=Letm1 PE=1 SV=1	4598.4	2.01904	0		64.493	17.304	1e-15	20151011_QEp6_NaKr_SA_totalliver_HFD12_1_phospho.122504.3	0
104600	3536.8	3	KPVLPALTLNPTLAEGPSPTSEGASEANLVDLQK	R	K	sp|Q63932|MP2K2_MOUSE Dual specificity mitogen-activated protein kinase kinase 2 OS=Mus musculus OX=10090 GN=Map2k2 PE=1 SV=2	3536.8	0.000488	0	20T(79.96633)	64.489	61.698	1.1e-15	20151011_QEp6_NaKr_SA_totalliver_HFD3_4_phospho.104600.3	0
76675	3347.43	3	ASAGHAVSLTQDDGGADDWETDPDFVNDVSEK	K	E	sp|Q60598|SRC8_MOUSE Src substrate cortactin OS=Mus musculus OX=10090 GN=Cttn PE=1 SV=2	3347.43	-0.001953	0		64.489	13.192	1e-15	20151011_QEp6_NaKr_SA_totalliver_HFD12_1_phospho.76675.3	0
74372	4046.58	4	YGPSSVEDTTGSGAADAKDDDDLDLFGSDDEEESEEAK	K	K	sp|O70251|EF1B_MOUSE Elongation factor 1-beta OS=Mus musculus OX=10090 GN=Eef1b PE=1 SV=5	4045.58	1.00659	1	28S(79.96633)	64.486	49.074	1.1e-15	20151014_QEp6_NaKr_SA_totalliver_control_4_phospho.74372.4	0
64614	2293.02	2	DLFAMDDKSENEPLENEAAR	K	Y	sp|Q9Z2I8|SUCB2_MOUSE Succinate--CoA ligase [GDP-forming] subunit beta, mitochondrial OS=Mus musculus OX=10090 GN=Suclg2 PE=1 SV=3	2293.02	0.003418	1		64.482	11.756	1e-15	20151011_QEp6_NaKr_SA_totalliver_HFD3_4_phospho.64614.2	0
106457	4208.86	4	DYGPRPDADSESDNSDNNTLFVQGLGEGVSTDQVGEFFK	R	Q	tr|Q8BQ46|Q8BQ46_MOUSE TAF15 RNA polymerase II, TATA box binding protein (TBP)-associated factor OS=Mus musculus OX=10090 GN=Taf15 PE=1 SV=1	4205.86	3.00684	0		64.472	19.38	1e-15	20151011_QEp6_NaKr_SA_totalliver_HFD12_2_phospho.106457.4	0
86447	4319.99	4	APPGAPGPGPGSGAPGSQEEEEEPGLVEADPGDGALEDPELEALK	R	A	sp|Q8CCS6|PABP2_MOUSE Polyadenylate-binding protein 2 OS=Mus musculus OX=10090 GN=Pabpn1 PE=1 SV=3	4318.99	1.00293	0		64.469	15.141	1e-15	20151011_QEp6_NaKr_SA_totalliver_HFD12_3_phospho.86447.4	0
106403	4206.86	4	DYGPRPDADSESDNSDNNTLFVQGLGEGVSTDQVGEFFK	R	Q	tr|Q8BQ46|Q8BQ46_MOUSE TAF15 RNA polymerase II, TATA box binding protein (TBP)-associated factor OS=Mus musculus OX=10090 GN=Taf15 PE=1 SV=1	4205.86	1.00293	0		64.464	13.013	1e-15	20151014_QEp6_NaKr_SA_totalliver_control_2_phospho.106403.4	0
95680	4075.83	3	RTFQQLQEEEDDDYPGSYSPQDPSAGPLLTEELLK	K	A	sp|Q9CSU0|RPR1B_MOUSE Regulation of nuclear pre-mRNA domain-containing protein 1B OS=Mus musculus OX=10090 GN=Rprd1b PE=1 SV=2	4074.83	1.00635	1	17S(79.96633)	64.458	64.458	1.1e-15	20151011_QEp6_NaKr_SA_totalliver_HFD12_3_phospho.95680.3	0
124092	3686.83	3	VVDNPLYLSDMGAALTGAESHELQDVLEETNLLK	R	R	sp|Q8CGK3|LONM_MOUSE Lon protease homolog, mitochondrial OS=Mus musculus OX=10090 GN=Lonp1 PE=1 SV=2	3683.82	3.00708	0		64.453	17.456	1e-15	20151011_QEp6_NaKr_SA_totalliver_HFD12_1_phospho.124092.3	0
117130	4435.15	4	EQGVTFPSGEVQEQLLCSLYQPAGLAPESLEYLEAHGTGTK	K	V	sp|P19096|FAS_MOUSE Fatty acid synthase OS=Mus musculus OX=10090 GN=Fasn PE=1 SV=2	4433.14	2.00977	0	17C(57.02146)	64.442	13.979	1e-15	20151014_QEp6_NaKr_SA_totalliver_control_3_phospho.117130.4	0
58621	2560.24	2	LVQDVANNTNEEAGDGTTTATVLAR	K	S	sp|P63038|CH60_MOUSE 60 kDa heat shock protein, mitochondrial OS=Mus musculus OX=10090 GN=Hspd1 PE=1 SV=1	2559.24	1.00171	0		64.431	13.356	1e-15	20151011_QEp6_NaKr_SA_totalliver_HFD3_4_phospho.58621.2	0
98322	2610.33	2	VGVSGDSAGGNLAAAVTQQLLQDPDVK	R	L	sp|Q99PG0|AAAD_MOUSE Arylacetamide deacetylase OS=Mus musculus OX=10090 GN=Aadac PE=1 SV=3	2609.33	1.00537	0		64.427	13.587	1e-15	20151011_QEp6_NaKr_SA_totalliver_HFD3_3_phospho.98322.2	0
72084	3733.66	4	LPLPDDREDGELEEGELEDDGAEEVQDPPGGQER	R	S	sp|Q6ZPZ3|ZC3H4_MOUSE Zinc finger CCCH domain-containing protein 4 OS=Mus musculus OX=10090 GN=Zc3h4 PE=1 SV=2	3733.64	0.025879	1		64.424	11.956	1e-15	20151011_QEp6_NaKr_SA_totalliver_HFD12_3_phospho.72084.4	0
58633	2243.09	2	LREDLPNLESSEETEQLNK	K	H	sp|Q9EQH3|VPS35_MOUSE Vacuolar protein sorting-associated protein 35 OS=Mus musculus OX=10090 GN=Vps35 PE=1 SV=1	2243.09	0.000732	1		64.422	17.048	1e-15	20151011_QEp6_NaKr_SA_totalliver_HFD12_2_phospho.58633.2	0
77836	2888.39	3	LLDDYGVEEEPAELPEGTSLTVDNKR	K	F	sp|P42669|PURA_MOUSE Transcriptional activator protein Pur-alpha OS=Mus musculus OX=10090 GN=Pura PE=1 SV=1	2888.39	0	1		64.42	12.53	1e-15	20151011_QEp6_NaKr_SA_totalliver_HFD12_1_phospho.77836.3	0
94154	3721.67	3	TLSMENLQSLNAAYATSGPMYLSDHENVGAETPK	K	S	sp|Q99MI1|RB6I2_MOUSE ELKS/Rab6-interacting/CAST family member 1 OS=Mus musculus OX=10090 GN=Erc1 PE=1 SV=1	3718.65	3.01685	0	3S(79.96633)	64.405	62.564	1.1e-15	20151011_QEp6_NaKr_SA_totalliver_HFD12_3_phospho.94154.3	0
108468	4192.77	3	DPSVDLTQDLVDESEEERFDDMSSPGLELPSCELSR	K	L	sp|Q6P2K6|P4R3A_MOUSE Serine/threonine-protein phosphatase 4 regulatory subunit 3A OS=Mus musculus OX=10090 GN=Ppp4r3a PE=1 SV=1	4191.77	1.0083	1	22M(15.9949), 23S(79.96633), 32C(57.02146)	64.403	64.403	1.1e-15	20151011_QEp6_NaKr_SA_totalliver_HFD12_2_phospho.108468.3	0
109432	3728.63	3	LADFGLSNMMSDGEFLRTSCGSPNYAAPEVLSGR	K	L	sp|Q5EG47|AAPK1_MOUSE 5'-AMP-activated protein kinase catalytic subunit alpha-1 OS=Mus musculus OX=10090 GN=Prkaa1 PE=1 SV=2	3728.63	0.000488	1	18T(79.96633), 20C(57.02146)	64.403	64.403	1.1e-15	20151011_QEp6_NaKr_SA_totalliver_HFD3_4_phospho.109432.3	0
68390	3884.65	3	CELPSSKEEDAPPVPSPTSCTAASGPSLTDNSDLCK	K	K	sp|Q80XI3|IF4G3_MOUSE Eukaryotic translation initiation factor 4 gamma 3 OS=Mus musculus OX=10090 GN=Eif4g3 PE=1 SV=2	3883.65	1.00488	1	1C(57.02146), 16S(79.96633), 20C(57.02146), 35C(57.02146)	64.402	61.431	1.1e-15	20151014_QEp6_NaKr_SA_totalliver_control_2_phospho.68390.3	0
59001	2799.18	3	RSASPDDDLGSSNWEAADLGNEERK	K	Q	sp|Q9R0P4|SMAP_MOUSE Small acidic protein OS=Mus musculus OX=10090 GN=Smap PE=1 SV=1	2798.18	1.00171	2	4S(79.96633)	64.395	59.547	1.1e-15	20151011_QEp6_NaKr_SA_totalliver_HFD12_1_phospho.59001.3	0
73055	4047.58	4	YGPSSVEDTTGSGAADAKDDDDLDLFGSDDEEESEEAK	K	K	sp|O70251|EF1B_MOUSE Elongation factor 1-beta OS=Mus musculus OX=10090 GN=Eef1b PE=1 SV=5	4045.58	2.00928	1	28S(79.96633)	64.391	48.934	1.1e-15	20151014_QEp6_NaKr_SA_totalliver_control_4_phospho.73055.4	0
58342	2244.09	2	LREDLPNLESSEETEQLNK	K	H	sp|Q9EQH3|VPS35_MOUSE Vacuolar protein sorting-associated protein 35 OS=Mus musculus OX=10090 GN=Vps35 PE=1 SV=1	2243.09	1.0022	1		64.373	16.991	1e-15	20151011_QEp6_NaKr_SA_totalliver_HFD12_1_phospho.58342.2	0
54320	2467.19	3	CQNEQLQTAVTQQASQLQQHK	K	D	sp|Q9Z1Z0|USO1_MOUSE General vesicular transport factor p115 OS=Mus musculus OX=10090 GN=Uso1 PE=1 SV=2	2467.19	0.001221	0	1C(57.02146)	64.373	13.829	1e-15	20151011_QEp6_NaKr_SA_totalliver_HFD12_2_phospho.54320.3	0
122394	4600.4	3	DLQPEVAEATLPGRPGPEPQPPVDDVLLPSEVLTDTAPVLEGLK	K	G	sp|Q9Z2I0|LETM1_MOUSE Mitochondrial proton/calcium exchanger protein OS=Mus musculus OX=10090 GN=Letm1 PE=1 SV=1	4598.4	2.00293	0		64.366	18.891	1e-15	20151011_QEp6_NaKr_SA_totalliver_HFD12_2_phospho.122394.3	0
41983	3177.38	4	KEEGEQEVAVDEGSDENKVEAEEEGAENK	R	D	sp|Q9JL35|HMGN5_MOUSE High mobility group nucleosome-binding domain-containing protein 5 OS=Mus musculus OX=10090 GN=Hmgn5 PE=1 SV=2	3176.38	1.00366	2		64.355	14.085	1e-15	20151011_QEp6_NaKr_SA_totalliver_HFD3_3_phospho.41983.4	0
75974	2214.98	2	KEDGTFYEFGDDLPEAPER	K	L	sp|Q8BP47|SYNC_MOUSE Asparagine--tRNA ligase, cytoplasmic OS=Mus musculus OX=10090 GN=Nars PE=1 SV=2	2213.98	1.00464	1		64.343	12.822	1e-15	20151011_QEp6_NaKr_SA_totalliver_HFD12_2_phospho.75974.2	0
26293	3326.21	3	EDDDDRDEDEDEEDEKEEDEEESPGQAK	K	D	sp|P14211|CALR_MOUSE Calreticulin OS=Mus musculus OX=10090 GN=Calr PE=1 SV=1	3325.21	0.999756	2		64.343	10.427	1e-15	20151011_QEp6_NaKr_SA_totalliver_HFD12_2_phospho.26293.3	0
91396	2622.26	3	KGSLQDVDVAGFGNLGHSASFLAPR	R	G	sp|Q8K1N2|PHLB2_MOUSE Pleckstrin homology-like domain family B member 2 OS=Mus musculus OX=10090 GN=Phldb2 PE=1 SV=2	2622.26	0.000732	1	3S(79.96633)	64.33	17.465	1.1e-15	20151011_QEp6_NaKr_SA_totalliver_HFD3_4_phospho.91396.3	0
83054	4486.05	4	RLQMEGEGGEATEQPGLNGAAAAAAAEAPDETAQALGSADDELSAK	R	L	sp|Q9D8Y0|EFHD2_MOUSE EF-hand domain-containing protein D2 OS=Mus musculus OX=10090 GN=Efhd2 PE=1 SV=1	4484.05	2.00049	1	4M(15.9949)	64.325	14.268	1.1e-15	20151011_QEp6_NaKr_SA_totalliver_HFD3_3_phospho.83054.4	0
112131	3825.72	4	AFLTHSGSHGLYEGLCNGVPMVMMPLFGDQMDNAK	R	R	sp|P70691|UD12_MOUSE UDP-glucuronosyltransferase 1-2 OS=Mus musculus OX=10090 GN=Ugt1a2 PE=1 SV=1	3823.73	1.99463	0	16C(57.02146)	64.323	14.098	1e-15	20151011_QEp6_NaKr_SA_totalliver_HFD12_1_phospho.112131.4	0
98733	3929.66	3	SQEDEEELSTSPGVSEFVSDAFDTCSLNQEDLRK	K	E	sp|Q9D5V6|SYAP1_MOUSE Synapse-associated protein 1 OS=Mus musculus OX=10090 GN=Syap1 PE=1 SV=1	3927.65	2.00366	1	10T(79.96633), 25C(57.02146)	64.322	64.322	1.1e-15	20151011_QEp6_NaKr_SA_totalliver_HFD12_3_phospho.98733.3	0
42264	3250.28	3	GGTMTDLDEQDDESMETTGKDEDENSTGNK	K	G	sp|Q6PDG5|SMRC2_MOUSE SWI/SNF complex subunit SMARCC2 OS=Mus musculus OX=10090 GN=Smarcc2 PE=1 SV=2	3248.27	2.00977	1		64.315	13.677	1e-15	20151011_QEp6_NaKr_SA_totalliver_HFD3_3_phospho.42264.3	0
91709	3544.52	3	EVLTSDDGSDCGDATELDLSHSFSGSLDELSER	K	H	sp|E9PV24|FIBA_MOUSE Fibrinogen alpha chain OS=Mus musculus OX=10090 GN=Fga PE=1 SV=1	3542.51	2.00684	0	11C(57.02146)	64.312	14.549	1e-15	20151014_QEp6_NaKr_SA_totalliver_control_3_phospho.91709.3	0
88233	4039.89	3	YASLCQQNGLVPLVEPEVLPDGDHDLEHCQYVSEK	R	V	sp|Q91Y97|ALDOB_MOUSE Fructose-bisphosphate aldolase B OS=Mus musculus OX=10090 GN=Aldob PE=1 SV=3	4037.88	2.00781	0	5C(57.02146), 29C(57.02146)	64.307	12.859	1e-15	20151011_QEp6_NaKr_SA_totalliver_HFD12_3_phospho.88233.3	0
95172	3843.71	3	NEGLTQPLPDSPKPMGTDQALDALSSDFTCSSPTGK	K	Q	sp|P51125|ICAL_MOUSE Calpastatin OS=Mus musculus OX=10090 GN=Cast PE=1 SV=2	3841.71	2.00806	0	11S(79.96633), 30C(57.02146)	64.302	54.012	1.1e-15	20151011_QEp6_NaKr_SA_totalliver_HFD12_3_phospho.95172.3	0
110425	3283.52	3	KLSDFGQETSYLEDNSNQNGAVSLLFSLK	R	E	sp|P16331|PH4H_MOUSE Phenylalanine-4-hydroxylase OS=Mus musculus OX=10090 GN=Pah PE=1 SV=4	3283.53	-0.004883	1	3S(79.96633)	64.271	51.509	1.1e-15	20151011_QEp6_NaKr_SA_totalliver_HFD12_3_phospho.110425.3	0
81801	2938.44	4	KFPVLNPATEEVLCHVEEGDKADVDK	K	A	sp|P24549|AL1A1_MOUSE Retinal dehydrogenase 1 OS=Mus musculus OX=10090 GN=Aldh1a1 PE=1 SV=5	2938.44	0.001221	2	14C(57.02146)	64.26	14.569	1e-15	20151011_QEp6_NaKr_SA_totalliver_HFD3_3_phospho.81801.4	0
98817	3336.69	3	LDQLSGAQLAGSLPSPSSALVQNQEQVHLLR	R	S	sp|Q8C0C0|ZHX2_MOUSE Zinc fingers and homeoboxes protein 2 OS=Mus musculus OX=10090 GN=Zhx2 PE=1 SV=1	3335.69	1.00513	0	15S(79.96633)	64.25	61.165	1.1e-15	20151011_QEp6_NaKr_SA_totalliver_HFD3_3_phospho.98817.3	0
65953	2018.95	2	NETGGGEGVEVLVNEPYEK	K	D	sp|P53810|PIPNA_MOUSE Phosphatidylinositol transfer protein alpha isoform OS=Mus musculus OX=10090 GN=Pitpna PE=1 SV=2	2018.94	0.002563	0		64.25	13.118	1e-15	20151011_QEp6_NaKr_SA_totalliver_HFD3_3_phospho.65953.2	0
83319	3202.36	4	RLSENNCSLDDWELGAGHLSSSAFNSEK	R	N	sp|Q9ERG0|LIMA1_MOUSE LIM domain and actin-binding protein 1 OS=Mus musculus OX=10090 GN=Lima1 PE=1 SV=3	3202.37	-0.002197	1	3S(79.96633), 7C(57.02146)	64.247	54.741	1.1e-15	20151011_QEp6_NaKr_SA_totalliver_HFD12_2_phospho.83319.4	0
118307	4435.15	4	EQGVTFPSGEVQEQLLCSLYQPAGLAPESLEYLEAHGTGTK	K	V	sp|P19096|FAS_MOUSE Fatty acid synthase OS=Mus musculus OX=10090 GN=Fasn PE=1 SV=2	4433.14	2.00781	0	17C(57.02146)	64.236	13.137	1e-15	20151011_QEp6_NaKr_SA_totalliver_HFD12_1_phospho.118307.4	0
110805	3385.7	3	RPLSASLGQLNEVGLPSAPLLSDESAVDLSNR	R	K	sp|Q4VGL6|RC3H1_MOUSE Roquin-1 OS=Mus musculus OX=10090 GN=Rc3h1 PE=1 SV=1	3384.69	1.00586	0	6S(79.96633)	64.229	61.986	1.1e-15	20151014_QEp6_NaKr_SA_totalliver_control_2_phospho.110805.3	0
64848	2293.02	2	DLFAMDDKSENEPLENEAAR	K	Y	sp|Q9Z2I8|SUCB2_MOUSE Succinate--CoA ligase [GDP-forming] subunit beta, mitochondrial OS=Mus musculus OX=10090 GN=Suclg2 PE=1 SV=3	2293.02	0.001709	1		64.228	11.865	1e-15	20151011_QEp6_NaKr_SA_totalliver_HFD3_3_phospho.64848.2	0
78652	3926.77	3	RAACEQLHQQQQQQQEETTAATLLLQGEEEGEED	K	-	sp|P42669|PURA_MOUSE Transcriptional activator protein Pur-alpha OS=Mus musculus OX=10090 GN=Pura PE=1 SV=1	3924.77	2.00562	1	4C(57.02146)	64.226	17.764	1e-15	20151014_QEp6_NaKr_SA_totalliver_control_2_phospho.78652.3	0
64697	3380.5	3	ALETMAEQTTDVVHSPSTDTTPGPDTEAALAK	K	D	sp|P27546|MAP4_MOUSE Microtubule-associated protein 4 OS=Mus musculus OX=10090 GN=Map4 PE=1 SV=3	3379.5	0.999756	0	5M(15.9949), 15S(79.96633)	64.224	61.233	1.1e-15	20151011_QEp6_NaKr_SA_totalliver_HFD12_2_phospho.64697.3	0
84904	3755.55	4	KFLESGGQDGAGDDEDLDLEEALEPDMEEDDDQK	K	A	sp|P09103|PDIA1_MOUSE Protein disulfide-isomerase OS=Mus musculus OX=10090 GN=P4hb PE=1 SV=2	3753.55	2.00244	1		64.218	11.731	1e-15	20151011_QEp6_NaKr_SA_totalliver_HFD12_3_phospho.84904.4	0
111940	3968.94	3	LFATEATSDWLNANNVPATPVAWPSQEGQNPSLSSLR	K	K	sp|Q8C196|CPSM_MOUSE Carbamoyl-phosphate synthase [ammonia], mitochondrial OS=Mus musculus OX=10090 GN=Cps1 PE=1 SV=2	3967.93	1.00708	0		64.213	14.198	1e-15	20151011_QEp6_NaKr_SA_totalliver_HFD3_4_phospho.111940.3	0
83963	3490.46	3	GREDPGQVSSFFNSEEAESGEDEDLVGPMPAK	K	G	sp|Q69ZC8|GPAM1_MOUSE GPALPP motifs-containing protein 1 OS=Mus musculus OX=10090 GN=Gpalpp1 PE=1 SV=2	3489.46	1.00293	1	19S(79.96633)	64.21	48.517	1.1e-15	20151011_QEp6_NaKr_SA_totalliver_HFD12_3_phospho.83963.3	0
106622	3928.85	4	LQDLSELLATGVGLSDSEVEPDGEHNTTELPQAVAGR	R	G	sp|Q91YU8|SSF1_MOUSE Suppressor of SWI4 1 homolog OS=Mus musculus OX=10090 GN=Ppan PE=1 SV=2	3926.84	2.00879	0	15S(79.96633)	64.2	58.033	1.1e-15	20151011_QEp6_NaKr_SA_totalliver_HFD3_3_phospho.106622.4	0
74186	2213.98	2	KEDGTFYEFGDDLPEAPER	K	L	sp|Q8BP47|SYNC_MOUSE Asparagine--tRNA ligase, cytoplasmic OS=Mus musculus OX=10090 GN=Nars PE=1 SV=2	2213.98	0.002197	1		64.194	11.867	1e-15	20151011_QEp6_NaKr_SA_totalliver_HFD3_4_phospho.74186.2	0
59639	2560.23	2	LVQDVANNTNEEAGDGTTTATVLAR	K	S	sp|P63038|CH60_MOUSE 60 kDa heat shock protein, mitochondrial OS=Mus musculus OX=10090 GN=Hspd1 PE=1 SV=1	2559.24	0.986816	0		64.193	13.674	1e-15	20151011_QEp6_NaKr_SA_totalliver_HFD12_2_phospho.59639.2	0
112106	3969.94	3	LFATEATSDWLNANNVPATPVAWPSQEGQNPSLSSLR	K	K	sp|Q8C196|CPSM_MOUSE Carbamoyl-phosphate synthase [ammonia], mitochondrial OS=Mus musculus OX=10090 GN=Cps1 PE=1 SV=2	3967.93	2.00708	0		64.191	15.484	1e-15	20151014_QEp6_NaKr_SA_totalliver_control_2_phospho.112106.3	0
65002	3468.38	3	RGSPGGVEMNVELPQQEGDDDDDEDEEAAAGR	R	A	sp|Q9D6W8|BORC6_MOUSE BLOC-1-related complex subunit 6 OS=Mus musculus OX=10090 GN=Borcs6 PE=1 SV=1	3466.37	2.0022	1	3S(79.96633)	64.191	14.521	1.1e-15	20151014_QEp6_NaKr_SA_totalliver_control_2_phospho.65002.3	0
33843	3329.43	4	HAEQNGPVDGQGDNPGSQAAEHGADTAVPSDGDK	K	K	sp|Q61316|HSP74_MOUSE Heat shock 70 kDa protein 4 OS=Mus musculus OX=10090 GN=Hspa4 PE=1 SV=1	3327.43	2.00464	0		64.185	15.595	1e-15	20151011_QEp6_NaKr_SA_totalliver_HFD12_3_phospho.33843.4	0
128883	2453.36	2	TALLDAAGVASLLTTAEAVVTELPK	R	E	sp|P63038|CH60_MOUSE 60 kDa heat shock protein, mitochondrial OS=Mus musculus OX=10090 GN=Hspd1 PE=1 SV=1	2453.36	0.000488	0		64.183	14.524	1e-15	20151011_QEp6_NaKr_SA_totalliver_HFD12_1_phospho.128883.2	0
66204	2018.95	2	NETGGGEGVEVLVNEPYEK	K	D	sp|P53810|PIPNA_MOUSE Phosphatidylinositol transfer protein alpha isoform OS=Mus musculus OX=10090 GN=Pitpna PE=1 SV=2	2018.94	0.002319	0		64.175	10.562	1e-15	20151011_QEp6_NaKr_SA_totalliver_HFD12_2_phospho.66204.2	0
86022	2463.22	3	LAELEEFLNGPNNAHLQQVGDR	R	C	sp|Q68FD5|CLH1_MOUSE Clathrin heavy chain 1 OS=Mus musculus OX=10090 GN=Cltc PE=1 SV=3	2463.21	0.001953	0		64.163	21.093	1e-15	20151014_QEp6_NaKr_SA_totalliver_control_4_phospho.86022.3	0
100264	4802.24	4	TEGALDDSLLGGNASAEGPEGEGTESTVVTGVDLVMNHHLQETSFTK	R	E	sp|P63028|TCTP_MOUSE Translationally-controlled tumor protein OS=Mus musculus OX=10090 GN=Tpt1 PE=1 SV=1	4799.24	3.00781	0		64.157	15.968	1e-15	20151011_QEp6_NaKr_SA_totalliver_HFD3_3_phospho.100264.4	0
34852	3328.42	4	HAEQNGPVDGQGDNPGSQAAEHGADTAVPSDGDK	K	K	sp|Q61316|HSP74_MOUSE Heat shock 70 kDa protein 4 OS=Mus musculus OX=10090 GN=Hspa4 PE=1 SV=1	3327.43	0.997559	0		64.156	12.756	1e-15	20151011_QEp6_NaKr_SA_totalliver_HFD12_3_phospho.34852.4	0
56871	3966.7	3	SQNTNMSDSGCRDPVGDSQNVLENDPSLNSQTQDTR	K	V	sp|Q8BYU6|TOIP2_MOUSE Torsin-1A-interacting protein 2 OS=Mus musculus OX=10090 GN=Tor1aip2 PE=1 SV=1	3965.7	1.00147	1	11C(57.02146)	64.147	12.95	1e-15	20151011_QEp6_NaKr_SA_totalliver_HFD12_1_phospho.56871.3	0
90591	3133.43	2	ALEDAQLPYSAVEQACVGYVYGDSTSGQR	K	A	sp|P32020|NLTP_MOUSE Non-specific lipid-transfer protein OS=Mus musculus OX=10090 GN=Scp2 PE=1 SV=3	3133.43	0.000732	0	16C(57.02146)	64.129	12.406	1e-15	20151011_QEp6_NaKr_SA_totalliver_HFD12_1_phospho.90591.2	0
89097	3134.44	2	ALEDAQLPYSAVEQACVGYVYGDSTSGQR	K	A	sp|P32020|NLTP_MOUSE Non-specific lipid-transfer protein OS=Mus musculus OX=10090 GN=Scp2 PE=1 SV=3	3133.43	1.00684	0	16C(57.02146)	64.127	13.161	1e-15	20151011_QEp6_NaKr_SA_totalliver_HFD3_4_phospho.89097.2	0
100302	3457.59	3	TEPVAEEGEDAVTMLSAPEALTEEEQEELRR	K	E	sp|Q62393|TPD52_MOUSE Tumor protein D52 OS=Mus musculus OX=10090 GN=Tpd52 PE=1 SV=2	3457.6	-0.01416	1		64.125	15.952	1e-15	20151011_QEp6_NaKr_SA_totalliver_HFD12_1_phospho.100302.3	0
20274	2231.03	3	ADRDAAAVKPTENNEEESASK	R	Q	sp|Q05D44|IF2P_MOUSE Eukaryotic translation initiation factor 5B OS=Mus musculus OX=10090 GN=Eif5b PE=1 SV=2	2231.03	0.002441	1		64.116	14.717	1e-15	20151011_QEp6_NaKr_SA_totalliver_HFD3_4_phospho.20274.3	0
113307	4310.98	3	EMQENDASMQNVVFDYLHATAFQGTPLAQAVEGPSENVR	R	R	sp|Q9CZ13|QCR1_MOUSE Cytochrome b-c1 complex subunit 1, mitochondrial OS=Mus musculus OX=10090 GN=Uqcrc1 PE=1 SV=2	4308.97	2.01367	0	9M(15.9949)	64.113	59.062	1.1e-15	20151011_QEp6_NaKr_SA_totalliver_HFD3_4_phospho.113307.3	0
36520	2868.34	3	EELQANGSAPAADKEEPASGSAATPAAAEK	K	D	sp|P26645|MARCS_MOUSE Myristoylated alanine-rich C-kinase substrate OS=Mus musculus OX=10090 GN=Marcks PE=1 SV=2	2867.34	1.00317	1		64.106	14.034	1e-15	20151011_QEp6_NaKr_SA_totalliver_HFD12_1_phospho.36520.3	0
90143	3134.43	2	ALEDAQLPYSAVEQACVGYVYGDSTSGQR	K	A	sp|P32020|NLTP_MOUSE Non-specific lipid-transfer protein OS=Mus musculus OX=10090 GN=Scp2 PE=1 SV=3	3133.43	1.00415	0	16C(57.02146)	64.104	12.388	1e-15	20151011_QEp6_NaKr_SA_totalliver_HFD12_2_phospho.90143.2	0
123227	4522.99	3	SFSPDSEPDLGGYLEDSSPQESQDELDQYLSHLLQSTSLK	R	C	sp|Q8BWJ3|KPB2_MOUSE Phosphorylase b kinase regulatory subunit alpha, liver isoform OS=Mus musculus OX=10090 GN=Phka2 PE=1 SV=1	4520.99	2.00098	0	3S(79.96633)	64.102	62.375	1.1e-15	20151014_QEp6_NaKr_SA_totalliver_control_3_phospho.123227.3	0
73262	3326.59	3	KQTPPASPSPQPLEDRPPSSPLYEDAAPFK	K	A	sp|Q60598|SRC8_MOUSE Src substrate cortactin OS=Mus musculus OX=10090 GN=Cttn PE=1 SV=2	3326.59	0.002441	1	3T(79.96633)	64.09	49.94	1.1e-15	20151011_QEp6_NaKr_SA_totalliver_HFD3_3_phospho.73262.3	0
113650	3967.93	3	LFATEATSDWLNANNVPATPVAWPSQEGQNPSLSSLR	K	K	sp|Q8C196|CPSM_MOUSE Carbamoyl-phosphate synthase [ammonia], mitochondrial OS=Mus musculus OX=10090 GN=Cps1 PE=1 SV=2	3967.93	-0.000732	0		64.09	14.636	1e-15	20151011_QEp6_NaKr_SA_totalliver_HFD12_2_phospho.113650.3	0
119316	4630.27	4	SDLLLDENLLSPLAGEDDPFLLEGDVNEDCKPLLLPDTKPK	R	L	sp|P06537|GCR_MOUSE Glucocorticoid receptor OS=Mus musculus OX=10090 GN=Nr3c1 PE=1 SV=1	4627.25	3.01562	0	11S(79.96633), 30C(57.02146)	64.087	45.643	1.1e-15	20151011_QEp6_NaKr_SA_totalliver_HFD3_4_phospho.119316.4	0
39262	2716.2	3	EAAEAEPAEPSSPAAEAEGASASSTSSPK	K	A	sp|P26645|MARCS_MOUSE Myristoylated alanine-rich C-kinase substrate OS=Mus musculus OX=10090 GN=Marcks PE=1 SV=2	2715.2	1.00488	0		64.082	19.948	1e-15	20151014_QEp6_NaKr_SA_totalliver_control_4_phospho.39262.3	0
59290	2559.24	2	LVQDVANNTNEEAGDGTTTATVLAR	K	S	sp|P63038|CH60_MOUSE 60 kDa heat shock protein, mitochondrial OS=Mus musculus OX=10090 GN=Hspd1 PE=1 SV=1	2559.24	-0.000488	0		64.075	15.222	1e-15	20151011_QEp6_NaKr_SA_totalliver_HFD12_2_phospho.59290.2	0
119822	4628.27	4	SDLLLDENLLSPLAGEDDPFLLEGDVNEDCKPLLLPDTKPK	R	L	sp|P06537|GCR_MOUSE Glucocorticoid receptor OS=Mus musculus OX=10090 GN=Nr3c1 PE=1 SV=1	4627.25	1.02002	0	11S(79.96633), 30C(57.02146)	64.062	45.639	1.1e-15	20151014_QEp6_NaKr_SA_totalliver_control_3_phospho.119822.4	0
77516	4870.95	4	LAEEEDLFESCGHPEEEEEEEEEDQEEEQEEEGDLALASSSK	K	S	sp|Q80YR5|SAFB2_MOUSE Scaffold attachment factor B2 OS=Mus musculus OX=10090 GN=Safb2 PE=1 SV=2	4867.94	3.01074	0	11C(57.02146)	64.061	14.277	1e-15	20151011_QEp6_NaKr_SA_totalliver_HFD3_3_phospho.77516.4	0
39965	3177.38	4	KEEGEQEVAVDEGSDENKVEAEEEGAENK	R	D	sp|Q9JL35|HMGN5_MOUSE High mobility group nucleosome-binding domain-containing protein 5 OS=Mus musculus OX=10090 GN=Hmgn5 PE=1 SV=2	3176.38	1.00439	2		64.033	15.282	1e-15	20151011_QEp6_NaKr_SA_totalliver_HFD3_4_phospho.39965.4	0
107700	3376.74	3	LLDVESQEELENFPLPTVQHSQTVLNQLR	R	Y	sp|Q99K30|ES8L2_MOUSE Epidermal growth factor receptor kinase substrate 8-like protein 2 OS=Mus musculus OX=10090 GN=Eps8l2 PE=1 SV=1	3375.73	1.01001	0		64.026	14.82	1e-15	20151011_QEp6_NaKr_SA_totalliver_HFD12_1_phospho.107700.3	0
102118	2610.33	2	VGVSGDSAGGNLAAAVTQQLLQDPDVK	R	L	sp|Q99PG0|AAAD_MOUSE Arylacetamide deacetylase OS=Mus musculus OX=10090 GN=Aadac PE=1 SV=3	2609.33	1.00391	0		64.019	10.66	1e-15	20151014_QEp6_NaKr_SA_totalliver_control_4_phospho.102118.2	0
82738	3771.54	3	KFLESGGQDGAGDDEDLDLEEALEPDMEEDDDQK	K	A	sp|P09103|PDIA1_MOUSE Protein disulfide-isomerase OS=Mus musculus OX=10090 GN=P4hb PE=1 SV=2	3769.54	1.99756	1	27M(15.9949)	64.016	14.645	1.1e-15	20151011_QEp6_NaKr_SA_totalliver_HFD12_1_phospho.82738.3	0
86046	3841.78	3	SPAASGAPQAPAPAALLAGSPGGDAAPGPAPASSAPAGGEDAEK	K	K	sp|Q9JKB3|YBOX3_MOUSE Y-box-binding protein 3 OS=Mus musculus OX=10090 GN=Ybx3 PE=1 SV=2	3841.78	0.003418	0	1S(79.96633)	64	59.193	1.1e-15	20151011_QEp6_NaKr_SA_totalliver_HFD3_3_phospho.86046.3	0
102675	5001.12	4	GDDNFVACMANNSQSVLSVSSLGQCSDPVSTSGLEDSCTETLSSSGDK	R	A	sp|O08715|AKAP1_MOUSE A-kinase anchor protein 1, mitochondrial OS=Mus musculus OX=10090 GN=Akap1 PE=1 SV=4	4999.12	2.00195	0	8C(57.02146), 25C(57.02146), 38C(57.02146)	63.994	10.686	1e-15	20151011_QEp6_NaKr_SA_totalliver_HFD3_4_phospho.102675.4	0
54821	2784.2	3	EGLCALGGTSELSSEGTQHSYSEEEK	K	Y	sp|Q99K51|PLST_MOUSE Plastin-3 OS=Mus musculus OX=10090 GN=Pls3 PE=1 SV=3	2784.2	-0.002441	0	4C(57.02146)	63.994	14.697	1e-15	20151011_QEp6_NaKr_SA_totalliver_HFD12_3_phospho.54821.3	0
126598	3782.9	4	ALNALCNGLLEELNQALETFEQDPAVGALVLTGGDK	K	A	sp|Q8BH95|ECHM_MOUSE Enoyl-CoA hydratase, mitochondrial OS=Mus musculus OX=10090 GN=Echs1 PE=1 SV=1	3782.9	-0.006348	0	6C(57.02146)	63.993	11.744	1e-15	20151011_QEp6_NaKr_SA_totalliver_HFD3_4_phospho.126598.4	0
107944	3367.57	3	AGLPCQDLEFVQFHPTGLYGAGCLLTEGCR	R	G	sp|Q8K2B3|SDHA_MOUSE Succinate dehydrogenase [ubiquinone] flavoprotein subunit, mitochondrial OS=Mus musculus OX=10090 GN=Sdha PE=1 SV=1	3365.56	2.00391	0	5C(57.02146), 23C(57.02146), 29C(57.02146)	63.98	15.175	1e-15	20151011_QEp6_NaKr_SA_totalliver_HFD12_2_phospho.107944.3	0
82206	3841.68	3	VEANLLSSEESLSASELSGEQLQEHGDHSCLSYR	K	G	sp|E9Q4Z2|ACACB_MOUSE Acetyl-CoA carboxylase 2 OS=Mus musculus OX=10090 GN=Acacb PE=1 SV=1	3840.68	1.00244	0	13S(79.96633), 30C(57.02146)	63.98	60.868	1.1e-15	20151014_QEp6_NaKr_SA_totalliver_control_3_phospho.82206.3	0
47429	3335.43	3	TAMSTPHVAEPAENEHDEQDENGAEASAELR	K	A	sp|P26041|MOES_MOUSE Moesin OS=Mus musculus OX=10090 GN=Msn PE=1 SV=3	3334.43	1.00513	0		63.979	14.746	1e-15	20151011_QEp6_NaKr_SA_totalliver_HFD12_1_phospho.47429.3	0
113639	2614.33	2	KLEGDSTDLSDQLAELQAQLAELK	R	M	sp|Q8VDD5|MYH9_MOUSE Myosin-9 OS=Mus musculus OX=10090 GN=Myh9 PE=1 SV=4	2614.33	-0.001953	1		63.979	12.218	1e-15	20151011_QEp6_NaKr_SA_totalliver_HFD12_1_phospho.113639.2	0
91771	3545.52	3	EVLTSDDGSDCGDATELDLSHSFSGSLDELSER	K	H	sp|E9PV24|FIBA_MOUSE Fibrinogen alpha chain OS=Mus musculus OX=10090 GN=Fga PE=1 SV=1	3542.51	3.0061	0	11C(57.02146)	63.977	15.754	1e-15	20151014_QEp6_NaKr_SA_totalliver_control_3_phospho.91771.3	0
88994	4817.24	4	TEGALDDSLLGGNASAEGPEGEGTESTVVTGVDLVMNHHLQETSFTK	R	E	sp|P63028|TCTP_MOUSE Translationally-controlled tumor protein OS=Mus musculus OX=10090 GN=Tpt1 PE=1 SV=1	4815.23	2.01367	0	36M(15.9949)	63.966	15.456	1.1e-15	20151011_QEp6_NaKr_SA_totalliver_HFD12_3_phospho.88994.4	0
58516	2799.18	3	RSASPDDDLGSSNWEAADLGNEERK	K	Q	sp|Q9R0P4|SMAP_MOUSE Small acidic protein OS=Mus musculus OX=10090 GN=Smap PE=1 SV=1	2798.18	1.00293	2	4S(79.96633)	63.963	59.134	1.1e-15	20151011_QEp6_NaKr_SA_totalliver_HFD3_3_phospho.58516.3	0
61942	3923.65	3	TETVEEPLEEDEAAKEEKEESDDEAAVEEEEEEK	K	K	sp|P08113|ENPL_MOUSE Endoplasmin OS=Mus musculus OX=10090 GN=Hsp90b1 PE=1 SV=2	3922.65	1.00171	2		63.944	63.944	1e-15	20151011_QEp6_NaKr_SA_totalliver_HFD12_2_phospho.61942.3	0
32978	2735.12	3	DADSLSDEVTHNSNQNNSNCSSPSR	K	M	sp|Q80TH2|ERBIN_MOUSE Erbin OS=Mus musculus OX=10090 GN=Erbin PE=1 SV=3	2734.11	1.00317	0	20C(57.02146)	63.939	14.971	1e-15	20151011_QEp6_NaKr_SA_totalliver_HFD12_1_phospho.32978.3	0
78530	4464.14	4	REPADAPGGGTGMDREPVGLEEPVEQSSTAAQLPEATSQELVR	K	A	sp|D3YXK2|SAFB1_MOUSE Scaffold attachment factor B1 OS=Mus musculus OX=10090 GN=Safb PE=1 SV=2	4461.14	3.00781	2		63.928	13.035	1e-15	20151011_QEp6_NaKr_SA_totalliver_HFD3_4_phospho.78530.4	0
66181	4425.95	4	AAGQPPQAETPEDEEEYTAPSLQGSPNTLQTSVCHPECGDK	K	G	tr|H3BJL4|H3BJL4_MOUSE Proprotein convertase subtilisin/kexin type 6 (Fragment) OS=Mus musculus OX=10090 GN=Pcsk6 PE=1 SV=1	4424.93	1.02246	0	34C(57.02146), 38C(57.02146)	63.924	11.968	1e-15	20151011_QEp6_NaKr_SA_totalliver_HFD3_4_phospho.66181.4	0
108642	3907.81	4	LGPPSPGDDDEEAAVAAAAGVPAAAAGATGDLASAQLGGAPNR	K	W	sp|O70494|SP3_MOUSE Transcription factor Sp3 OS=Mus musculus OX=10090 GN=Sp3 PE=1 SV=2	3905.81	2.0083	0	5S(79.96633)	63.921	28.067	1.1e-15	20151011_QEp6_NaKr_SA_totalliver_HFD12_2_phospho.108642.4	0
105351	3908.81	4	LGPPSPGDDDEEAAVAAAAGVPAAAAGATGDLASAQLGGAPNR	K	W	sp|O70494|SP3_MOUSE Transcription factor Sp3 OS=Mus musculus OX=10090 GN=Sp3 PE=1 SV=2	3905.81	3.00659	0	5S(79.96633)	63.917	30.997	1.1e-15	20151014_QEp6_NaKr_SA_totalliver_control_3_phospho.105351.4	0
73586	4195.68	3	VESSENVPSPTHPPVVLNAADDDEDDDDQFSEEGDESK	K	T	sp|Q6NZF1|ZC11A_MOUSE Zinc finger CCCH domain-containing protein 11A OS=Mus musculus OX=10090 GN=Zc3h11a PE=1 SV=1	4193.69	1.99658	0	9S(79.96633)	63.913	60.848	1.1e-15	20151011_QEp6_NaKr_SA_totalliver_HFD3_3_phospho.73586.3	0
65682	2896.38	2	SLEALLEAGQAQDTQASHAEANQQQTR	R	L	sp|Q99PL5|RRBP1_MOUSE Ribosome-binding protein 1 OS=Mus musculus OX=10090 GN=Rrbp1 PE=1 SV=2	2894.38	2.00879	0		63.902	63.902	1e-15	20151011_QEp6_NaKr_SA_totalliver_HFD3_3_phospho.65682.2	0
116364	3769.87	3	LSELEDLLPSRPEVPNVLGETEEVELQEFDSTR	K	G	sp|Q9QYJ0|DNJA2_MOUSE DnaJ homolog subfamily A member 2 OS=Mus musculus OX=10090 GN=Dnaja2 PE=1 SV=1	3768.86	1.01074	0		63.894	61.876	1e-15	20151014_QEp6_NaKr_SA_totalliver_control_3_phospho.116364.3	0
58930	2560.24	2	LVQDVANNTNEEAGDGTTTATVLAR	K	S	sp|P63038|CH60_MOUSE 60 kDa heat shock protein, mitochondrial OS=Mus musculus OX=10090 GN=Hspd1 PE=1 SV=1	2559.24	1.0022	0		63.888	13.516	1e-15	20151011_QEp6_NaKr_SA_totalliver_HFD12_2_phospho.58930.2	0
57273	3641.56	4	NSTPSEPDSGQGPPAEEEEGEEEAAKEEAEAQGVR	K	D	sp|P51859|HDGF_MOUSE Hepatoma-derived growth factor OS=Mus musculus OX=10090 GN=Hdgf PE=1 SV=2	3639.56	2.00684	1		63.884	16.008	1e-15	20151014_QEp6_NaKr_SA_totalliver_control_2_phospho.57273.4	0
43893	3177.38	3	KEEGEQEVAVDEGSDENKVEAEEEGAENK	R	D	sp|Q9JL35|HMGN5_MOUSE High mobility group nucleosome-binding domain-containing protein 5 OS=Mus musculus OX=10090 GN=Hmgn5 PE=1 SV=2	3176.38	1.00488	2		63.865	13.962	1e-15	20151011_QEp6_NaKr_SA_totalliver_HFD12_1_phospho.43893.3	0
115438	3117.53	2	TVPAAVPGLCFLSGGMSEEDATLNLNALNR	R	C	sp|Q91Y97|ALDOB_MOUSE Fructose-bisphosphate aldolase B OS=Mus musculus OX=10090 GN=Aldob PE=1 SV=3	3116.53	1.0022	0	10C(57.02146)	63.864	11.721	1e-15	20151014_QEp6_NaKr_SA_totalliver_control_4_phospho.115438.2	0
89389	2691.18	2	APLATGEDDDDEVPDLVENFDEASK	K	N	sp|Q64152|BTF3_MOUSE Transcription factor BTF3 OS=Mus musculus OX=10090 GN=Btf3 PE=1 SV=3	2690.17	1.00342	0		63.862	13.015	1e-15	20151011_QEp6_NaKr_SA_totalliver_HFD12_3_phospho.89389.2	0
34497	3328.42	4	HAEQNGPVDGQGDNPGSQAAEHGADTAVPSDGDK	K	K	sp|Q61316|HSP74_MOUSE Heat shock 70 kDa protein 4 OS=Mus musculus OX=10090 GN=Hspa4 PE=1 SV=1	3327.43	0.997314	0		63.859	11.905	1e-15	20151011_QEp6_NaKr_SA_totalliver_HFD12_3_phospho.34497.4	0
119512	3438.66	4	LNSCFSANTVEQLLENLRQDGSPFALEQMK	K	V	sp|Q8QZS1|HIBCH_MOUSE 3-hydroxyisobutyryl-CoA hydrolase, mitochondrial OS=Mus musculus OX=10090 GN=Hibch PE=1 SV=1	3438.65	0.003906	1	4C(57.02146)	63.851	14.5	1e-15	20151011_QEp6_NaKr_SA_totalliver_HFD3_3_phospho.119512.4	0
63188	4165.71	4	GPSASASTENSNAGGPSGSSNGTGESGGQDSTFECNLCLDTAK	K	D	sp|Q91YT2|RN185_MOUSE E3 ubiquitin-protein ligase RNF185 OS=Mus musculus OX=10090 GN=Rnf185 PE=2 SV=1	4162.72	2.98633	0	35C(57.02146), 38C(57.02146)	63.849	13.336	1e-15	20151011_QEp6_NaKr_SA_totalliver_HFD12_1_phospho.63188.4	0
72572	3692.42	3	MESEAGADDSAEEGDLLDDDDNEDRGDDQLELK	K	D	sp|Q9Z204|HNRPC_MOUSE Heterogeneous nuclear ribonucleoproteins C1/C2 OS=Mus musculus OX=10090 GN=Hnrnpc PE=1 SV=1	3690.42	2.00635	1	10S(79.96633)	63.828	50.47	1.1e-15	20151011_QEp6_NaKr_SA_totalliver_HFD12_2_phospho.72572.3	0
109541	3905.81	3	LGPPSPGDDDEEAAVAAAAGVPAAAAGATGDLASAQLGGAPNR	K	W	sp|O70494|SP3_MOUSE Transcription factor Sp3 OS=Mus musculus OX=10090 GN=Sp3 PE=1 SV=2	3905.81	-0.000488	0	5S(79.96633)	63.824	28.524	1.1e-15	20151011_QEp6_NaKr_SA_totalliver_HFD12_1_phospho.109541.3	0
84218	4129.96	4	NSVLGHEQAASAESPGATALDVPAEKPEASGPQELYTGLR	R	M	sp|Q8BND5|QSOX1_MOUSE Sulfhydryl oxidase 1 OS=Mus musculus OX=10090 GN=Qsox1 PE=1 SV=1	4126.95	3.00977	0	11S(79.96633)	63.808	58.646	1.1e-15	20151014_QEp6_NaKr_SA_totalliver_control_3_phospho.84218.4	0
47495	3107.27	3	LECELESEDPDKGGNESDDLANGETGGDR	R	S	sp|Q8BI84|TGO1_MOUSE Transport and Golgi organization protein 1 homolog OS=Mus musculus OX=10090 GN=Mia3 PE=1 SV=2	3107.27	-0.000488	1	3C(57.02146)	63.787	14.719	1e-15	20151011_QEp6_NaKr_SA_totalliver_HFD12_1_phospho.47495.3	0
92565	4818.24	4	TEGALDDSLLGGNASAEGPEGEGTESTVVTGVDLVMNHHLQETSFTK	R	E	sp|P63028|TCTP_MOUSE Translationally-controlled tumor protein OS=Mus musculus OX=10090 GN=Tpt1 PE=1 SV=1	4815.23	3.01172	0	36M(15.9949)	63.775	14.961	1.1e-15	20151011_QEp6_NaKr_SA_totalliver_HFD12_2_phospho.92565.4	0
107113	3906.81	4	LGPPSPGDDDEEAAVAAAAGVPAAAAGATGDLASAQLGGAPNR	K	W	sp|O70494|SP3_MOUSE Transcription factor Sp3 OS=Mus musculus OX=10090 GN=Sp3 PE=1 SV=2	3905.81	1.00561	0	5S(79.96633)	63.772	27.586	1.1e-15	20151011_QEp6_NaKr_SA_totalliver_HFD3_3_phospho.107113.4	0
88252	3641.45	3	FLESGGQDGAGDDEDLDLEEALEPDMEEDDDQK	K	A	sp|P09103|PDIA1_MOUSE Protein disulfide-isomerase OS=Mus musculus OX=10090 GN=P4hb PE=1 SV=2	3641.45	0.00415	0	26M(15.9949)	63.772	42.962	1.1e-15	20151011_QEp6_NaKr_SA_totalliver_HFD12_3_phospho.88252.3	0
43834	3533.53	3	EAEAAEPEQPEQPEQPAAEEPQAEEQSEAAGEK	R	A	sp|P26645|MARCS_MOUSE Myristoylated alanine-rich C-kinase substrate OS=Mus musculus OX=10090 GN=Marcks PE=1 SV=2	3532.52	1.00391	0		63.77	12.406	1e-15	20151011_QEp6_NaKr_SA_totalliver_HFD12_1_phospho.43834.3	0
73613	3734.64	4	LPLPDDREDGELEEGELEDDGAEEVQDPPGGQER	R	S	sp|Q6ZPZ3|ZC3H4_MOUSE Zinc finger CCCH domain-containing protein 4 OS=Mus musculus OX=10090 GN=Zc3h4 PE=1 SV=2	3733.64	1.00464	1		63.76	12.188	1e-15	20151014_QEp6_NaKr_SA_totalliver_control_2_phospho.73613.4	0
112527	3969.94	3	LFATEATSDWLNANNVPATPVAWPSQEGQNPSLSSLR	K	K	sp|Q8C196|CPSM_MOUSE Carbamoyl-phosphate synthase [ammonia], mitochondrial OS=Mus musculus OX=10090 GN=Cps1 PE=1 SV=2	3967.93	2.00562	0		63.748	14.543	1e-15	20151011_QEp6_NaKr_SA_totalliver_HFD3_4_phospho.112527.3	0
113421	3164.48	4	APGFGGFGSSAVSGGSTAAMLTETLLETDKPK	K	V	sp|Q5XJY5|COPD_MOUSE Coatomer subunit delta OS=Mus musculus OX=10090 GN=Arcn1 PE=1 SV=2	3163.48	1.00269	0	16S(79.96633)	63.745	60.769	1.1e-15	20151011_QEp6_NaKr_SA_totalliver_HFD3_4_phospho.113421.4	0
71261	2569.23	2	EVEALQAQAQALAQEDQSAGEVER	K	T	tr|Q6A087|Q6A087_MOUSE MKIAA0302 protein (Fragment) OS=Mus musculus OX=10090 GN=Sptbn2 PE=2 SV=1	2569.23	0.000488	0		63.741	14.238	1e-15	20151011_QEp6_NaKr_SA_totalliver_HFD12_2_phospho.71261.2	0
82444	2532.24	2	DGTVTAGNASGVSDGAGAVLLASEDAVK	K	K	sp|Q8BWT1|THIM_MOUSE 3-ketoacyl-CoA thiolase, mitochondrial OS=Mus musculus OX=10090 GN=Acaa2 PE=1 SV=3	2531.23	1.0022	0		63.739	11.581	1e-15	20151014_QEp6_NaKr_SA_totalliver_control_3_phospho.82444.2	0
89180	4840.95	4	LQDCSALCDEEDEEDEGEAADMEEYEESGLLETDEATLDTRK	K	L	sp|Q9CPX6|ATG3_MOUSE Ubiquitin-like-conjugating enzyme ATG3 OS=Mus musculus OX=10090 GN=Atg3 PE=1 SV=1	4838.95	2.00488	1	4C(57.02146), 8C(57.02146)	63.737	13.09	1e-15	20151014_QEp6_NaKr_SA_totalliver_control_4_phospho.89180.4	0
93857	3626.45	3	FLESGGQDGAGDDEDLDLEEALEPDMEEDDDQK	K	A	sp|P09103|PDIA1_MOUSE Protein disulfide-isomerase OS=Mus musculus OX=10090 GN=P4hb PE=1 SV=2	3625.45	0.999512	0		63.735	11.074	1e-15	20151014_QEp6_NaKr_SA_totalliver_control_3_phospho.93857.3	0
113471	2706.24	3	DVLSGDGFDAVLCLGNSFAHLPDCK	K	G	sp|Q9QXF8|GNMT_MOUSE Glycine N-methyltransferase OS=Mus musculus OX=10090 GN=Gnmt PE=1 SV=3	2706.24	-0.003418	0	13C(57.02146), 24C(57.02146)	63.733	13.102	1e-15	20151011_QEp6_NaKr_SA_totalliver_HFD12_3_phospho.113471.3	0
99463	3402.74	3	RASAGPVPGAVVLAEGLHPSLPSPTGNSTPLGTSK	R	E	sp|Q8BHL3|TB10B_MOUSE TBC1 domain family member 10B OS=Mus musculus OX=10090 GN=Tbc1d10b PE=1 SV=2	3401.73	1.00439	1	3S(79.96633)	63.722	27.908	1.1e-15	20151011_QEp6_NaKr_SA_totalliver_HFD12_2_phospho.99463.3	0
103607	3906.81	3	LGPPSPGDDDEEAAVAAAAGVPAAAAGATGDLASAQLGGAPNR	K	W	sp|O70494|SP3_MOUSE Transcription factor Sp3 OS=Mus musculus OX=10090 GN=Sp3 PE=1 SV=2	3905.81	1.00147	0	5S(79.96633)	63.72	29.264	1.1e-15	20151014_QEp6_NaKr_SA_totalliver_HFD3_2_phospho.103607.3	0
37143	3003.21	3	VATEEEEEEEEEGANSLEDSNSNHGNR	K	N	sp|Q99PP2|ZN318_MOUSE Zinc finger protein 318 OS=Mus musculus OX=10090 GN=Znf318 PE=1 SV=3	3003.21	-0.00293	0		63.719	15.145	1e-15	20151011_QEp6_NaKr_SA_totalliver_HFD12_3_phospho.37143.3	0
66102	2895.38	3	SLEALLEAGQAQDTQASHAEANQQQTR	R	L	sp|Q99PL5|RRBP1_MOUSE Ribosome-binding protein 1 OS=Mus musculus OX=10090 GN=Rrbp1 PE=1 SV=2	2894.38	1.00342	0		63.715	63.715	1e-15	20151011_QEp6_NaKr_SA_totalliver_HFD12_1_phospho.66102.3	0
121594	4522.99	3	SFSPDSEPDLGGYLEDSSPQESQDELDQYLSHLLQSTSLK	R	C	sp|Q8BWJ3|KPB2_MOUSE Phosphorylase b kinase regulatory subunit alpha, liver isoform OS=Mus musculus OX=10090 GN=Phka2 PE=1 SV=1	4520.99	2.00342	0	3S(79.96633)	63.713	62.059	1.1e-15	20151014_QEp6_NaKr_SA_totalliver_HFD3_2_phospho.121594.3	0
79500	3453.61	3	NNPALVVLGNNGQLNYDHQNDGATQALASCQR	K	D	sp|Q9D0F3|LMAN1_MOUSE Protein ERGIC-53 OS=Mus musculus OX=10090 GN=Lman1 PE=1 SV=1	3451.63	1.98584	0	30C(57.02146)	63.7	18.713	1e-15	20151014_QEp6_NaKr_SA_totalliver_control_4_phospho.79500.3	0
100919	3099.49	3	DMALATGGAVFGEEGLNLNLEDVQAHDLGK	K	V	sp|P63038|CH60_MOUSE 60 kDa heat shock protein, mitochondrial OS=Mus musculus OX=10090 GN=Hspd1 PE=1 SV=1	3099.48	0.00415	0	2M(15.9949)	63.696	11.357	1.1e-15	20151011_QEp6_NaKr_SA_totalliver_HFD12_2_phospho.100919.3	0
55543	2341.98	2	REDEEESLNEVGYDDLGGCR	K	K	sp|Q01853|TERA_MOUSE Transitional endoplasmic reticulum ATPase OS=Mus musculus OX=10090 GN=Vcp PE=1 SV=4	2340.98	1.00122	1	19C(57.02146)	63.69	11.145	1e-15	20151011_QEp6_NaKr_SA_totalliver_HFD3_3_phospho.55543.2	0
119640	2468.3	2	GVAALTSDPAVQALVLDTASDVLDK	R	A	sp|P26039|TLN1_MOUSE Talin-1 OS=Mus musculus OX=10090 GN=Tln1 PE=1 SV=2	2468.3	0.000977	0		63.688	12.969	1e-15	20151014_QEp6_NaKr_SA_totalliver_control_2_phospho.119640.2	0
43497	3178.38	4	KEEGEQEVAVDEGSDENKVEAEEEGAENK	R	D	sp|Q9JL35|HMGN5_MOUSE High mobility group nucleosome-binding domain-containing protein 5 OS=Mus musculus OX=10090 GN=Hmgn5 PE=1 SV=2	3176.38	2.00732	2		63.687	13.846	1e-15	20151011_QEp6_NaKr_SA_totalliver_HFD12_1_phospho.43497.4	0
92336	2691.17	2	APLATGEDDDDEVPDLVENFDEASK	K	N	sp|Q64152|BTF3_MOUSE Transcription factor BTF3 OS=Mus musculus OX=10090 GN=Btf3 PE=1 SV=3	2690.17	1.00049	0		63.686	12.975	1e-15	20151014_QEp6_NaKr_SA_totalliver_control_4_phospho.92336.2	0
87979	3235.5	3	ELDDALDELSDSLGQRPPDPDENKPLDDK	K	V	sp|P51125|ICAL_MOUSE Calpastatin OS=Mus musculus OX=10090 GN=Cast PE=1 SV=2	3235.5	0.002686	0		63.683	15.013	1e-15	20151011_QEp6_NaKr_SA_totalliver_HFD12_1_phospho.87979.3	0
82074	3262.53	3	LPSVEEAEVSKPSPPASKDEDEDFQALLR	R	T	sp|P57016|LAD1_MOUSE Ladinin-1 OS=Mus musculus OX=10090 GN=Lad1 PE=1 SV=1	3262.53	0.002197	1	3S(79.96633)	63.683	38.692	1.1e-15	20151011_QEp6_NaKr_SA_totalliver_HFD12_2_phospho.82074.3	0
91845	2690.17	2	APLATGEDDDDEVPDLVENFDEASK	K	N	sp|Q64152|BTF3_MOUSE Transcription factor BTF3 OS=Mus musculus OX=10090 GN=Btf3 PE=1 SV=3	2690.17	-0.000977	0		63.675	11.608	1e-15	20151014_QEp6_NaKr_SA_totalliver_control_3_phospho.91845.2	0
113570	3300.51	3	LGFPETAEEELEELASENSDSLYSSTPEVK	K	A	sp|Q9Z1Z2|STRAP_MOUSE Serine-threonine kinase receptor-associated protein OS=Mus musculus OX=10090 GN=Strap PE=1 SV=2	3299.51	1.00366	0		63.672	13.241	1e-15	20151011_QEp6_NaKr_SA_totalliver_HFD3_4_phospho.113570.3	0
48085	2792.22	3	GGTVADLDEQDEEAVTTGGKEDEDPSK	K	G	sp|P97496|SMRC1_MOUSE SWI/SNF complex subunit SMARCC1 OS=Mus musculus OX=10090 GN=Smarcc1 PE=1 SV=2	2791.22	1.00293	1		63.672	13.773	1e-15	20151011_QEp6_NaKr_SA_totalliver_HFD3_3_phospho.48085.3	0
85676	3843.79	3	SPAASGAPQAPAPAALLAGSPGGDAAPGPAPASSAPAGGEDAEK	K	K	sp|Q9JKB3|YBOX3_MOUSE Y-box-binding protein 3 OS=Mus musculus OX=10090 GN=Ybx3 PE=1 SV=2	3841.78	2.00879	0	1S(79.96633)	63.671	56.417	1.1e-15	20151014_QEp6_NaKr_SA_totalliver_control_4_phospho.85676.3	0
65755	3861.76	3	VQGEAVSNLQENTQTPTVQEESEEEEVDETGVEVK	K	D	sp|P70670|NACAM_MOUSE Nascent polypeptide-associated complex subunit alpha, muscle-specific form OS=Mus musculus OX=10090 GN=Naca PE=1 SV=2	3859.76	2.00317	0		63.671	14.674	1e-15	20151011_QEp6_NaKr_SA_totalliver_HFD12_3_phospho.65755.3	0
114439	3671.84	3	LQDELPALSVSRPQTGLSFLGPEPEDLEDLYSR	K	Y	sp|P54775|PRS6B_MOUSE 26S proteasome regulatory subunit 6B OS=Mus musculus OX=10090 GN=Psmc4 PE=1 SV=2	3670.84	1.0061	0		63.664	18.3	4.18119e-14	20151011_QEp6_NaKr_SA_totalliver_HFD12_2_phospho.114439.3	0
74765	4166.85	3	DLGGNDNMGASPDTQQTVLEGKDELVTTTECTAEPEESK	R	K	sp|O70570|PIGR_MOUSE Polymeric immunoglobulin receptor OS=Mus musculus OX=10090 GN=Pigr PE=1 SV=1	4165.84	1.00537	1	31C(57.02146)	63.654	12.543	1e-15	20151011_QEp6_NaKr_SA_totalliver_HFD12_2_phospho.74765.3	0
50314	3650.63	4	HQQGSGFGAGGSGGPGGQAGGGGAPGTVGLGEPGSGDQAGGDGK	R	H	sp|Q9JK37|MYOZ1_MOUSE Myozenin-1 OS=Mus musculus OX=10090 GN=Myoz1 PE=1 SV=1	3648.62	2.01025	0		63.653	14.309	1e-15	20151011_QEp6_NaKr_SA_totalliver_HFD3_3_phospho.50314.4	0
113458	4264.08	3	KLLPTLEEGLQLPSPTATSQLPLESDAVECLNYQHYK	K	G	sp|P61979|HNRPK_MOUSE Heterogeneous nuclear ribonucleoprotein K OS=Mus musculus OX=10090 GN=Hnrnpk PE=1 SV=1	4262.09	1.99707	1	14S(79.96633), 30C(57.02146)	63.647	60.669	1.1e-15	20151014_QEp6_NaKr_SA_totalliver_control_4_phospho.113458.3	0
86501	3060.46	3	DLSGDSGTAEDLSLLSAKPQDVGTLDGDQR	R	H	sp|Q99PG2|OGFR_MOUSE Opioid growth factor receptor OS=Mus musculus OX=10090 GN=Ogfr PE=1 SV=1	3059.45	1.00659	0		63.638	14.81	1e-15	20151011_QEp6_NaKr_SA_totalliver_HFD12_2_phospho.86501.3	0
107636	3906.82	3	LGPPSPGDDDEEAAVAAAAGVPAAAAGATGDLASAQLGGAPNR	K	W	sp|O70494|SP3_MOUSE Transcription factor Sp3 OS=Mus musculus OX=10090 GN=Sp3 PE=1 SV=2	3905.81	1.01269	0	5S(79.96633)	63.628	28.47	1.1e-15	20151011_QEp6_NaKr_SA_totalliver_HFD3_4_phospho.107636.3	0
81477	3771.54	3	KFLESGGQDGAGDDEDLDLEEALEPDMEEDDDQK	K	A	sp|P09103|PDIA1_MOUSE Protein disulfide-isomerase OS=Mus musculus OX=10090 GN=P4hb PE=1 SV=2	3769.54	1.99268	1	27M(15.9949)	63.626	11.931	1.1e-15	20151011_QEp6_NaKr_SA_totalliver_HFD3_4_phospho.81477.3	0
70664	2570.23	2	EVEALQAQAQALAQEDQSAGEVER	K	T	tr|Q6A087|Q6A087_MOUSE MKIAA0302 protein (Fragment) OS=Mus musculus OX=10090 GN=Sptbn2 PE=2 SV=1	2569.23	1.00488	0		63.619	13.185	1e-15	20151011_QEp6_NaKr_SA_totalliver_HFD3_4_phospho.70664.2	0
83179	3060.46	3	DLSGDSGTAEDLSLLSAKPQDVGTLDGDQR	R	H	sp|Q99PG2|OGFR_MOUSE Opioid growth factor receptor OS=Mus musculus OX=10090 GN=Ogfr PE=1 SV=1	3059.45	1.00317	0		63.619	16.578	1e-15	20151011_QEp6_NaKr_SA_totalliver_HFD12_3_phospho.83179.3	0
114413	3457.56	3	SGHLGSGEGGNGGLPFAACSPPSPSALLQELEER	R	L	sp|A2AHG0|LZTS3_MOUSE Leucine zipper putative tumor suppressor 3 OS=Mus musculus OX=10090 GN=Lzts3 PE=1 SV=1	3457.56	-0.003662	0	19C(57.02146), 23S(79.96633)	63.599	60.355	1.1e-15	20151011_QEp6_NaKr_SA_totalliver_HFD3_3_phospho.114413.3	0
57124	3640.56	4	NSTPSEPDSGQGPPAEEEEGEEEAAKEEAEAQGVR	K	D	sp|P51859|HDGF_MOUSE Hepatoma-derived growth factor OS=Mus musculus OX=10090 GN=Hdgf PE=1 SV=2	3639.56	1.00464	1		63.588	12.304	1e-15	20151011_QEp6_NaKr_SA_totalliver_HFD3_4_phospho.57124.4	0
97649	4671.26	3	ESQAVVDPPPQAVSTGTPQSPAVAAAAATTTATTTTTSGGHPLEFLR	R	N	sp|P54728|RD23B_MOUSE UV excision repair protein RAD23 homolog B OS=Mus musculus OX=10090 GN=Rad23b PE=1 SV=2	4669.25	2.0083	0	20S(79.96633)	63.587	60.493	1.1e-15	20151011_QEp6_NaKr_SA_totalliver_HFD12_1_phospho.97649.3	0
70604	3708.42	3	MESEAGADDSAEEGDLLDDDDNEDRGDDQLELK	K	D	sp|Q9Z204|HNRPC_MOUSE Heterogeneous nuclear ribonucleoproteins C1/C2 OS=Mus musculus OX=10090 GN=Hnrnpc PE=1 SV=1	3706.41	2.00488	1	1M(15.9949), 10S(79.96633)	63.581	53.204	1.1e-15	20151011_QEp6_NaKr_SA_totalliver_HFD12_2_phospho.70604.3	0
80937	3770.54	3	KFLESGGQDGAGDDEDLDLEEALEPDMEEDDDQK	K	A	sp|P09103|PDIA1_MOUSE Protein disulfide-isomerase OS=Mus musculus OX=10090 GN=P4hb PE=1 SV=2	3769.54	0.997559	1	27M(15.9949)	63.574	44.983	1.1e-15	20151011_QEp6_NaKr_SA_totalliver_HFD3_3_phospho.80937.3	0
114573	2862.47	3	VADALANAAGHLDDLPGALSALSDLHAHK	K	L	tr|Q9CWS5|Q9CWS5_MOUSE Uncharacterized protein OS=Mus musculus OX=10090 PE=2 SV=1	2862.46	0.003174	0		63.571	15.159	1e-15	20151014_QEp6_NaKr_SA_totalliver_control_4_phospho.114573.3	0
69484	3886.66	3	CELPSSKEEDAPPVPSPTSCTAASGPSLTDNSDLCK	K	K	sp|Q80XI3|IF4G3_MOUSE Eukaryotic translation initiation factor 4 gamma 3 OS=Mus musculus OX=10090 GN=Eif4g3 PE=1 SV=2	3883.65	3.00854	1	1C(57.02146), 16S(79.96633), 20C(57.02146), 35C(57.02146)	63.568	63.568	1.1e-15	20151011_QEp6_NaKr_SA_totalliver_HFD3_3_phospho.69484.3	0
116485	3823.75	3	TSMGNTSPVGLGGEQEGSSPTATLEVLSDSLLHNVDK	R	A	sp|E9Q394|AKP13_MOUSE A-kinase anchor protein 13 OS=Mus musculus OX=10090 GN=Akap13 PE=1 SV=1	3822.75	0.994629	0	3M(15.9949), 7S(79.96633)	63.565	62.168	1.1e-15	20151011_QEp6_NaKr_SA_totalliver_HFD3_3_phospho.116485.3	0
66889	3468.38	3	RGSPGGVEMNVELPQQEGDDDDDEDEEAAAGR	R	A	sp|Q9D6W8|BORC6_MOUSE BLOC-1-related complex subunit 6 OS=Mus musculus OX=10090 GN=Borcs6 PE=1 SV=1	3466.37	2.0022	1	3S(79.96633)	63.546	13.959	1.1e-15	20151011_QEp6_NaKr_SA_totalliver_HFD12_2_phospho.66889.3	0
66901	3467.38	3	RGSPGGVEMNVELPQQEGDDDDDEDEEAAAGR	R	A	sp|Q9D6W8|BORC6_MOUSE BLOC-1-related complex subunit 6 OS=Mus musculus OX=10090 GN=Borcs6 PE=1 SV=1	3466.37	1.00171	1	3S(79.96633)	63.534	13.642	1.1e-15	20151011_QEp6_NaKr_SA_totalliver_HFD12_1_phospho.66901.3	0
68523	3703.42	3	DELQDEEDDDDYVDEGEEEEEEEEEGLRGEK	K	R	sp|P97822|AN32E_MOUSE Acidic leucine-rich nuclear phosphoprotein 32 family member E OS=Mus musculus OX=10090 GN=Anp32e PE=1 SV=2	3701.41	2.01025	1		63.533	15.984	1e-15	20151011_QEp6_NaKr_SA_totalliver_HFD12_2_phospho.68523.3	0
99043	2612.35	3	VLHDNFGLVEGLMTTVHALTATQK	K	T	sp|P16858|G3P_MOUSE Glyceraldehyde-3-phosphate dehydrogenase OS=Mus musculus OX=10090 GN=Gapdh PE=1 SV=2	2610.35	2.00708	0	13M(15.9949)	63.531	39.497	1.1e-15	20151011_QEp6_NaKr_SA_totalliver_HFD3_3_phospho.99043.3	0
85492	3219.47	3	LYAEDPDNNFMPGAGPLVHLSTPSADMSTR	R	L	sp|Q99MR8|MCCA_MOUSE Methylcrotonoyl-CoA carboxylase subunit alpha, mitochondrial OS=Mus musculus OX=10090 GN=Mccc1 PE=1 SV=2	3218.46	1.00513	0	11M(15.9949)	63.531	25.982	1.1e-15	20151011_QEp6_NaKr_SA_totalliver_HFD12_2_phospho.85492.3	0
66502	4087.69	3	DRLQQFDDEEEEEEEGQGSAESDGEYGAWQGSQPVR	K	A	sp|Q7TSI3|PP6R1_MOUSE Serine/threonine-protein phosphatase 6 regulatory subunit 1 OS=Mus musculus OX=10090 GN=Ppp6r1 PE=1 SV=1	4085.69	2.00391	1		63.523	12.889	1e-15	20151011_QEp6_NaKr_SA_totalliver_HFD12_1_phospho.66502.3	0
57544	3640.56	3	NSTPSEPDSGQGPPAEEEEGEEEAAKEEAEAQGVR	K	D	sp|P51859|HDGF_MOUSE Hepatoma-derived growth factor OS=Mus musculus OX=10090 GN=Hdgf PE=1 SV=2	3639.56	1.00488	1		63.521	14.311	1e-15	20151011_QEp6_NaKr_SA_totalliver_HFD3_4_phospho.57544.3	0
118422	3131.62	3	NLNENFGPNTELHLVPLLATAVQEELEK	R	G	sp|Q9Z2W0|DNPEP_MOUSE Aspartyl aminopeptidase OS=Mus musculus OX=10090 GN=Dnpep PE=1 SV=2	3131.61	0.004883	0		63.519	14.354	1e-15	20151011_QEp6_NaKr_SA_totalliver_HFD3_4_phospho.118422.3	0
91544	2690.17	2	APLATGEDDDDEVPDLVENFDEASK	K	N	sp|Q64152|BTF3_MOUSE Transcription factor BTF3 OS=Mus musculus OX=10090 GN=Btf3 PE=1 SV=3	2690.17	-0.000977	0		63.519	12.628	1e-15	20151014_QEp6_NaKr_SA_totalliver_control_3_phospho.91544.2	0
94159	4131.85	3	DETYSSLDQYPASALALESNSNAEAETLENDSGAGGLGQR	K	E	sp|P52479|UBP10_MOUSE Ubiquitin carboxyl-terminal hydrolase 10 OS=Mus musculus OX=10090 GN=Usp10 PE=1 SV=3	4129.85	2.00391	0		63.515	13.685	1e-15	20151011_QEp6_NaKr_SA_totalliver_HFD12_3_phospho.94159.3	0
122005	3036.56	3	GGVSSPSGALASAEPAPASVTLAELLHLVQK	R	G	sp|Q9D727|CF226_MOUSE Uncharacterized protein C6orf226 homolog OS=Mus musculus OX=10090 PE=1 SV=1	3036.55	0.001953	0	4S(79.96633)	63.512	63.512	1.1e-15	20151014_QEp6_NaKr_SA_totalliver_HFD3_2_phospho.122005.3	0
19628	2841.14	3	TENAGDQHGGGGGGGSGAAGGGGGENYDDPHK	K	T	sp|Q8R081|HNRPL_MOUSE Heterogeneous nuclear ribonucleoprotein L OS=Mus musculus OX=10090 GN=Hnrnpl PE=1 SV=2	2839.14	2.00049	0		63.504	10.006	1e-15	20151011_QEp6_NaKr_SA_totalliver_HFD12_3_phospho.19628.3	0
78736	2424.21	2	STEPCAHLLVSSLGVVGTAEQNR	K	T	sp|O35215|DOPD_MOUSE D-dopachrome decarboxylase OS=Mus musculus OX=10090 GN=Ddt PE=1 SV=3	2424.21	0.001465	0	5C(57.02146)	63.502	11.659	1e-15	20151011_QEp6_NaKr_SA_totalliver_HFD3_4_phospho.78736.2	0
98240	3744.63	3	LADFGLSNMMSDGEFLRTSCGSPNYAAPEVLSGR	K	L	sp|Q5EG47|AAPK1_MOUSE 5'-AMP-activated protein kinase catalytic subunit alpha-1 OS=Mus musculus OX=10090 GN=Prkaa1 PE=1 SV=2	3744.63	0.001953	1	9M(15.9949), 18T(79.96633), 20C(57.02146)	63.495	62.263	1.1e-15	20151011_QEp6_NaKr_SA_totalliver_HFD3_4_phospho.98240.3	0
114960	3336.52	3	METYCNSGSTDTSSVLNAVTHALTAATPYTR	K	Y	sp|Q80XN0|BDH_MOUSE D-beta-hydroxybutyrate dehydrogenase, mitochondrial OS=Mus musculus OX=10090 GN=Bdh1 PE=1 SV=2	3334.51	2.01147	0	1M(15.9949), 5C(57.02146)	63.487	14.728	1.1e-15	20151014_QEp6_NaKr_SA_totalliver_control_4_phospho.114960.3	0
58874	2580.21	3	AVPVSPSAVEEDEDEDGHTVVATAR	K	G	sp|P39447|ZO1_MOUSE Tight junction protein ZO-1 OS=Mus musculus OX=10090 GN=Tjp1 PE=1 SV=2	2579.2	1.00732	0		63.484	14.653	1e-15	20151011_QEp6_NaKr_SA_totalliver_HFD12_2_phospho.58874.3	0
78367	3090.46	2	VLTNQYNSPTGLYSSENLSNFNNAVESK	R	T	sp|O70400|PDLI1_MOUSE PDZ and LIM domain protein 1 OS=Mus musculus OX=10090 GN=Pdlim1 PE=1 SV=4	3089.46	1.00513	0		63.484	15.113	1e-15	20151011_QEp6_NaKr_SA_totalliver_HFD3_3_phospho.78367.2	0
91480	3625.46	3	FLESGGQDGAGDDEDLDLEEALEPDMEEDDDQK	K	A	sp|P09103|PDIA1_MOUSE Protein disulfide-isomerase OS=Mus musculus OX=10090 GN=P4hb PE=1 SV=2	3625.45	0.001953	0		63.48	10.695	1e-15	20151011_QEp6_NaKr_SA_totalliver_HFD12_3_phospho.91480.3	0
78356	2425.21	2	STEPCAHLLVSSLGVVGTAEQNR	K	T	sp|O35215|DOPD_MOUSE D-dopachrome decarboxylase OS=Mus musculus OX=10090 GN=Ddt PE=1 SV=3	2424.21	1.00684	0	5C(57.02146)	63.478	12.359	1e-15	20151011_QEp6_NaKr_SA_totalliver_HFD3_3_phospho.78356.2	0
70009	4183.84	3	DLGGNDNMGASPDTQQTVLEGKDELVTTTECTAEPEESK	R	K	sp|O70570|PIGR_MOUSE Polymeric immunoglobulin receptor OS=Mus musculus OX=10090 GN=Pigr PE=1 SV=1	4181.84	2.00293	1	8M(15.9949), 31C(57.02146)	63.476	12.983	1.1e-15	20151011_QEp6_NaKr_SA_totalliver_HFD3_4_phospho.70009.3	0
98711	3190.55	3	SPEEGAETPVYLALLPPDAEGPHGQFVQDK	K	K	sp|P48758|CBR1_MOUSE Carbonyl reductase [NADPH] 1 OS=Mus musculus OX=10090 GN=Cbr1 PE=1 SV=3	3190.55	0.002197	0		63.475	11.241	1e-15	20151011_QEp6_NaKr_SA_totalliver_HFD12_1_phospho.98711.3	0
89504	3309.47	3	RSDSPELPFQAATGSSDGLDSSSSGNSFVGLR	R	V	sp|P70399|TP53B_MOUSE TP53-binding protein 1 OS=Mus musculus OX=10090 GN=Tp53bp1 PE=1 SV=3	3307.46	2.00684	1	4S(79.96633)	63.472	59.366	7.98903e-13	20151011_QEp6_NaKr_SA_totalliver_HFD3_3_phospho.89504.3	0
86598	3203.37	4	RLSENNCSLDDWELGAGHLSSSAFNSEK	R	N	sp|Q9ERG0|LIMA1_MOUSE LIM domain and actin-binding protein 1 OS=Mus musculus OX=10090 GN=Lima1 PE=1 SV=3	3202.37	0.999268	1	3S(79.96633), 7C(57.02146)	63.471	55.023	1.1e-15	20151014_QEp6_NaKr_SA_totalliver_control_4_phospho.86598.4	0
95877	4130.85	3	DETYSSLDQYPASALALESNSNAEAETLENDSGAGGLGQR	K	E	sp|P52479|UBP10_MOUSE Ubiquitin carboxyl-terminal hydrolase 10 OS=Mus musculus OX=10090 GN=Usp10 PE=1 SV=3	4129.85	1.00635	0		63.47	13.001	1e-15	20151011_QEp6_NaKr_SA_totalliver_HFD3_3_phospho.95877.3	0
97690	3596.64	4	FLSEHPGGEEVLLEQAGADATESFEDVGHSPDAR	R	E	sp|Q9CQX2|CYB5B_MOUSE Cytochrome b5 type B OS=Mus musculus OX=10090 GN=Cyb5b PE=1 SV=1	3595.63	1.00708	0		63.462	14.41	1e-15	20151011_QEp6_NaKr_SA_totalliver_HFD12_2_phospho.97690.4	0
114896	3570.62	3	ADHASENSFVFGGPFLTDESSLLAFPEATEEEK	K	Q	sp|Q8VCU1|EST3B_MOUSE Carboxylesterase 3B OS=Mus musculus OX=10090 GN=Ces3b PE=1 SV=2	3570.63	-0.006348	0		63.438	52.87	1e-15	20151011_QEp6_NaKr_SA_totalliver_HFD3_3_phospho.114896.3	0
96836	4131.85	3	DETYSSLDQYPASALALESNSNAEAETLENDSGAGGLGQR	K	E	sp|P52479|UBP10_MOUSE Ubiquitin carboxyl-terminal hydrolase 10 OS=Mus musculus OX=10090 GN=Usp10 PE=1 SV=3	4129.85	2.00635	0		63.436	13.57	1e-15	20151011_QEp6_NaKr_SA_totalliver_HFD3_4_phospho.96836.3	0
95850	3625.46	3	FLESGGQDGAGDDEDLDLEEALEPDMEEDDDQK	K	A	sp|P09103|PDIA1_MOUSE Protein disulfide-isomerase OS=Mus musculus OX=10090 GN=P4hb PE=1 SV=2	3625.45	0.004883	0		63.434	10.475	1e-15	20151011_QEp6_NaKr_SA_totalliver_HFD12_2_phospho.95850.3	0
83972	2798.21	2	KDSLDLDVEAASSPAAAALEEDDSSGR	R	E	sp|Q3UJU9|RMD3_MOUSE Regulator of microtubule dynamics protein 3 OS=Mus musculus OX=10090 GN=Rmdn3 PE=1 SV=2	2798.21	-0.001953	1	3S(79.96633)	63.433	31.4	1.1e-15	20151011_QEp6_NaKr_SA_totalliver_HFD3_3_phospho.83972.2	0
90793	3625.45	3	FLESGGQDGAGDDEDLDLEEALEPDMEEDDDQK	K	A	sp|P09103|PDIA1_MOUSE Protein disulfide-isomerase OS=Mus musculus OX=10090 GN=P4hb PE=1 SV=2	3625.45	-0.000732	0		63.43	12.762	1e-15	20151014_QEp6_NaKr_SA_totalliver_HFD3_2_phospho.90793.3	0
42105	3178.38	3	KEEGEQEVAVDEGSDENKVEAEEEGAENK	R	D	sp|Q9JL35|HMGN5_MOUSE High mobility group nucleosome-binding domain-containing protein 5 OS=Mus musculus OX=10090 GN=Hmgn5 PE=1 SV=2	3176.38	2.0061	2		63.424	16.469	1e-15	20151011_QEp6_NaKr_SA_totalliver_HFD3_3_phospho.42105.3	0
99408	3745.62	3	LADFGLSNMMSDGEFLRTSCGSPNYAAPEVLSGR	K	L	sp|Q5EG47|AAPK1_MOUSE 5'-AMP-activated protein kinase catalytic subunit alpha-1 OS=Mus musculus OX=10090 GN=Prkaa1 PE=1 SV=2	3744.63	0.990967	1	9M(15.9949), 18T(79.96633), 20C(57.02146)	63.416	61.743	1.1e-15	20151011_QEp6_NaKr_SA_totalliver_HFD12_2_phospho.99408.3	0
59602	2579.2	3	AVPVSPSAVEEDEDEDGHTVVATAR	K	G	sp|P39447|ZO1_MOUSE Tight junction protein ZO-1 OS=Mus musculus OX=10090 GN=Tjp1 PE=1 SV=2	2579.2	0.002686	0		63.414	18.884	1e-15	20151014_QEp6_NaKr_SA_totalliver_control_3_phospho.59602.3	0
52971	3483.37	3	RGSPGGVEMNVELPQQEGDDDDDEDEEAAAGR	R	A	sp|Q9D6W8|BORC6_MOUSE BLOC-1-related complex subunit 6 OS=Mus musculus OX=10090 GN=Borcs6 PE=1 SV=1	3482.37	0.999023	1	3S(79.96633), 9M(15.9949)	63.401	13.375	1.1e-15	20151014_QEp6_NaKr_SA_totalliver_control_3_phospho.52971.3	0
101460	3783.9	3	ALANVNLGSLLCNVGAGGPAPAAGAAPAGGAAPSTAAAPAEEK	K	K	sp|P47955|RLA1_MOUSE 60S acidic ribosomal protein P1 OS=Mus musculus OX=10090 GN=Rplp1 PE=1 SV=1	3781.91	1.99683	0	12C(57.02146)	63.398	12.547	1e-15	20151011_QEp6_NaKr_SA_totalliver_HFD12_2_phospho.101460.3	0
121171	3778.92	3	ALDVPGQVQVYELQPSNLEAEQPLQELMGAVVADK	K	D	sp|Q9JLV1|BAG3_MOUSE BAG family molecular chaperone regulator 3 OS=Mus musculus OX=10090 GN=Bag3 PE=1 SV=2	3777.91	1.00513	0		63.386	15.634	1e-15	20151011_QEp6_NaKr_SA_totalliver_HFD3_4_phospho.121171.3	0
92039	3626.46	3	FLESGGQDGAGDDEDLDLEEALEPDMEEDDDQK	K	A	sp|P09103|PDIA1_MOUSE Protein disulfide-isomerase OS=Mus musculus OX=10090 GN=P4hb PE=1 SV=2	3625.45	1.00244	0		63.381	10.246	1e-15	20151014_QEp6_NaKr_SA_totalliver_control_3_phospho.92039.3	0
79965	3166.5	3	LSELTSELTDERNTGESASQLLDAETAER	R	L	sp|Q9JMH9|MY18A_MOUSE Unconventional myosin-XVIIIa OS=Mus musculus OX=10090 GN=Myo18a PE=1 SV=2	3164.5	2.0083	1		63.377	17.027	1e-15	20151011_QEp6_NaKr_SA_totalliver_HFD3_4_phospho.79965.3	0
114980	3597.81	3	CSEGVFLLTTTPRPVLVEPLEQLDDEDGLPEK	R	L	sp|Q8VIJ6|SFPQ_MOUSE Splicing factor, proline- and glutamine-rich OS=Mus musculus OX=10090 GN=Sfpq PE=1 SV=1	3595.8	2.00903	0	1C(57.02146)	63.376	19.147	1e-15	20151014_QEp6_NaKr_SA_totalliver_control_2_phospho.114980.3	0
115388	2869.35	2	NDPELLAMTNLVSAYQNNDLTEFEK	K	L	sp|P61202|CSN2_MOUSE COP9 signalosome complex subunit 2 OS=Mus musculus OX=10090 GN=Cops2 PE=1 SV=1	2868.35	1.0061	0		63.376	13.679	1e-15	20151011_QEp6_NaKr_SA_totalliver_HFD12_1_phospho.115388.2	0
125161	2840.55	3	TALLDAAGVASLLTTAEAVVTELPKEEK	R	D	sp|P63038|CH60_MOUSE 60 kDa heat shock protein, mitochondrial OS=Mus musculus OX=10090 GN=Hspd1 PE=1 SV=1	2839.54	1.00708	1		63.37	18.528	1e-15	20151011_QEp6_NaKr_SA_totalliver_HFD3_4_phospho.125161.3	0
53850	2933.36	3	GSSNTSDRDLAGELDKDETVPENDQLK	K	Q	sp|O08715|AKAP1_MOUSE A-kinase anchor protein 1, mitochondrial OS=Mus musculus OX=10090 GN=Akap1 PE=1 SV=4	2932.35	1.00342	2		63.367	13.801	1e-15	20151011_QEp6_NaKr_SA_totalliver_HFD3_4_phospho.53850.3	0
64149	4178.61	4	MESEAGADDSAEEGDLLDDDDNEDRGDDQLELKDDEK	K	E	sp|Q9Z204|HNRPC_MOUSE Heterogeneous nuclear ribonucleoproteins C1/C2 OS=Mus musculus OX=10090 GN=Hnrnpc PE=1 SV=1	4177.61	1.00147	2	10S(79.96633)	63.365	56.853	1.1e-15	20151011_QEp6_NaKr_SA_totalliver_HFD3_3_phospho.64149.4	0
18913	2839.14	3	TENAGDQHGGGGGGGSGAAGGGGGENYDDPHK	K	T	sp|Q8R081|HNRPL_MOUSE Heterogeneous nuclear ribonucleoprotein L OS=Mus musculus OX=10090 GN=Hnrnpl PE=1 SV=2	2839.14	-0.000488	0		63.361	10.693	1e-15	20151011_QEp6_NaKr_SA_totalliver_HFD3_4_phospho.18913.3	0
66218	2773.42	2	LASVPAGGAVAVSAAPGSAAPAAGSAPAAAEEK	K	K	sp|P99027|RLA2_MOUSE 60S acidic ribosomal protein P2 OS=Mus musculus OX=10090 GN=Rplp2 PE=1 SV=3	2773.42	0.000244	0		63.348	13.736	1e-15	20151014_QEp6_NaKr_SA_totalliver_control_3_phospho.66218.2	0
120771	4643.36	4	TNLPFLQNVLNNQQFLAGTVDTQFLDENPELFQLRPAQNR	K	A	sp|Q05920|PYC_MOUSE Pyruvate carboxylase, mitochondrial OS=Mus musculus OX=10090 GN=Pc PE=1 SV=1	4642.36	0.999512	0		63.345	16.448	1e-15	20151011_QEp6_NaKr_SA_totalliver_HFD3_3_phospho.120771.4	0
124258	4009.05	4	RSSSSLGVPLTEVLEPLDFEDVLLSRPPEVEPGPLR	R	D	sp|Q8VDR9|DOCK6_MOUSE Dedicator of cytokinesis protein 6 OS=Mus musculus OX=10090 GN=Dock6 PE=1 SV=4	4009.04	0.007324	1	3S(79.96633)	63.345	63.345	1.1e-15	20151011_QEp6_NaKr_SA_totalliver_HFD12_1_phospho.124258.4	0
95947	3625.45	3	FLESGGQDGAGDDEDLDLEEALEPDMEEDDDQK	K	A	sp|P09103|PDIA1_MOUSE Protein disulfide-isomerase OS=Mus musculus OX=10090 GN=P4hb PE=1 SV=2	3625.45	0.001465	0		63.343	10.061	1e-15	20151011_QEp6_NaKr_SA_totalliver_HFD12_1_phospho.95947.3	0
94707	3625.46	3	FLESGGQDGAGDDEDLDLEEALEPDMEEDDDQK	K	A	sp|P09103|PDIA1_MOUSE Protein disulfide-isomerase OS=Mus musculus OX=10090 GN=P4hb PE=1 SV=2	3625.45	0.002197	0		63.311	12.246	1e-15	20151011_QEp6_NaKr_SA_totalliver_HFD12_1_phospho.94707.3	0
68506	3612.45	3	MESEAGADDSAEEGDLLDDDDNEDRGDDQLELK	K	D	sp|Q9Z204|HNRPC_MOUSE Heterogeneous nuclear ribonucleoproteins C1/C2 OS=Mus musculus OX=10090 GN=Hnrnpc PE=1 SV=1	3610.45	2.00464	1		63.31	16.596	1e-15	20151011_QEp6_NaKr_SA_totalliver_HFD12_1_phospho.68506.3	0
87739	3490.51	3	HACNNQGEVNVPSPELDCPLLSETSASVEEK	K	N	tr|B2RQG2|B2RQG2_MOUSE PHD finger protein 3 OS=Mus musculus OX=10090 GN=Phf3 PE=1 SV=1	3489.51	1.00244	0	3C(57.02146), 13S(79.96633), 18C(57.02146)	63.292	40.776	1.1e-15	20151014_QEp6_NaKr_SA_totalliver_control_2_phospho.87739.3	0
70115	3820.54	3	MEVAEANSPTEEEEEEEEEGEETLSEPRPHTR	-	S	sp|Q3UI43|BABA1_MOUSE BRISC and BRCA1-A complex member 1 OS=Mus musculus OX=10090 GN=Babam1 PE=1 SV=1	3820.54	-0.002197	0	N-term(42.0106), 8S(79.96633)	63.285	60.036	1.1e-15	20151011_QEp6_NaKr_SA_totalliver_HFD12_1_phospho.70115.3	0
94297	3625.46	3	FLESGGQDGAGDDEDLDLEEALEPDMEEDDDQK	K	A	sp|P09103|PDIA1_MOUSE Protein disulfide-isomerase OS=Mus musculus OX=10090 GN=P4hb PE=1 SV=2	3625.45	0.004395	0		63.281	9.968	1e-15	20151011_QEp6_NaKr_SA_totalliver_HFD12_2_phospho.94297.3	0
94904	3626.46	3	FLESGGQDGAGDDEDLDLEEALEPDMEEDDDQK	K	A	sp|P09103|PDIA1_MOUSE Protein disulfide-isomerase OS=Mus musculus OX=10090 GN=P4hb PE=1 SV=2	3625.45	1.00537	0		63.272	9.86	1e-15	20151011_QEp6_NaKr_SA_totalliver_HFD12_2_phospho.94904.3	0
88846	4001.74	3	LEDQMQEDREEGSFTEGLSEASLPSGLMEGSAEDAEK	K	S	sp|Q63918|CAVN2_MOUSE Caveolae-associated protein 2 OS=Mus musculus OX=10090 GN=Cavin2 PE=1 SV=3	4000.73	1.00879	1		63.268	12.599	1e-15	20151011_QEp6_NaKr_SA_totalliver_HFD3_3_phospho.88846.3	0
118113	4185.05	4	LFLMDLNEQNPEAQALELSGGLDQESLNPHGLSTFLDK	R	D	sp|Q62087|PON3_MOUSE Serum paraoxonase/lactonase 3 OS=Mus musculus OX=10090 GN=Pon3 PE=1 SV=2	4183.04	2.00977	0		63.263	15.776	1e-15	20151011_QEp6_NaKr_SA_totalliver_HFD12_1_phospho.118113.4	0
99568	3597.64	4	FLSEHPGGEEVLLEQAGADATESFEDVGHSPDAR	R	E	sp|Q9CQX2|CYB5B_MOUSE Cytochrome b5 type B OS=Mus musculus OX=10090 GN=Cyb5b PE=1 SV=1	3595.63	2.00415	0		63.26	14.451	1e-15	20151014_QEp6_NaKr_SA_totalliver_HFD3_2_phospho.99568.4	0
93333	3625.46	3	FLESGGQDGAGDDEDLDLEEALEPDMEEDDDQK	K	A	sp|P09103|PDIA1_MOUSE Protein disulfide-isomerase OS=Mus musculus OX=10090 GN=P4hb PE=1 SV=2	3625.45	0.003906	0		63.258	10.149	1e-15	20151011_QEp6_NaKr_SA_totalliver_HFD12_2_phospho.93333.3	0
84007	2938.44	4	KFPVLNPATEEVLCHVEEGDKADVDK	K	A	sp|P24549|AL1A1_MOUSE Retinal dehydrogenase 1 OS=Mus musculus OX=10090 GN=Aldh1a1 PE=1 SV=5	2938.44	0.001465	2	14C(57.02146)	63.251	12.842	1e-15	20151011_QEp6_NaKr_SA_totalliver_HFD3_4_phospho.84007.4	0
79645	3762.68	3	RPQFSPLESCQAEAAAASNGTGDEEDDGPAAELLEK	K	L	sp|Q8BQM4|HEAT3_MOUSE HEAT repeat-containing protein 3 OS=Mus musculus OX=10090 GN=Heatr3 PE=1 SV=1	3759.68	2.99878	0	10C(57.02146)	63.245	16.374	1e-15	20151011_QEp6_NaKr_SA_totalliver_HFD3_3_phospho.79645.3	0
89736	3576.54	3	SNAPSENNLALLCASGDQGEWNLGQDDSALHGR	K	Q	sp|Q3U1T9|DEN1B_MOUSE DENN domain-containing protein 1B OS=Mus musculus OX=10090 GN=Dennd1b PE=1 SV=3	3575.54	1.00708	0	5S(79.96633), 13C(57.02146)	63.24	58.167	1.1e-15	20151011_QEp6_NaKr_SA_totalliver_HFD3_3_phospho.89736.3	0
100357	3595.63	4	FLSEHPGGEEVLLEQAGADATESFEDVGHSPDAR	R	E	sp|Q9CQX2|CYB5B_MOUSE Cytochrome b5 type B OS=Mus musculus OX=10090 GN=Cyb5b PE=1 SV=1	3595.63	0.000244	0		63.228	15.012	1e-15	20151014_QEp6_NaKr_SA_totalliver_control_2_phospho.100357.4	0
114658	3159.61	3	LERPVSPLRDAEDVLGNAETVPFVLDVK	R	E	tr|A0A338P6N4|A0A338P6N4_MOUSE Beta/gamma crystallin domain-containing protein 3 OS=Mus musculus OX=10090 GN=Crybg3 PE=1 SV=1	3157.61	2.00391	1	6S(79.96633)	63.221	18.48	1.1e-15	20151011_QEp6_NaKr_SA_totalliver_HFD3_3_phospho.114658.3	0
33485	3328.43	3	HAEQNGPVDGQGDNPGSQAAEHGADTAVPSDGDK	K	K	sp|Q61316|HSP74_MOUSE Heat shock 70 kDa protein 4 OS=Mus musculus OX=10090 GN=Hspa4 PE=1 SV=1	3327.43	1.00171	0		63.218	12.653	1e-15	20151011_QEp6_NaKr_SA_totalliver_HFD12_3_phospho.33485.3	0
101391	3596.64	4	FLSEHPGGEEVLLEQAGADATESFEDVGHSPDAR	R	E	sp|Q9CQX2|CYB5B_MOUSE Cytochrome b5 type B OS=Mus musculus OX=10090 GN=Cyb5b PE=1 SV=1	3595.63	1.00171	0		63.217	16.77	1e-15	20151014_QEp6_NaKr_SA_totalliver_control_4_phospho.101391.4	0
57727	3508.54	3	DSSGQEDETQSSNDDPSQSVTSQDAQELLRPR	K	R	sp|Q5UAK0|MIER1_MOUSE Mesoderm induction early response protein 1 OS=Mus musculus OX=10090 GN=Mier1 PE=1 SV=2	3505.53	3.00781	0		63.208	13.089	1e-15	20151011_QEp6_NaKr_SA_totalliver_HFD3_3_phospho.57727.3	0
116456	4157	4	LAEAPSPAPTPSPTPLEDFGLQTSASPGRLSPDFVEELR	R	T	sp|Q80U72|SCRIB_MOUSE Protein scribble homolog OS=Mus musculus OX=10090 GN=Scrib PE=1 SV=2	4156	0.993652	1	31S(79.96633)	63.197	63.098	1.1e-15	20151011_QEp6_NaKr_SA_totalliver_HFD12_1_phospho.116456.4	0
64521	2560.13	2	DSDQVAQSDGEESPAAEEQLLGER	K	L	sp|Q3UPL0|SC31A_MOUSE Protein transport protein Sec31A OS=Mus musculus OX=10090 GN=Sec31a PE=1 SV=2	2559.12	1.00513	0		63.194	11.219	1e-15	20151011_QEp6_NaKr_SA_totalliver_HFD12_1_phospho.64521.2	0
85019	3516.78	3	AHSSPASLQLGAVSPGTLTASGVVSGPAAAPAAQHLR	R	Q	sp|P46938|YAP1_MOUSE Transcriptional coactivator YAP1 OS=Mus musculus OX=10090 GN=Yap1 PE=1 SV=2	3513.77	3.00806	0	3S(79.96633)	63.192	63.192	1.1e-15	20151011_QEp6_NaKr_SA_totalliver_HFD12_3_phospho.85019.3	0
80809	3336.46	3	MESEQMLEGQTQVAENPHSEYGLTDSVER	-	L	sp|Q99LT0|DPY30_MOUSE Protein dpy-30 homolog OS=Mus musculus OX=10090 GN=Dpy30 PE=1 SV=1	3335.46	1.00488	0	N-term(42.0106)	63.186	13.264	1.1e-15	20151011_QEp6_NaKr_SA_totalliver_HFD3_4_phospho.80809.3	0
82958	3263.53	3	LPSVEEAEVSKPSPPASKDEDEDFQALLR	R	T	sp|P57016|LAD1_MOUSE Ladinin-1 OS=Mus musculus OX=10090 GN=Lad1 PE=1 SV=1	3262.53	1.00122	1	3S(79.96633)	63.181	36.62	1.1e-15	20151014_QEp6_NaKr_SA_totalliver_control_2_phospho.82958.3	0
107084	3906.81	3	LGPPSPGDDDEEAAVAAAAGVPAAAAGATGDLASAQLGGAPNR	K	W	sp|O70494|SP3_MOUSE Transcription factor Sp3 OS=Mus musculus OX=10090 GN=Sp3 PE=1 SV=2	3905.81	1.00147	0	5S(79.96633)	63.178	27.363	1.1e-15	20151011_QEp6_NaKr_SA_totalliver_HFD3_3_phospho.107084.3	0
52602	4104.46	4	WQCDYDNDCGDNSDEESCTPRPCSESEFSCANGR	R	C	sp|Q91ZX7|LRP1_MOUSE Prolow-density lipoprotein receptor-related protein 1 OS=Mus musculus OX=10090 GN=Lrp1 PE=1 SV=1	4103.46	1.00147	0	3C(57.02146), 9C(57.02146), 18C(57.02146), 23C(57.02146), 30C(57.02146)	63.157	8.764	1e-15	20151011_QEp6_NaKr_SA_totalliver_HFD12_2_phospho.52602.4	0
35022	3330.42	3	HAEQNGPVDGQGDNPGSQAAEHGADTAVPSDGDK	K	K	sp|Q61316|HSP74_MOUSE Heat shock 70 kDa protein 4 OS=Mus musculus OX=10090 GN=Hspa4 PE=1 SV=1	3327.43	2.99878	0		63.155	13.811	1e-15	20151011_QEp6_NaKr_SA_totalliver_HFD12_2_phospho.35022.3	0
117520	2594.35	3	VLHDNFGLVEGLMTTVHALTATQK	K	T	sp|P16858|G3P_MOUSE Glyceraldehyde-3-phosphate dehydrogenase OS=Mus musculus OX=10090 GN=Gapdh PE=1 SV=2	2594.35	0.001953	0		63.151	13.749	1e-15	20151011_QEp6_NaKr_SA_totalliver_HFD12_2_phospho.117520.3	0
119082	3867.92	3	EGSVAPLPLYTSPSLPNLTLGLPATGPAAGAAGQQDAER	R	L	sp|Q6NZM9|HDAC4_MOUSE Histone deacetylase 4 OS=Mus musculus OX=10090 GN=Hdac4 PE=1 SV=1	3866.91	1.01294	0	14S(79.96633)	63.149	60.994	1.1e-15	20151011_QEp6_NaKr_SA_totalliver_HFD3_4_phospho.119082.3	0
41123	3367.4	3	VPTEEEDGSSLEADMECPNQRPTESSDVDK	K	N	sp|Q61699|HS105_MOUSE Heat shock protein 105 kDa OS=Mus musculus OX=10090 GN=Hsph1 PE=1 SV=2	3366.4	1.00415	0	15M(15.9949), 17C(57.02146)	63.141	16.181	1.1e-15	20151011_QEp6_NaKr_SA_totalliver_HFD12_2_phospho.41123.3	0
80539	2532.24	2	DGTVTAGNASGVSDGAGAVLLASEDAVK	K	K	sp|Q8BWT1|THIM_MOUSE 3-ketoacyl-CoA thiolase, mitochondrial OS=Mus musculus OX=10090 GN=Acaa2 PE=1 SV=3	2531.23	1.00366	0		63.136	10.022	1e-15	20151011_QEp6_NaKr_SA_totalliver_HFD3_4_phospho.80539.2	0
76436	3398.5	4	VKASPLTNDGEDEFVPSDGLDKDEYAFSSGK	K	S	sp|Q64511|TOP2B_MOUSE DNA topoisomerase 2-beta OS=Mus musculus OX=10090 GN=Top2b PE=1 SV=2	3396.49	2.00806	2	4S(79.96633)	63.135	58.347	1.1e-15	20151011_QEp6_NaKr_SA_totalliver_HFD3_4_phospho.76436.4	0
67550	2554.16	3	CPVMLVVGDQAPHEDAVVECNSK	K	L	sp|Q9QYG0|NDRG2_MOUSE Protein NDRG2 OS=Mus musculus OX=10090 GN=Ndrg2 PE=1 SV=1	2553.17	0.998779	0	1C(57.02146), 20C(57.02146)	63.131	13.286	1e-15	20151011_QEp6_NaKr_SA_totalliver_HFD3_3_phospho.67550.3	0
117554	2333.24	2	LVPLLLEDGGDAPAALEAALEEK	K	S	sp|Q9JHU4|DYHC1_MOUSE Cytoplasmic dynein 1 heavy chain 1 OS=Mus musculus OX=10090 GN=Dync1h1 PE=1 SV=2	2333.24	0.005127	0		63.131	12.035	1e-15	20151011_QEp6_NaKr_SA_totalliver_HFD3_4_phospho.117554.2	0
123362	3461.59	4	NASPYGSLNNLADGLSSLTEHFSDLTLTSEAR	R	K	sp|B2RVL6|ZCH24_MOUSE Zinc finger CCHC domain-containing protein 24 OS=Mus musculus OX=10090 GN=Zcchc24 PE=1 SV=1	3459.58	2.00513	0	3S(79.96633)	63.127	61.102	1.1e-15	20151014_QEp6_NaKr_SA_totalliver_control_2_phospho.123362.4	0
61388	4193.6	4	MESEAGADDSAEEGDLLDDDDNEDRGDDQLELKDDEK	K	E	sp|Q9Z204|HNRPC_MOUSE Heterogeneous nuclear ribonucleoproteins C1/C2 OS=Mus musculus OX=10090 GN=Hnrnpc PE=1 SV=1	4193.6	0.000488	2	1M(15.9949), 10S(79.96633)	63.126	48.98	1.1e-15	20151014_QEp6_NaKr_SA_totalliver_control_4_phospho.61388.4	0
113092	4803.24	4	KDSLDLDVEAASSPAAAALEEDDSSGREDVQLVLLQADELHQGSK	R	Q	sp|Q3UJU9|RMD3_MOUSE Regulator of microtubule dynamics protein 3 OS=Mus musculus OX=10090 GN=Rmdn3 PE=1 SV=2	4801.25	1.99756	2	3S(79.96633)	63.111	53.412	1.1e-15	20151014_QEp6_NaKr_SA_totalliver_control_4_phospho.113092.4	0
85201	3514.77	4	AHSSPASLQLGAVSPGTLTASGVVSGPAAAPAAQHLR	R	Q	sp|P46938|YAP1_MOUSE Transcriptional coactivator YAP1 OS=Mus musculus OX=10090 GN=Yap1 PE=1 SV=2	3513.77	1.00024	0	3S(79.96633)	63.106	63.106	1.1e-15	20151011_QEp6_NaKr_SA_totalliver_HFD12_3_phospho.85201.4	0
88138	3514.78	4	AHSSPASLQLGAVSPGTLTASGVVSGPAAAPAAQHLR	R	Q	sp|P46938|YAP1_MOUSE Transcriptional coactivator YAP1 OS=Mus musculus OX=10090 GN=Yap1 PE=1 SV=2	3513.77	1.00244	0	3S(79.96633)	63.094	63.094	1.1e-15	20151011_QEp6_NaKr_SA_totalliver_HFD12_2_phospho.88138.4	0
101523	2432.19	2	KLETDLSQLQGEMEDLVQEAR	K	N	sp|Q5SX40|MYH1_MOUSE Myosin-1 OS=Mus musculus OX=10090 GN=Myh1 PE=1 SV=1	2431.19	0.998291	1		63.088	15.401	1e-15	20151011_QEp6_NaKr_SA_totalliver_HFD3_3_phospho.101523.2	0
51424	2260.95	3	ECCHGDLLECADDRAELAK	K	Y	sp|P07724|ALBU_MOUSE Serum albumin OS=Mus musculus OX=10090 GN=Alb PE=1 SV=3	2260.95	-0.001465	1	2C(57.02146), 3C(57.02146), 10C(57.02146)	63.086	13.006	1e-15	20151011_QEp6_NaKr_SA_totalliver_HFD12_1_phospho.51424.3	0
121860	3459.58	4	NASPYGSLNNLADGLSSLTEHFSDLTLTSEAR	R	K	sp|B2RVL6|ZCH24_MOUSE Zinc finger CCHC domain-containing protein 24 OS=Mus musculus OX=10090 GN=Zcchc24 PE=1 SV=1	3459.58	-0.001221	0	3S(79.96633)	63.085	61.061	1.1e-15	20151011_QEp6_NaKr_SA_totalliver_HFD3_3_phospho.121860.4	0
52791	2558.18	3	GKEELAEAEVLKDSPDSPEPPNK	R	K	sp|Q8QZV7|INT13_MOUSE Integrator complex subunit 13 OS=Mus musculus OX=10090 GN=IntS13 PE=1 SV=2	2558.18	-0.000244	2	17S(79.96633)	63.083	52.322	1.1e-15	20151014_QEp6_NaKr_SA_totalliver_control_2_phospho.52791.3	0
90558	3665.71	3	FVNPSGQPTPYATTQLLQANLSNNMNNGAGDSSEK	R	H	sp|O89026|ROBO1_MOUSE Roundabout homolog 1 OS=Mus musculus OX=10090 GN=Robo1 PE=1 SV=1	3664.71	1.00269	0		63.078	14.174	1e-15	20151011_QEp6_NaKr_SA_totalliver_HFD12_2_phospho.90558.3	0
113451	4804.26	4	KDSLDLDVEAASSPAAAALEEDDSSGREDVQLVLLQADELHQGSK	R	Q	sp|Q3UJU9|RMD3_MOUSE Regulator of microtubule dynamics protein 3 OS=Mus musculus OX=10090 GN=Rmdn3 PE=1 SV=2	4801.25	3.01904	2	3S(79.96633)	63.073	48.336	1.1e-15	20151014_QEp6_NaKr_SA_totalliver_control_2_phospho.113451.4	0
114806	3769.86	3	LSELEDLLPSRPEVPDVLGETEEVELQEFDSTR	K	G	tr|Q3TFF0|Q3TFF0_MOUSE Uncharacterized protein OS=Mus musculus OX=10090 GN=Dnaja2 PE=2 SV=1	3769.84	0.020264	0		63.069	59.484	1e-15	20151014_QEp6_NaKr_SA_totalliver_HFD3_2_phospho.114806.3	0
33151	3329.43	3	HAEQNGPVDGQGDNPGSQAAEHGADTAVPSDGDK	K	K	sp|Q61316|HSP74_MOUSE Heat shock 70 kDa protein 4 OS=Mus musculus OX=10090 GN=Hspa4 PE=1 SV=1	3327.43	2.00366	0		63.057	12.899	1e-15	20151011_QEp6_NaKr_SA_totalliver_HFD3_4_phospho.33151.3	0
105094	3907.81	3	LGPPSPGDDDEEAAVAAAAGVPAAAAGATGDLASAQLGGAPNR	K	W	sp|O70494|SP3_MOUSE Transcription factor Sp3 OS=Mus musculus OX=10090 GN=Sp3 PE=1 SV=2	3905.81	2.00586	0	5S(79.96633)	63.056	30.198	1.1e-15	20151014_QEp6_NaKr_SA_totalliver_control_3_phospho.105094.3	0
51684	4105.46	4	WQCDYDNDCGDNSDEESCTPRPCSESEFSCANGR	R	C	sp|Q91ZX7|LRP1_MOUSE Prolow-density lipoprotein receptor-related protein 1 OS=Mus musculus OX=10090 GN=Lrp1 PE=1 SV=1	4103.46	2.00147	0	3C(57.02146), 9C(57.02146), 18C(57.02146), 23C(57.02146), 30C(57.02146)	63.045	11.729	1e-15	20151011_QEp6_NaKr_SA_totalliver_HFD3_3_phospho.51684.4	0
84413	2799.22	2	KDSLDLDVEAASSPAAAALEEDDSSGR	R	E	sp|Q3UJU9|RMD3_MOUSE Regulator of microtubule dynamics protein 3 OS=Mus musculus OX=10090 GN=Rmdn3 PE=1 SV=2	2798.21	1.00586	1	3S(79.96633)	63.045	31.904	1.1e-15	20151011_QEp6_NaKr_SA_totalliver_HFD3_4_phospho.84413.2	0
112531	3539.8	3	GSYNLQDLLAEDKLPTLLGAEANLNNLGDTNPR	R	V	tr|Q3UTR7|Q3UTR7_MOUSE Angiotensinogen OS=Mus musculus OX=10090 GN=Agt PE=1 SV=1	3538.79	1.00659	1		63.037	15.427	1e-15	20151011_QEp6_NaKr_SA_totalliver_HFD12_3_phospho.112531.3	0
117945	4432.17	4	TESPGGNPADRQSPDAFETEVAAQLAAFKPVGGELVVTPSALK	K	L	sp|Q9CSB4|PAR3L_MOUSE Partitioning defective 3 homolog B OS=Mus musculus OX=10090 GN=Pard3b PE=1 SV=2	4431.16	1.00293	1	13S(79.96633)	63.029	56.564	1.1e-15	20151014_QEp6_NaKr_SA_totalliver_control_2_phospho.117945.4	0
123524	3241.53	3	VLLTELDPLNALQAAMEGYEVTTMDEACK	R	E	sp|P50247|SAHH_MOUSE Adenosylhomocysteinase OS=Mus musculus OX=10090 GN=Ahcy PE=1 SV=3	3240.52	1.00488	0	24M(15.9949), 28C(57.02146)	63.011	41.991	1.1e-15	20151011_QEp6_NaKr_SA_totalliver_HFD3_4_phospho.123524.3	0
123050	3459.58	3	NASPYGSLNNLADGLSSLTEHFSDLTLTSEAR	R	K	sp|B2RVL6|ZCH24_MOUSE Zinc finger CCHC domain-containing protein 24 OS=Mus musculus OX=10090 GN=Zcchc24 PE=1 SV=1	3459.58	0.000732	0	3S(79.96633)	63.011	58.18	1.1e-15	20151014_QEp6_NaKr_SA_totalliver_control_3_phospho.123050.3	0
88580	3513.77	4	AHSSPASLQLGAVSPGTLTASGVVSGPAAAPAAQHLR	R	Q	sp|P46938|YAP1_MOUSE Transcriptional coactivator YAP1 OS=Mus musculus OX=10090 GN=Yap1 PE=1 SV=2	3513.77	0.000732	0	3S(79.96633)	62.999	62.999	1.1e-15	20151011_QEp6_NaKr_SA_totalliver_HFD12_1_phospho.88580.4	0
121460	3461.59	4	NASPYGSLNNLADGLSSLTEHFSDLTLTSEAR	R	K	sp|B2RVL6|ZCH24_MOUSE Zinc finger CCHC domain-containing protein 24 OS=Mus musculus OX=10090 GN=Zcchc24 PE=1 SV=1	3459.58	2.00464	0	3S(79.96633)	62.997	60.942	1.1e-15	20151014_QEp6_NaKr_SA_totalliver_HFD3_2_phospho.121460.4	0
126691	3224.53	3	VLLTELDPLNALQAAMEGYEVTTMDEACK	R	E	sp|P50247|SAHH_MOUSE Adenosylhomocysteinase OS=Mus musculus OX=10090 GN=Ahcy PE=1 SV=3	3224.53	0.000732	0	28C(57.02146)	62.986	12.735	1e-15	20151011_QEp6_NaKr_SA_totalliver_HFD12_1_phospho.126691.3	0
35626	2966.25	3	KVEEEQEADEEDVSEEEAEDREGASK	K	A	sp|Q8VBT0|TMX1_MOUSE Thioredoxin-related transmembrane protein 1 OS=Mus musculus OX=10090 GN=Tmx1 PE=1 SV=1	2965.24	1.00586	2		62.982	15.636	1e-15	20151011_QEp6_NaKr_SA_totalliver_HFD12_3_phospho.35626.3	0
63587	3622.57	3	AALLAQYADVTDEEDEADKKDDAGASTANVSSDR	K	T	sp|Q9CR29|CCD43_MOUSE Coiled-coil domain-containing protein 43 OS=Mus musculus OX=10090 GN=Ccdc43 PE=1 SV=1	3620.56	2.00659	2	11T(79.96633)	62.978	59.908	1.1e-15	20151011_QEp6_NaKr_SA_totalliver_HFD12_3_phospho.63587.3	0
93066	2830.17	3	AADDFDDDEGEEEDEAAAAAAAAALGYR	R	D	sp|Q923E4|SIR1_MOUSE NAD-dependent protein deacetylase sirtuin-1 OS=Mus musculus OX=10090 GN=Sirt1 PE=1 SV=2	2828.15	2.02002	0		62.971	12.129	1e-15	20151014_QEp6_NaKr_SA_totalliver_control_3_phospho.93066.3	0
55095	2757.22	3	ADAPDAGAQSDSELPSYHQNDVSLDR	R	G	tr|Q6DFZ1|Q6DFZ1_MOUSE Golgi-specific brefeldin A-resistance factor 1 OS=Mus musculus OX=10090 GN=Gbf1 PE=1 SV=1	2757.21	0.003906	0		62.97	12.588	1e-15	20151011_QEp6_NaKr_SA_totalliver_HFD12_2_phospho.55095.3	0
61376	3461.66	3	LLAASSRPNQAGSEGQLVLSSSQSEESDLGEEGK	R	K	sp|Q8K3H0|DP13A_MOUSE DCC-interacting protein 13-alpha OS=Mus musculus OX=10090 GN=Appl1 PE=1 SV=1	3459.66	2.00122	0		62.964	15.014	1e-15	20151011_QEp6_NaKr_SA_totalliver_HFD12_3_phospho.61376.3	0
62754	3461.66	3	LLAASSRPNQAGSEGQLVLSSSQSEESDLGEEGK	R	K	sp|Q8K3H0|DP13A_MOUSE DCC-interacting protein 13-alpha OS=Mus musculus OX=10090 GN=Appl1 PE=1 SV=1	3459.66	2.00171	0		62.961	14.663	1e-15	20151011_QEp6_NaKr_SA_totalliver_HFD3_4_phospho.62754.3	0
66110	3446.42	3	CGSGPVHLSGQHLVAVEEDAESEDEDEEDVK	K	L	sp|Q61937|NPM_MOUSE Nucleophosmin OS=Mus musculus OX=10090 GN=Npm1 PE=1 SV=1	3445.41	1.00464	0	1C(57.02146), 22S(79.96633)	62.948	24.491	1.1e-15	20151014_QEp6_NaKr_SA_totalliver_control_4_phospho.66110.3	0
94230	2937.23	2	EQSELDQDLEDVEEVEEEETGEETK	K	L	sp|P28656|NP1L1_MOUSE Nucleosome assembly protein 1-like 1 OS=Mus musculus OX=10090 GN=Nap1l1 PE=1 SV=2	2937.23	0.000732	0		62.948	14.919	1e-15	20151014_QEp6_NaKr_SA_totalliver_control_3_phospho.94230.2	0
112837	4429.14	3	APLSTVSANTNNVDETPRPQVLGNNSVVWELDDGLDEAFSR	K	L	sp|Q8C142|ARH_MOUSE Low density lipoprotein receptor adapter protein 1 OS=Mus musculus OX=10090 GN=Ldlrap1 PE=1 SV=3	4426.13	3.00879	0		62.946	17.148	1e-15	20151011_QEp6_NaKr_SA_totalliver_HFD12_1_phospho.112837.3	0
114314	4803.26	4	KDSLDLDVEAASSPAAAALEEDDSSGREDVQLVLLQADELHQGSK	R	Q	sp|Q3UJU9|RMD3_MOUSE Regulator of microtubule dynamics protein 3 OS=Mus musculus OX=10090 GN=Rmdn3 PE=1 SV=2	4801.25	2.01123	2	3S(79.96633)	62.94	50.693	1.1e-15	20151011_QEp6_NaKr_SA_totalliver_HFD12_1_phospho.114314.4	0
72915	3245.53	3	LRSLEALLEAGQAQDTQASHAEANQQQTR	R	L	sp|Q99PL5|RRBP1_MOUSE Ribosome-binding protein 1 OS=Mus musculus OX=10090 GN=Rrbp1 PE=1 SV=2	3243.53	2.00049	1	3S(79.96633)	62.938	62.938	1.1e-15	20151011_QEp6_NaKr_SA_totalliver_HFD12_3_phospho.72915.3	0
81980	3842.68	4	VEANLLSSEESLSASELSGEQLQEHGDHSCLSYR	K	G	sp|E9Q4Z2|ACACB_MOUSE Acetyl-CoA carboxylase 2 OS=Mus musculus OX=10090 GN=Acacb PE=1 SV=1	3840.68	2	0	7S(79.96633), 30C(57.02146)	62.934	62.934	1.1e-15	20151014_QEp6_NaKr_SA_totalliver_HFD3_2_phospho.81980.4	0
65198	3468.38	3	RGSPGGVEMNVELPQQEGDDDDDEDEEAAAGR	R	A	sp|Q9D6W8|BORC6_MOUSE BLOC-1-related complex subunit 6 OS=Mus musculus OX=10090 GN=Borcs6 PE=1 SV=1	3466.37	2.00757	1	3S(79.96633)	62.933	13.809	1.1e-15	20151014_QEp6_NaKr_SA_totalliver_control_3_phospho.65198.3	0
121885	3685.83	4	VVDNPLYLSDMGAALTGAESHELQDVLEETNLLK	R	R	sp|Q8CGK3|LONM_MOUSE Lon protease homolog, mitochondrial OS=Mus musculus OX=10090 GN=Lonp1 PE=1 SV=2	3683.82	2.00513	0		62.932	15.604	1e-15	20151011_QEp6_NaKr_SA_totalliver_HFD3_4_phospho.121885.4	0
121214	3224.53	3	VLLTELDPLNALQAAMEGYEVTTMDEACK	R	E	sp|P50247|SAHH_MOUSE Adenosylhomocysteinase OS=Mus musculus OX=10090 GN=Ahcy PE=1 SV=3	3224.53	-0.001465	0	28C(57.02146)	62.931	13.002	1e-15	20151011_QEp6_NaKr_SA_totalliver_HFD12_3_phospho.121214.3	0
28629	2240.96	3	KEEEEEEEEYDEGSNLKR	K	Q	sp|Q6ZQI3|MLEC_MOUSE Malectin OS=Mus musculus OX=10090 GN=Mlec PE=1 SV=2	2240.96	0.001465	2		62.928	14.507	1e-15	20151011_QEp6_NaKr_SA_totalliver_HFD3_4_phospho.28629.3	0
72915	3453.62	3	NNPALVVLGNNGQLNYDHQNDGATQALASCQR	K	D	sp|Q9D0F3|LMAN1_MOUSE Protein ERGIC-53 OS=Mus musculus OX=10090 GN=Lman1 PE=1 SV=1	3451.63	1.99023	0	30C(57.02146)	62.924	15.545	1e-15	20151011_QEp6_NaKr_SA_totalliver_HFD12_2_phospho.72915.3	0
123181	3599.76	3	LGGDNTQLEAAEWLGLLGDEQVPQAESLVDAFSK	K	H	sp|Q99K67|AASS_MOUSE Alpha-aminoadipic semialdehyde synthase, mitochondrial OS=Mus musculus OX=10090 GN=Aass PE=1 SV=1	3599.76	-0.00708	0		62.924	13.297	1e-15	20151011_QEp6_NaKr_SA_totalliver_HFD3_3_phospho.123181.3	0
120719	3683.82	4	VVDNPLYLSDMGAALTGAESHELQDVLEETNLLK	R	R	sp|Q8CGK3|LONM_MOUSE Lon protease homolog, mitochondrial OS=Mus musculus OX=10090 GN=Lonp1 PE=1 SV=2	3683.82	-0.000244	0		62.92	14.318	1e-15	20151011_QEp6_NaKr_SA_totalliver_HFD3_3_phospho.120719.4	0
74447	3453.62	3	NNPALVVLGNNGQLNYDHQNDGATQALASCQR	K	D	sp|Q9D0F3|LMAN1_MOUSE Protein ERGIC-53 OS=Mus musculus OX=10090 GN=Lman1 PE=1 SV=1	3451.63	1.99463	0	30C(57.02146)	62.916	15.279	1e-15	20151014_QEp6_NaKr_SA_totalliver_control_3_phospho.74447.3	0
59801	4884.85	4	ASSDSQDANQCCTSCEDNAPATSYCVECSEPLCETCVEAHQR	K	V	sp|Q62318|TIF1B_MOUSE Transcription intermediary factor 1-beta OS=Mus musculus OX=10090 GN=Trim28 PE=1 SV=3	4882.85	2.00049	0	11C(57.02146), 12C(57.02146), 15C(57.02146), 25C(57.02146), 28C(57.02146), 33C(57.02146), 36C(57.02146)	62.908	10.223	1e-15	20151014_QEp6_NaKr_SA_totalliver_HFD3_2_phospho.59801.4	0
72056	4158.51	4	SCSDDDDDDDDDDTEQSEEGPEWLHFASCGEDHTVK	K	L	sp|Q91WG4|ELP2_MOUSE Elongator complex protein 2 OS=Mus musculus OX=10090 GN=Elp2 PE=1 SV=1	4156.51	2.00049	0	2C(57.02146), 29C(57.02146)	62.908	9.398	1e-15	20151011_QEp6_NaKr_SA_totalliver_HFD3_3_phospho.72056.4	0
118428	3448.57	3	GENKPVLFGFGSGTGLSFADLASSNSGDFAFGSK	K	D	sp|Q9ERU9|RBP2_MOUSE E3 SUMO-protein ligase RanBP2 OS=Mus musculus OX=10090 GN=Ranbp2 PE=1 SV=2	3447.57	1.00244	0	12S(79.96633)	62.905	62.905	1.1e-15	20151014_QEp6_NaKr_SA_totalliver_control_2_phospho.118428.3	0
90869	4001.73	3	LEDQMQEDREEGSFTEGLSEASLPSGLMEGSAEDAEK	K	S	sp|Q63918|CAVN2_MOUSE Caveolae-associated protein 2 OS=Mus musculus OX=10090 GN=Cavin2 PE=1 SV=3	4000.73	1.00147	1		62.904	11.099	1e-15	20151011_QEp6_NaKr_SA_totalliver_HFD12_2_phospho.90869.3	0
123379	3224.53	3	VLLTELDPLNALQAAMEGYEVTTMDEACK	R	E	sp|P50247|SAHH_MOUSE Adenosylhomocysteinase OS=Mus musculus OX=10090 GN=Ahcy PE=1 SV=3	3224.53	0.002197	0	28C(57.02146)	62.904	12.652	1e-15	20151011_QEp6_NaKr_SA_totalliver_HFD3_3_phospho.123379.3	0
79663	3626.67	3	VMLPNSPEALGQATPGTSSGPGASSGPGGDHSELLVR	K	L	tr|D3YZT9|D3YZT9_MOUSE Elongation factor 1-delta (Fragment) OS=Mus musculus OX=10090 GN=Eef1d PE=1 SV=1	3625.67	1.00049	0	2M(15.9949), 6S(79.96633)	62.899	48.744	1.1e-15	20151014_QEp6_NaKr_SA_totalliver_control_4_phospho.79663.3	0
76413	3397.5	3	VKASPLTNDGEDEFVPSDGLDKDEYAFSSGK	K	S	sp|Q64511|TOP2B_MOUSE DNA topoisomerase 2-beta OS=Mus musculus OX=10090 GN=Top2b PE=1 SV=2	3396.49	1.00586	2	4S(79.96633)	62.896	52.64	1.1e-15	20151011_QEp6_NaKr_SA_totalliver_HFD3_4_phospho.76413.3	0
60593	4885.85	4	ASSDSQDANQCCTSCEDNAPATSYCVECSEPLCETCVEAHQR	K	V	sp|Q62318|TIF1B_MOUSE Transcription intermediary factor 1-beta OS=Mus musculus OX=10090 GN=Trim28 PE=1 SV=3	4882.85	3.00244	0	11C(57.02146), 12C(57.02146), 15C(57.02146), 25C(57.02146), 28C(57.02146), 33C(57.02146), 36C(57.02146)	62.894	10.134	1e-15	20151014_QEp6_NaKr_SA_totalliver_control_3_phospho.60593.4	0
108775	3927.84	3	LQDLSELLATGVGLSDSEVEPDGEHNTTELPQAVAGR	R	G	sp|Q91YU8|SSF1_MOUSE Suppressor of SWI4 1 homolog OS=Mus musculus OX=10090 GN=Ppan PE=1 SV=2	3926.84	1.0022	0	15S(79.96633)	62.894	59.801	1.1e-15	20151011_QEp6_NaKr_SA_totalliver_HFD12_2_phospho.108775.3	0
64153	2559.12	2	DSDQVAQSDGEESPAAEEQLLGER	K	L	sp|Q3UPL0|SC31A_MOUSE Protein transport protein Sec31A OS=Mus musculus OX=10090 GN=Sec31a PE=1 SV=2	2559.12	0.002197	0		62.891	10.65	1e-15	20151011_QEp6_NaKr_SA_totalliver_HFD3_3_phospho.64153.2	0
51645	4286.77	4	DAGGKPDQESEEVKFPCEGDQTAEEPESSDVSSDSACANK	K	N	tr|B2RQG2|B2RQG2_MOUSE PHD finger protein 3 OS=Mus musculus OX=10090 GN=Phf3 PE=1 SV=1	4285.77	1	1	17C(57.02146), 37C(57.02146)	62.878	13.45	1e-15	20151011_QEp6_NaKr_SA_totalliver_HFD3_3_phospho.51645.4	0
50473	2702.23	3	AQPAHRSPADSLSSAAGASELSAEGAGK	K	G	sp|E9Q1P8|I2BP2_MOUSE Interferon regulatory factor 2-binding protein 2 OS=Mus musculus OX=10090 GN=Irf2bp2 PE=1 SV=1	2702.23	0.003906	1	7S(79.96633)	62.878	55.127	1.1e-15	20151014_QEp6_NaKr_SA_totalliver_control_2_phospho.50473.3	0
125224	3460.58	4	NASPYGSLNNLADGLSSLTEHFSDLTLTSEAR	R	K	sp|B2RVL6|ZCH24_MOUSE Zinc finger CCHC domain-containing protein 24 OS=Mus musculus OX=10090 GN=Zcchc24 PE=1 SV=1	3459.58	0.99585	0	3S(79.96633)	62.873	60.843	1.1e-15	20151011_QEp6_NaKr_SA_totalliver_HFD12_1_phospho.125224.4	0
69955	2895.38	2	SLEALLEAGQAQDTQASHAEANQQQTR	R	L	sp|Q99PL5|RRBP1_MOUSE Ribosome-binding protein 1 OS=Mus musculus OX=10090 GN=Rrbp1 PE=1 SV=2	2894.38	1.00293	0		62.866	62.866	1e-15	20151014_QEp6_NaKr_SA_totalliver_control_4_phospho.69955.2	0
73261	3453.62	3	NNPALVVLGNNGQLNYDHQNDGATQALASCQR	K	D	sp|Q9D0F3|LMAN1_MOUSE Protein ERGIC-53 OS=Mus musculus OX=10090 GN=Lman1 PE=1 SV=1	3451.63	1.9895	0	30C(57.02146)	62.864	13.108	1e-15	20151011_QEp6_NaKr_SA_totalliver_HFD12_2_phospho.73261.3	0
119730	4294.98	3	EMQENDASMQNVVFDYLHATAFQGTPLAQAVEGPSENVR	R	R	sp|Q9CZ13|QCR1_MOUSE Cytochrome b-c1 complex subunit 1, mitochondrial OS=Mus musculus OX=10090 GN=Uqcrc1 PE=1 SV=2	4292.97	2.00195	0		62.863	13.672	1e-15	20151011_QEp6_NaKr_SA_totalliver_HFD12_2_phospho.119730.3	0
111474	4804.25	4	KDSLDLDVEAASSPAAAALEEDDSSGREDVQLVLLQADELHQGSK	R	Q	sp|Q3UJU9|RMD3_MOUSE Regulator of microtubule dynamics protein 3 OS=Mus musculus OX=10090 GN=Rmdn3 PE=1 SV=2	4801.25	3.00586	2	3S(79.96633)	62.856	52.777	1.1e-15	20151011_QEp6_NaKr_SA_totalliver_HFD12_1_phospho.111474.4	0
62335	3638.71	3	LNAAVASPEAASNQPEAASTHPVTTSTPEDLEQPK	R	E	sp|Q60953|PML_MOUSE Protein PML OS=Mus musculus OX=10090 GN=Pml PE=1 SV=3	3637.68	1.02783	0	7S(79.96633)	62.856	50.497	1.1e-15	20151011_QEp6_NaKr_SA_totalliver_HFD3_3_phospho.62335.3	0
47857	2702.23	3	AQPAHRSPADSLSSAAGASELSAEGAGK	K	G	sp|E9Q1P8|I2BP2_MOUSE Interferon regulatory factor 2-binding protein 2 OS=Mus musculus OX=10090 GN=Irf2bp2 PE=1 SV=1	2702.23	0.001221	1	7S(79.96633)	62.854	57.42	1.1e-15	20151011_QEp6_NaKr_SA_totalliver_HFD3_4_phospho.47857.3	0
110030	4803.25	4	KDSLDLDVEAASSPAAAALEEDDSSGREDVQLVLLQADELHQGSK	R	Q	sp|Q3UJU9|RMD3_MOUSE Regulator of microtubule dynamics protein 3 OS=Mus musculus OX=10090 GN=Rmdn3 PE=1 SV=2	4801.25	2.00732	2	3S(79.96633)	62.853	52.824	1.1e-15	20151011_QEp6_NaKr_SA_totalliver_HFD12_1_phospho.110030.4	0
33611	1992.9	2	KLEEALSTEGAEDTGNSDK	R	K	sp|Q61074|PPM1G_MOUSE Protein phosphatase 1G OS=Mus musculus OX=10090 GN=Ppm1g PE=1 SV=3	1992.91	-0.013184	1		62.852	13.544	1e-15	20151011_QEp6_NaKr_SA_totalliver_HFD12_1_phospho.33611.2	0
69591	1824.88	2	HSQAVEELADQLEQTK	K	R	sp|Q8VDD5|MYH9_MOUSE Myosin-9 OS=Mus musculus OX=10090 GN=Myh9 PE=1 SV=4	1824.89	-0.00061	0		62.85	12.97	1e-15	20151011_QEp6_NaKr_SA_totalliver_HFD12_2_phospho.69591.2	0
108659	3166.52	3	MVNSVEGCADDALAGLVASNPDLQLLQGHR	K	V	sp|Q8VC30|TKFC_MOUSE Triokinase/FMN cyclase OS=Mus musculus OX=10090 GN=Tkfc PE=1 SV=1	3165.52	1.00586	0	1M(15.9949), 8C(57.02146)	62.849	12.127	1.1e-15	20151011_QEp6_NaKr_SA_totalliver_HFD12_1_phospho.108659.3	0
113424	3597.8	3	CSEGVFLLTTTPRPVLVEPLEQLDDEDGLPEK	R	L	sp|Q8VIJ6|SFPQ_MOUSE Splicing factor, proline- and glutamine-rich OS=Mus musculus OX=10090 GN=Sfpq PE=1 SV=1	3595.8	1.99878	0	1C(57.02146)	62.847	15.971	1e-15	20151011_QEp6_NaKr_SA_totalliver_HFD3_4_phospho.113424.3	0
79473	3840.68	4	VEANLLSSEESLSASELSGEQLQEHGDHSCLSYR	K	G	sp|E9Q4Z2|ACACB_MOUSE Acetyl-CoA carboxylase 2 OS=Mus musculus OX=10090 GN=Acacb PE=1 SV=1	3840.68	0.001465	0	7S(79.96633), 30C(57.02146)	62.847	62.847	1.1e-15	20151011_QEp6_NaKr_SA_totalliver_HFD12_3_phospho.79473.4	0
81336	2589.15	2	NASNPLAHYDDTAEELLQQCDGK	R	L	sp|Q91WT9|CBS_MOUSE Cystathionine beta-synthase OS=Mus musculus OX=10090 GN=Cbs PE=1 SV=3	2588.14	1.0022	0	20C(57.02146)	62.845	12.094	1e-15	20151011_QEp6_NaKr_SA_totalliver_HFD12_2_phospho.81336.2	0
60270	3519.46	4	DPDSNPYSLLDNTESDQTADTDASESHHSTNR	K	R	sp|Q61584|FXR1_MOUSE Fragile X mental retardation syndrome-related protein 1 OS=Mus musculus OX=10090 GN=Fxr1 PE=1 SV=2	3518.46	0.997803	0		62.845	13.599	1e-15	20151011_QEp6_NaKr_SA_totalliver_HFD12_2_phospho.60270.4	0
111817	4802.25	4	KDSLDLDVEAASSPAAAALEEDDSSGREDVQLVLLQADELHQGSK	R	Q	sp|Q3UJU9|RMD3_MOUSE Regulator of microtubule dynamics protein 3 OS=Mus musculus OX=10090 GN=Rmdn3 PE=1 SV=2	4801.25	1.00293	2	3S(79.96633)	62.828	47.738	1.1e-15	20151014_QEp6_NaKr_SA_totalliver_control_3_phospho.111817.4	0
94821	3578.5	3	MNGPVDGLCDHSLSEEGAFMFTSESVGEGHPDK	-	L	sp|Q91X83|METK1_MOUSE S-adenosylmethionine synthase isoform type-1 OS=Mus musculus OX=10090 GN=Mat1a PE=1 SV=1	3577.51	0.997803	0	N-term(42.0106), 9C(57.02146)	62.828	13.936	1.1e-15	20151011_QEp6_NaKr_SA_totalliver_HFD12_3_phospho.94821.3	0
106255	3926.84	4	LQDLSELLATGVGLSDSEVEPDGEHNTTELPQAVAGR	R	G	sp|Q91YU8|SSF1_MOUSE Suppressor of SWI4 1 homolog OS=Mus musculus OX=10090 GN=Ppan PE=1 SV=2	3926.84	0.001465	0	10T(79.96633)	62.826	62.826	1.1e-15	20151014_QEp6_NaKr_SA_totalliver_HFD3_2_phospho.106255.4	0
81418	3398.55	4	SNSDLTLSDLDTEDVLDQHAVNPNTGAALHR	R	E	sp|Q80TE4|SI1L2_MOUSE Signal-induced proliferation-associated 1-like protein 2 OS=Mus musculus OX=10090 GN=Sipa1l2 PE=1 SV=3	3397.54	1.00366	0	3S(79.96633)	62.825	61.088	1.1e-15	20151011_QEp6_NaKr_SA_totalliver_HFD12_3_phospho.81418.4	0
125788	3240.52	3	VLLTELDPLNALQAAMEGYEVTTMDEACK	R	E	sp|P50247|SAHH_MOUSE Adenosylhomocysteinase OS=Mus musculus OX=10090 GN=Ahcy PE=1 SV=3	3240.52	0	0	24M(15.9949), 28C(57.02146)	62.825	41.819	1.1e-15	20151011_QEp6_NaKr_SA_totalliver_HFD12_1_phospho.125788.3	0
90545	2483.14	2	HFLPLDFSTQVNSSSLNSPTGR	K	G	sp|P28700|RXRA_MOUSE Retinoic acid receptor RXR-alpha OS=Mus musculus OX=10090 GN=Rxra PE=1 SV=1	2483.15	-0.003418	0	18S(79.96633)	62.824	56.816	1.1e-15	20151011_QEp6_NaKr_SA_totalliver_HFD12_3_phospho.90545.2	0
84880	3585.61	3	SQGPVHLTAGSEPVPLGEDEDDDLDQETFSLCK	R	E	sp|E9PZM4|CHD2_MOUSE Chromodomain-helicase-DNA-binding protein 2 OS=Mus musculus OX=10090 GN=Chd2 PE=1 SV=1	3584.61	0.999512	0	32C(57.02146)	62.82	13.317	1e-15	20151011_QEp6_NaKr_SA_totalliver_HFD3_4_phospho.84880.3	0
90338	2795.33	2	NPDGDDDQVLQVTLTAVNVENAGQQR	R	G	sp|O08601|MTP_MOUSE Microsomal triglyceride transfer protein large subunit OS=Mus musculus OX=10090 GN=Mttp PE=1 SV=2	2795.33	-0.001465	0		62.813	12.148	1e-15	20151011_QEp6_NaKr_SA_totalliver_HFD12_1_phospho.90338.2	0
93202	2938.22	2	EQSELDQDLEDVEEVEEEETGEETK	K	L	sp|P28656|NP1L1_MOUSE Nucleosome assembly protein 1-like 1 OS=Mus musculus OX=10090 GN=Nap1l1 PE=1 SV=2	2937.23	0.999023	0		62.795	14.576	1e-15	20151011_QEp6_NaKr_SA_totalliver_HFD3_4_phospho.93202.2	0
68691	2895.38	4	SLEALLEAGQAQDTQASHAEANQQQTR	R	L	sp|Q99PL5|RRBP1_MOUSE Ribosome-binding protein 1 OS=Mus musculus OX=10090 GN=Rrbp1 PE=1 SV=2	2894.38	1.00317	0		62.794	62.794	1e-15	20151014_QEp6_NaKr_SA_totalliver_HFD3_2_phospho.68691.4	0
80736	2847.44	4	KLEPELEGSSAVTSHDSSTNGLLSFLK	K	Q	sp|P06745|G6PI_MOUSE Glucose-6-phosphate isomerase OS=Mus musculus OX=10090 GN=Gpi PE=1 SV=4	2845.43	2.00537	1		62.79	15.59	1e-15	20151011_QEp6_NaKr_SA_totalliver_HFD3_3_phospho.80736.4	0
111579	3246.49	4	MVNSVEGCADDALAGLVASNPDLQLLQGHR	K	V	sp|Q8VC30|TKFC_MOUSE Triokinase/FMN cyclase OS=Mus musculus OX=10090 GN=Tkfc PE=1 SV=1	3245.48	1.00244	0	1M(15.9949), 4S(79.96633), 8C(57.02146)	62.79	27.576	1.1e-15	20151011_QEp6_NaKr_SA_totalliver_HFD3_3_phospho.111579.4	0
119203	4309.98	3	EMQENDASMQNVVFDYLHATAFQGTPLAQAVEGPSENVR	R	R	sp|Q9CZ13|QCR1_MOUSE Cytochrome b-c1 complex subunit 1, mitochondrial OS=Mus musculus OX=10090 GN=Uqcrc1 PE=1 SV=2	4308.97	1.01172	0	2M(15.9949)	62.785	46.019	1.1e-15	20151011_QEp6_NaKr_SA_totalliver_HFD12_1_phospho.119203.3	0
102080	3403.49	4	ALQSLTDTCSDDLSVVTDCMEHALTACHPR	K	T	sp|O88451|RDH7_MOUSE Retinol dehydrogenase 7 OS=Mus musculus OX=10090 GN=Rdh7 PE=1 SV=1	3402.49	0.998535	0	9C(57.02146), 19C(57.02146), 27C(57.02146)	62.783	12.583	1e-15	20151011_QEp6_NaKr_SA_totalliver_HFD12_2_phospho.102080.4	0
70851	2169.01	2	EHGLSSDVVQNLQDLCNNK	R	H	sp|Q3UPF5|ZCCHV_MOUSE Zinc finger CCCH-type antiviral protein 1 OS=Mus musculus OX=10090 GN=Zc3hav1 PE=1 SV=1	2169.01	0.002441	0	16C(57.02146)	62.779	12.101	1e-15	20151014_QEp6_NaKr_SA_totalliver_control_2_phospho.70851.2	0
88468	4510.92	4	QCACAEDQVLDTDGVTCLANPSYVPPPQCQPGEFACANNR	R	C	sp|Q91ZX7|LRP1_MOUSE Prolow-density lipoprotein receptor-related protein 1 OS=Mus musculus OX=10090 GN=Lrp1 PE=1 SV=1	4508.92	2.00098	0	2C(57.02146), 4C(57.02146), 17C(57.02146), 29C(57.02146), 36C(57.02146)	62.778	13.032	1e-15	20151014_QEp6_NaKr_SA_totalliver_HFD3_2_phospho.88468.4	0
79587	2589.15	2	NASNPLAHYDDTAEELLQQCDGK	R	L	sp|Q91WT9|CBS_MOUSE Cystathionine beta-synthase OS=Mus musculus OX=10090 GN=Cbs PE=1 SV=3	2588.14	1.00391	0	20C(57.02146)	62.774	12.627	1e-15	20151011_QEp6_NaKr_SA_totalliver_HFD3_4_phospho.79587.2	0
117910	2366.09	2	LDALTDEENDMLDLAFGLTDR	K	S	sp|P46656|ADX_MOUSE Adrenodoxin, mitochondrial OS=Mus musculus OX=10090 GN=Fdx1 PE=1 SV=1	2366.09	-0.003906	0		62.77	12.525	1e-15	20151011_QEp6_NaKr_SA_totalliver_HFD3_3_phospho.117910.2	0
55819	2786.21	3	EGLCALGGTSELSSEGTQHSYSEEEK	K	Y	sp|Q99K51|PLST_MOUSE Plastin-3 OS=Mus musculus OX=10090 GN=Pls3 PE=1 SV=3	2784.2	2.00342	0	4C(57.02146)	62.769	16.183	1e-15	20151011_QEp6_NaKr_SA_totalliver_HFD3_4_phospho.55819.3	0
77813	4857.95	4	LQDCSALCDEEDEEDEGEAADMEEYEESGLLETDEATLDTRK	K	L	sp|Q9CPX6|ATG3_MOUSE Ubiquitin-like-conjugating enzyme ATG3 OS=Mus musculus OX=10090 GN=Atg3 PE=1 SV=1	4854.94	3.00635	1	4C(57.02146), 8C(57.02146), 22M(15.9949)	62.768	11.545	1.1e-15	20151011_QEp6_NaKr_SA_totalliver_HFD12_3_phospho.77813.4	0
110324	4803.25	4	KDSLDLDVEAASSPAAAALEEDDSSGREDVQLVLLQADELHQGSK	R	Q	sp|Q3UJU9|RMD3_MOUSE Regulator of microtubule dynamics protein 3 OS=Mus musculus OX=10090 GN=Rmdn3 PE=1 SV=2	4801.25	2.00488	2	3S(79.96633)	62.765	50.464	1.1e-15	20151011_QEp6_NaKr_SA_totalliver_HFD12_1_phospho.110324.4	0
61878	3586.5	3	DSSGQEDETQSSNDDPSQSVTSQDAQELLRPR	K	R	sp|Q5UAK0|MIER1_MOUSE Mesoderm induction early response protein 1 OS=Mus musculus OX=10090 GN=Mier1 PE=1 SV=2	3585.5	1.00342	0	2S(79.96633)	62.758	62.758	1.1e-15	20151011_QEp6_NaKr_SA_totalliver_HFD12_1_phospho.61878.3	0
103970	4050.84	3	GLLGYTEDQVVSCDFNSNSHSSTFDAGAGLALNDNFVK	K	L	sp|P16858|G3P_MOUSE Glyceraldehyde-3-phosphate dehydrogenase OS=Mus musculus OX=10090 GN=Gapdh PE=1 SV=2	4048.84	2.00024	0	13C(57.02146)	62.755	16.151	1e-15	20151011_QEp6_NaKr_SA_totalliver_HFD12_1_phospho.103970.3	0
64455	2052.99	2	NALVSHLDGTTPVCEDLGR	R	S	sp|Q9CZ13|QCR1_MOUSE Cytochrome b-c1 complex subunit 1, mitochondrial OS=Mus musculus OX=10090 GN=Uqcrc1 PE=1 SV=2	2052.99	-0.001465	0	14C(57.02146)	62.753	14.644	1e-15	20151011_QEp6_NaKr_SA_totalliver_HFD12_1_phospho.64455.2	0
108474	4803.25	4	KDSLDLDVEAASSPAAAALEEDDSSGREDVQLVLLQADELHQGSK	R	Q	sp|Q3UJU9|RMD3_MOUSE Regulator of microtubule dynamics protein 3 OS=Mus musculus OX=10090 GN=Rmdn3 PE=1 SV=2	4801.25	2.00781	2	3S(79.96633)	62.752	50.461	1.1e-15	20151011_QEp6_NaKr_SA_totalliver_HFD3_3_phospho.108474.4	0
123224	3685.83	4	VVDNPLYLSDMGAALTGAESHELQDVLEETNLLK	R	R	sp|Q8CGK3|LONM_MOUSE Lon protease homolog, mitochondrial OS=Mus musculus OX=10090 GN=Lonp1 PE=1 SV=2	3683.82	2.0022	0		62.751	15.736	1e-15	20151014_QEp6_NaKr_SA_totalliver_control_2_phospho.123224.4	0
73678	2169.02	2	EHGLSSDVVQNLQDLCNNK	R	H	sp|Q3UPF5|ZCCHV_MOUSE Zinc finger CCCH-type antiviral protein 1 OS=Mus musculus OX=10090 GN=Zc3hav1 PE=1 SV=1	2169.01	0.004883	0	16C(57.02146)	62.75	12.336	1e-15	20151014_QEp6_NaKr_SA_totalliver_control_4_phospho.73678.2	0
119976	3449.57	3	GENKPVLFGFGSGTGLSFADLASSNSGDFAFGSK	K	D	sp|Q9ERU9|RBP2_MOUSE E3 SUMO-protein ligase RanBP2 OS=Mus musculus OX=10090 GN=Ranbp2 PE=1 SV=2	3447.57	2.00635	0	12S(79.96633)	62.747	60.406	1.1e-15	20151011_QEp6_NaKr_SA_totalliver_HFD12_2_phospho.119976.3	0
80850	2471.14	2	VVRNEFTLGEECELETMTGEK	K	V	sp|P12710|FABPL_MOUSE Fatty acid-binding protein, liver OS=Mus musculus OX=10090 GN=Fabp1 PE=1 SV=2	2470.14	1.00269	1	12C(57.02146)	62.744	16.255	1e-15	20151014_QEp6_NaKr_SA_totalliver_control_4_phospho.80850.2	0
114994	4803.25	4	KDSLDLDVEAASSPAAAALEEDDSSGREDVQLVLLQADELHQGSK	R	Q	sp|Q3UJU9|RMD3_MOUSE Regulator of microtubule dynamics protein 3 OS=Mus musculus OX=10090 GN=Rmdn3 PE=1 SV=2	4801.25	2.00928	2	3S(79.96633)	62.733	50.494	1.1e-15	20151011_QEp6_NaKr_SA_totalliver_HFD12_2_phospho.114994.4	0
80687	2588.15	2	NASNPLAHYDDTAEELLQQCDGK	R	L	sp|Q91WT9|CBS_MOUSE Cystathionine beta-synthase OS=Mus musculus OX=10090 GN=Cbs PE=1 SV=3	2588.14	0.000977	0	20C(57.02146)	62.733	13.003	1e-15	20151011_QEp6_NaKr_SA_totalliver_HFD12_1_phospho.80687.2	0
66610	2896.38	2	SLEALLEAGQAQDTQASHAEANQQQTR	R	L	sp|Q99PL5|RRBP1_MOUSE Ribosome-binding protein 1 OS=Mus musculus OX=10090 GN=Rrbp1 PE=1 SV=2	2894.38	2.0083	0		62.729	62.729	1e-15	20151011_QEp6_NaKr_SA_totalliver_HFD12_2_phospho.66610.2	0
68361	1824.88	2	HSQAVEELADQLEQTK	K	R	sp|Q8VDD5|MYH9_MOUSE Myosin-9 OS=Mus musculus OX=10090 GN=Myh9 PE=1 SV=4	1824.89	-0.002075	0		62.729	14.671	1e-15	20151011_QEp6_NaKr_SA_totalliver_HFD12_1_phospho.68361.2	0
107044	4803.25	4	KDSLDLDVEAASSPAAAALEEDDSSGREDVQLVLLQADELHQGSK	R	Q	sp|Q3UJU9|RMD3_MOUSE Regulator of microtubule dynamics protein 3 OS=Mus musculus OX=10090 GN=Rmdn3 PE=1 SV=2	4801.25	2.00391	2	3S(79.96633)	62.727	50.39	1.1e-15	20151011_QEp6_NaKr_SA_totalliver_HFD12_3_phospho.107044.4	0
102487	4097.03	3	LFATEATSDWLNANNVPATPVAWPSQEGQNPSLSSLRK	K	L	sp|Q8C196|CPSM_MOUSE Carbamoyl-phosphate synthase [ammonia], mitochondrial OS=Mus musculus OX=10090 GN=Cps1 PE=1 SV=2	4096.03	1.00195	1		62.727	12.685	1e-15	20151011_QEp6_NaKr_SA_totalliver_HFD3_3_phospho.102487.3	0
102390	4079.82	3	ADTDLSEGFSSPSSLMSPSTPSSLGPSLSSTSGLGTSPSQR	R	S	sp|Q9D2V7|CORO7_MOUSE Coronin-7 OS=Mus musculus OX=10090 GN=Coro7 PE=1 SV=2	4078.82	1.00122	0	19S(79.96633)	62.719	62.719	1.1e-15	20151011_QEp6_NaKr_SA_totalliver_HFD12_1_phospho.102390.3	0
114051	3886.9	3	KGEDLDFWLSTTPPPAAAPLPAPSTEELAASTLTSPK	K	D	sp|O54774|AP3D1_MOUSE AP-3 complex subunit delta-1 OS=Mus musculus OX=10090 GN=Ap3d1 PE=1 SV=1	3885.9	1.00659	1	12T(79.96633)	62.714	60.376	1.1e-15	20151014_QEp6_NaKr_SA_totalliver_HFD3_2_phospho.114051.3	0
78725	3343.57	3	TPASSSETARPSNSPPLPPSLPLTGTAEEESR	K	M	sp|Q3UMY5|EMAL4_MOUSE Echinoderm microtubule-associated protein-like 4 OS=Mus musculus OX=10090 GN=Eml4 PE=1 SV=1	3342.56	1.00391	0	14S(79.96633)	62.714	57.749	1.1e-15	20151011_QEp6_NaKr_SA_totalliver_HFD3_3_phospho.78725.3	0
52936	2260.95	3	ECCHGDLLECADDRAELAK	K	Y	sp|P07724|ALBU_MOUSE Serum albumin OS=Mus musculus OX=10090 GN=Alb PE=1 SV=3	2260.95	-0.000977	1	2C(57.02146), 3C(57.02146), 10C(57.02146)	62.714	12.939	1e-15	20151011_QEp6_NaKr_SA_totalliver_HFD12_2_phospho.52936.3	0
73273	3452.61	3	NNPALVVLGNNGQLNYDHQNDGATQALASCQR	K	D	sp|Q9D0F3|LMAN1_MOUSE Protein ERGIC-53 OS=Mus musculus OX=10090 GN=Lman1 PE=1 SV=1	3451.63	0.985107	0	30C(57.02146)	62.713	13.551	1e-15	20151011_QEp6_NaKr_SA_totalliver_HFD3_4_phospho.73273.3	0
109626	3513.56	3	AHCLSEVEHDTMPADLPALAADFVEDQEVCK	K	N	sp|P07724|ALBU_MOUSE Serum albumin OS=Mus musculus OX=10090 GN=Alb PE=1 SV=3	3512.55	1.00586	0	3C(57.02146), 12M(15.9949), 30C(57.02146)	62.709	14.238	1.1e-15	20151014_QEp6_NaKr_SA_totalliver_control_2_phospho.109626.3	0
90151	3307.47	3	RSDSPELPFQAATGSSDGLDSSSSGNSFVGLR	R	V	sp|P70399|TP53B_MOUSE TP53-binding protein 1 OS=Mus musculus OX=10090 GN=Tp53bp1 PE=1 SV=3	3307.46	0.002686	1	4S(79.96633)	62.709	58.349	9.75183e-14	20151011_QEp6_NaKr_SA_totalliver_HFD3_4_phospho.90151.3	0
87494	4136.91	4	LQAYLEDHAEEEANEEDVLGDETEEEEPKPLELPVK	R	E	sp|Q9D1J3|SARNP_MOUSE SAP domain-containing ribonucleoprotein OS=Mus musculus OX=10090 GN=Sarnp PE=1 SV=3	4135.91	1.00244	0		62.697	12.916	1e-15	20151014_QEp6_NaKr_SA_totalliver_control_2_phospho.87494.4	0
89369	4509.92	4	QCACAEDQVLDTDGVTCLANPSYVPPPQCQPGEFACANNR	R	C	sp|Q91ZX7|LRP1_MOUSE Prolow-density lipoprotein receptor-related protein 1 OS=Mus musculus OX=10090 GN=Lrp1 PE=1 SV=1	4508.92	1.00195	0	2C(57.02146), 4C(57.02146), 17C(57.02146), 29C(57.02146), 36C(57.02146)	62.695	12.019	1e-15	20151014_QEp6_NaKr_SA_totalliver_control_3_phospho.89369.4	0
70779	2169.01	2	EHGLSSDVVQNLQDLCNNK	R	H	sp|Q3UPF5|ZCCHV_MOUSE Zinc finger CCCH-type antiviral protein 1 OS=Mus musculus OX=10090 GN=Zc3hav1 PE=1 SV=1	2169.01	0.002441	0	16C(57.02146)	62.693	12.246	1e-15	20151014_QEp6_NaKr_SA_totalliver_HFD3_2_phospho.70779.2	0
95546	4130.85	4	DETYSSLDQYPASALALESNSNAEAETLENDSGAGGLGQR	K	E	sp|P52479|UBP10_MOUSE Ubiquitin carboxyl-terminal hydrolase 10 OS=Mus musculus OX=10090 GN=Usp10 PE=1 SV=3	4129.85	1.00586	0		62.685	13.303	1e-15	20151014_QEp6_NaKr_SA_totalliver_control_3_phospho.95546.4	0
109995	3105.46	3	MESSTSSSGSALGAVDPQLQHFLEVETQK	-	Q	sp|Q9WVA2|TIM8A_MOUSE Mitochondrial import inner membrane translocase subunit Tim8 A OS=Mus musculus OX=10090 GN=Timm8a1 PE=1 SV=1	3104.46	1.00024	0	N-term(42.0106)	62.685	14.616	1.1e-15	20151011_QEp6_NaKr_SA_totalliver_HFD12_2_phospho.109995.3	0
60518	4882.85	4	ASSDSQDANQCCTSCEDNAPATSYCVECSEPLCETCVEAHQR	K	V	sp|Q62318|TIF1B_MOUSE Transcription intermediary factor 1-beta OS=Mus musculus OX=10090 GN=Trim28 PE=1 SV=3	4882.85	-0.000488	0	11C(57.02146), 12C(57.02146), 15C(57.02146), 25C(57.02146), 28C(57.02146), 33C(57.02146), 36C(57.02146)	62.683	8.602	1e-15	20151011_QEp6_NaKr_SA_totalliver_HFD12_2_phospho.60518.4	0
110062	3514.56	3	AHCLSEVEHDTMPADLPALAADFVEDQEVCK	K	N	sp|P07724|ALBU_MOUSE Serum albumin OS=Mus musculus OX=10090 GN=Alb PE=1 SV=3	3512.55	2.00781	0	3C(57.02146), 12M(15.9949), 30C(57.02146)	62.68	15.189	1.1e-15	20151014_QEp6_NaKr_SA_totalliver_control_2_phospho.110062.3	0
68113	2527.18	2	TGDFQLHTNVNNGTEFGGSLYQK	R	V	sp|Q60930|VDAC2_MOUSE Voltage-dependent anion-selective channel protein 2 OS=Mus musculus OX=10090 GN=Vdac2 PE=1 SV=2	2526.18	1.00464	0		62.676	12.675	1e-15	20151011_QEp6_NaKr_SA_totalliver_HFD12_2_phospho.68113.2	0
54754	3484.37	3	RGSPGGVEMNVELPQQEGDDDDDEDEEAAAGR	R	A	sp|Q9D6W8|BORC6_MOUSE BLOC-1-related complex subunit 6 OS=Mus musculus OX=10090 GN=Borcs6 PE=1 SV=1	3482.37	2.00098	1	3S(79.96633), 9M(15.9949)	62.675	16.976	1.1e-15	20151011_QEp6_NaKr_SA_totalliver_HFD3_3_phospho.54754.3	0
113239	3246.49	4	MVNSVEGCADDALAGLVASNPDLQLLQGHR	K	V	sp|Q8VC30|TKFC_MOUSE Triokinase/FMN cyclase OS=Mus musculus OX=10090 GN=Tkfc PE=1 SV=1	3245.48	1.00293	0	1M(15.9949), 4S(79.96633), 8C(57.02146)	62.664	24.926	1.1e-15	20151014_QEp6_NaKr_SA_totalliver_control_3_phospho.113239.4	0
88144	4018.74	3	LEDQMQEDREEGSFTEGLSEASLPSGLMEGSAEDAEK	K	S	sp|Q63918|CAVN2_MOUSE Caveolae-associated protein 2 OS=Mus musculus OX=10090 GN=Cavin2 PE=1 SV=3	4016.73	2.0105	1	5M(15.9949)	62.661	20.095	1.1e-15	20151011_QEp6_NaKr_SA_totalliver_HFD12_2_phospho.88144.3	0
73182	2487.97	2	NADMSEDMQQDAVDCATQAMEK	K	Y	sp|Q9D0M5|DYL2_MOUSE Dynein light chain 2, cytoplasmic OS=Mus musculus OX=10090 GN=Dynll2 PE=1 SV=1	2486.97	1.00147	0	15C(57.02146)	62.66	10.979	1e-15	20151011_QEp6_NaKr_SA_totalliver_HFD12_2_phospho.73182.2	0
44702	4506.94	4	VSSHVAATEGNPSDQSELESQMLTGAGDSETAHNTENTESNEK	R	K	sp|Q1HFZ0|NSUN2_MOUSE tRNA (cytosine(34)-C(5))-methyltransferase OS=Mus musculus OX=10090 GN=Nsun2 PE=1 SV=2	4503.93	3.00732	0	22M(15.9949)	62.656	14.155	1.1e-15	20151011_QEp6_NaKr_SA_totalliver_HFD12_2_phospho.44702.4	0
71666	2169.01	2	EHGLSSDVVQNLQDLCNNK	R	H	sp|Q3UPF5|ZCCHV_MOUSE Zinc finger CCCH-type antiviral protein 1 OS=Mus musculus OX=10090 GN=Zc3hav1 PE=1 SV=1	2169.01	0.002441	0	16C(57.02146)	62.654	11.123	1e-15	20151014_QEp6_NaKr_SA_totalliver_control_3_phospho.71666.2	0
87371	2931.35	2	APGESSALSMGLVSVSSPDVSSVSELTNK	R	E	sp|Q69ZR2|HECD1_MOUSE E3 ubiquitin-protein ligase HECTD1 OS=Mus musculus OX=10090 GN=Hectd1 PE=1 SV=2	2930.35	1.00635	0	10M(15.9949), 16S(79.96633)	62.646	59.89	1.1e-15	20151014_QEp6_NaKr_SA_totalliver_control_4_phospho.87371.2	0
80708	3841.68	3	VEANLLSSEESLSASELSGEQLQEHGDHSCLSYR	K	G	sp|E9Q4Z2|ACACB_MOUSE Acetyl-CoA carboxylase 2 OS=Mus musculus OX=10090 GN=Acacb PE=1 SV=1	3840.68	1.0022	0	7S(79.96633), 30C(57.02146)	62.644	62.644	1.1e-15	20151011_QEp6_NaKr_SA_totalliver_HFD3_3_phospho.80708.3	0
76754	4501.91	4	KVTEETEEPLVECQECETEVSPSQTGGSSGDLGDLSSFSSK	R	A	sp|P70399|TP53B_MOUSE TP53-binding protein 1 OS=Mus musculus OX=10090 GN=Tp53bp1 PE=1 SV=3	4498.9	3.00977	1	13C(57.02146), 16C(57.02146), 18T(79.96633)	62.641	62.641	1.1e-15	20151011_QEp6_NaKr_SA_totalliver_HFD3_4_phospho.76754.4	0
56908	3350.37	3	EPEDLNADDEVEDTCDNKEDDLGAVEEQR	R	S	tr|G5E8A0|G5E8A0_MOUSE Oxysterol-binding protein OS=Mus musculus OX=10090 GN=Osbpl11 PE=1 SV=1	3348.37	2.00293	1	15C(57.02146)	62.637	12.003	1e-15	20151011_QEp6_NaKr_SA_totalliver_HFD3_3_phospho.56908.3	0
102232	3514.55	3	AHCLSEVEHDTMPADLPALAADFVEDQEVCK	K	N	sp|P07724|ALBU_MOUSE Serum albumin OS=Mus musculus OX=10090 GN=Alb PE=1 SV=3	3512.55	1.99439	0	3C(57.02146), 12M(15.9949), 30C(57.02146)	62.635	13.602	1.1e-15	20151011_QEp6_NaKr_SA_totalliver_HFD12_2_phospho.102232.3	0
74674	3415.54	3	LHNPPTVNYPPNQGQMDLCLTSGCQDGLCK	K	A	sp|Q9WVM8|AADAT_MOUSE Kynurenine/alpha-aminoadipate aminotransferase, mitochondrial OS=Mus musculus OX=10090 GN=Aadat PE=1 SV=1	3413.53	2.01001	0	19C(57.02146), 24C(57.02146), 29C(57.02146)	62.634	13.739	1e-15	20151011_QEp6_NaKr_SA_totalliver_HFD12_2_phospho.74674.3	0
81172	4090.82	3	AGQDSEPEPEREPESEPGPEPEPQAGLESGEAFELVDR	R	S	sp|Q8BIJ7|RUFY1_MOUSE RUN and FYVE domain-containing protein 1 OS=Mus musculus OX=10090 GN=Rufy1 PE=1 SV=1	4089.82	1.00464	1		62.633	14.841	1e-15	20151014_QEp6_NaKr_SA_totalliver_control_3_phospho.81172.3	0
16787	2166.9	2	KGDVEGSQSQDEGEGSGESER	K	G	sp|Q9CW03|SMC3_MOUSE Structural maintenance of chromosomes protein 3 OS=Mus musculus OX=10090 GN=Smc3 PE=1 SV=2	2165.89	1.00317	1		62.627	13.289	1e-15	20151011_QEp6_NaKr_SA_totalliver_HFD12_2_phospho.16787.2	0
76898	2617.25	3	EVEDELGPKPQLEMVTEAATDTSK	K	E	sp|Q8CGK3|LONM_MOUSE Lon protease homolog, mitochondrial OS=Mus musculus OX=10090 GN=Lonp1 PE=1 SV=2	2616.25	1.00537	0		62.624	13.841	1e-15	20151011_QEp6_NaKr_SA_totalliver_HFD3_3_phospho.76898.3	0
91652	3308.47	3	RSDSPELPFQAATGSSDGLDSSSSGNSFVGLR	R	V	sp|P70399|TP53B_MOUSE TP53-binding protein 1 OS=Mus musculus OX=10090 GN=Tp53bp1 PE=1 SV=3	3307.46	1.00732	1	4S(79.96633)	62.619	58.264	1.23902e-13	20151011_QEp6_NaKr_SA_totalliver_HFD12_1_phospho.91652.3	0
118496	3272.58	3	DQALAEQCLSALTQCAASGDGNLLALAVDAAR	R	A	sp|P16332|MUTA_MOUSE Methylmalonyl-CoA mutase, mitochondrial OS=Mus musculus OX=10090 GN=Mmut PE=1 SV=2	3272.58	0.00415	0	8C(57.02146), 15C(57.02146)	62.607	11.411	1e-15	20151011_QEp6_NaKr_SA_totalliver_HFD3_3_phospho.118496.3	0
82829	2589.15	2	NASNPLAHYDDTAEELLQQCDGK	R	L	sp|Q91WT9|CBS_MOUSE Cystathionine beta-synthase OS=Mus musculus OX=10090 GN=Cbs PE=1 SV=3	2588.14	1.00171	0	20C(57.02146)	62.605	11.657	1e-15	20151014_QEp6_NaKr_SA_totalliver_control_2_phospho.82829.2	0
83366	2411.19	3	KFPVLNPATEEVLCHVEEGDK	K	A	sp|P24549|AL1A1_MOUSE Retinal dehydrogenase 1 OS=Mus musculus OX=10090 GN=Aldh1a1 PE=1 SV=5	2410.18	1.00317	1	14C(57.02146)	62.601	16.904	1e-15	20151011_QEp6_NaKr_SA_totalliver_HFD3_3_phospho.83366.3	0
86453	3966.71	4	HHSEEEGEAESGFSAVCEEELPSAPPSTSVSLETLR	R	S	sp|Q8C5W0|CLMN_MOUSE Calmin OS=Mus musculus OX=10090 GN=Clmn PE=1 SV=2	3963.7	3.00732	0	3S(79.96633), 17C(57.02146)	62.595	49.058	1.1e-15	20151011_QEp6_NaKr_SA_totalliver_HFD3_3_phospho.86453.4	0
37584	2967.26	3	KVEEEQEADEEDVSEEEAEDREGASK	K	A	sp|Q8VBT0|TMX1_MOUSE Thioredoxin-related transmembrane protein 1 OS=Mus musculus OX=10090 GN=Tmx1 PE=1 SV=1	2965.24	2.0144	2		62.589	13.919	1e-15	20151011_QEp6_NaKr_SA_totalliver_HFD12_2_phospho.37584.3	0
107217	3928.85	4	LQDLSELLATGVGLSDSEVEPDGEHNTTELPQAVAGR	R	G	sp|Q91YU8|SSF1_MOUSE Suppressor of SWI4 1 homolog OS=Mus musculus OX=10090 GN=Ppan PE=1 SV=2	3926.84	2.00635	0	15S(79.96633)	62.585	59.48	1.1e-15	20151014_QEp6_NaKr_SA_totalliver_control_3_phospho.107217.4	0
117666	4433.17	4	TESPGGNPADRQSPDAFETEVAAQLAAFKPVGGELVVTPSALK	K	L	sp|Q9CSB4|PAR3L_MOUSE Partitioning defective 3 homolog B OS=Mus musculus OX=10090 GN=Pard3b PE=1 SV=2	4431.16	2.00635	1	13S(79.96633)	62.584	58.84	1.1e-15	20151014_QEp6_NaKr_SA_totalliver_control_3_phospho.117666.4	0
124367	3540.55	3	NASPYGSLNNLADGLSSLTEHFSDLTLTSEAR	R	K	sp|B2RVL6|ZCH24_MOUSE Zinc finger CCHC domain-containing protein 24 OS=Mus musculus OX=10090 GN=Zcchc24 PE=1 SV=1	3539.55	1.00073	0	3S(79.96633), 5Y(79.96633)	62.58	62.58	1.1e-15	20151014_QEp6_NaKr_SA_totalliver_control_3_phospho.124367.3	0
36679	3328.42	4	HAEQNGPVDGQGDNPGSQAAEHGADTAVPSDGDK	K	K	sp|Q61316|HSP74_MOUSE Heat shock 70 kDa protein 4 OS=Mus musculus OX=10090 GN=Hspa4 PE=1 SV=1	3327.43	0.99707	0		62.58	11.869	1e-15	20151011_QEp6_NaKr_SA_totalliver_HFD12_2_phospho.36679.4	0
81405	2716.38	3	LGPVEVENALAEHPAVAESAVVSSPDK	R	D	sp|Q91VA0|ACSM1_MOUSE Acyl-coenzyme A synthetase ACSM1, mitochondrial OS=Mus musculus OX=10090 GN=Acsm1 PE=1 SV=1	2714.38	2.00464	0		62.575	18.067	1e-15	20151011_QEp6_NaKr_SA_totalliver_HFD3_3_phospho.81405.3	0
78779	3264.54	3	LPSVEEAEVSKPSPPASKDEDEDFQALLR	R	T	sp|P57016|LAD1_MOUSE Ladinin-1 OS=Mus musculus OX=10090 GN=Lad1 PE=1 SV=1	3262.53	2.01147	1	3S(79.96633)	62.569	35.623	1.1e-15	20151011_QEp6_NaKr_SA_totalliver_HFD12_3_phospho.78779.3	0
86492	2411.19	3	KFPVLNPATEEVLCHVEEGDK	K	A	sp|P24549|AL1A1_MOUSE Retinal dehydrogenase 1 OS=Mus musculus OX=10090 GN=Aldh1a1 PE=1 SV=5	2410.18	1.00244	1	14C(57.02146)	62.561	13.615	1e-15	20151011_QEp6_NaKr_SA_totalliver_HFD12_1_phospho.86492.3	0
59833	4885.86	4	ASSDSQDANQCCTSCEDNAPATSYCVECSEPLCETCVEAHQR	K	V	sp|Q62318|TIF1B_MOUSE Transcription intermediary factor 1-beta OS=Mus musculus OX=10090 GN=Trim28 PE=1 SV=3	4882.85	3.0044	0	11C(57.02146), 12C(57.02146), 15C(57.02146), 25C(57.02146), 28C(57.02146), 33C(57.02146), 36C(57.02146)	62.56	9.802	1e-15	20151011_QEp6_NaKr_SA_totalliver_HFD3_3_phospho.59833.4	0
123592	3832.85	4	LLEDLNAWSEAQNFANSVACGSASPAELVQCLLQK	K	E	sp|Q63880|EST3A_MOUSE Carboxylesterase 3A OS=Mus musculus OX=10090 GN=Ces3a PE=1 SV=2	3832.84	0.009277	0	20C(57.02146), 31C(57.02146)	62.552	13.058	1e-15	20151011_QEp6_NaKr_SA_totalliver_HFD3_3_phospho.123592.4	0
107216	2472.13	2	DGELPVEDDLDLSDVELDDLEK	K	D	sp|Q922R8|PDIA6_MOUSE Protein disulfide-isomerase A6 OS=Mus musculus OX=10090 GN=Pdia6 PE=1 SV=3	2472.13	-0.001709	0		62.551	15.255	1e-15	20151011_QEp6_NaKr_SA_totalliver_HFD12_2_phospho.107216.2	0
48329	3276.4	3	AADAHVDAHYYEQNEQPTGTCAACLTGGNR	K	S	sp|P55264|ADK_MOUSE Adenosine kinase OS=Mus musculus OX=10090 GN=Adk PE=1 SV=2	3276.39	0.000244	0	21C(57.02146), 24C(57.02146)	62.549	12.357	1e-15	20151011_QEp6_NaKr_SA_totalliver_HFD3_4_phospho.48329.3	0
112053	4804.25	4	KDSLDLDVEAASSPAAAALEEDDSSGREDVQLVLLQADELHQGSK	R	Q	sp|Q3UJU9|RMD3_MOUSE Regulator of microtubule dynamics protein 3 OS=Mus musculus OX=10090 GN=Rmdn3 PE=1 SV=2	4801.25	3.0083	2	3S(79.96633)	62.547	49.787	1.1e-15	20151011_QEp6_NaKr_SA_totalliver_HFD12_1_phospho.112053.4	0
113890	4802.26	4	KDSLDLDVEAASSPAAAALEEDDSSGREDVQLVLLQADELHQGSK	R	Q	sp|Q3UJU9|RMD3_MOUSE Regulator of microtubule dynamics protein 3 OS=Mus musculus OX=10090 GN=Rmdn3 PE=1 SV=2	4801.25	1.01416	2	3S(79.96633)	62.546	49.951	1.1e-15	20151011_QEp6_NaKr_SA_totalliver_HFD12_2_phospho.113890.4	0
83188	2383.17	2	VQEALAEVAAELNPDGSAQQQSK	R	A	sp|Q61586|GPAT1_MOUSE Glycerol-3-phosphate acyltransferase 1, mitochondrial OS=Mus musculus OX=10090 GN=Gpam PE=1 SV=2	2382.17	1.00732	0		62.543	12.881	1e-15	20151011_QEp6_NaKr_SA_totalliver_HFD12_1_phospho.83188.2	0
81711	3841.68	3	VEANLLSSEESLSASELSGEQLQEHGDHSCLSYR	K	G	sp|E9Q4Z2|ACACB_MOUSE Acetyl-CoA carboxylase 2 OS=Mus musculus OX=10090 GN=Acacb PE=1 SV=1	3840.68	1.00415	0	8S(79.96633), 30C(57.02146)	62.543	62.543	1.1e-15	20151014_QEp6_NaKr_SA_totalliver_control_2_phospho.81711.3	0
65306	3446.42	3	CGSGPVHLSGQHLVAVEEDAESEDEDEEDVK	K	L	sp|Q61937|NPM_MOUSE Nucleophosmin OS=Mus musculus OX=10090 GN=Npm1 PE=1 SV=1	3445.41	1.00122	0	1C(57.02146), 22S(79.96633)	62.542	28.642	1.1e-15	20151014_QEp6_NaKr_SA_totalliver_control_2_phospho.65306.3	0
88477	3515.78	4	AHSSPASLQLGAVSPGTLTASGVVSGPAAAPAAQHLR	R	Q	sp|P46938|YAP1_MOUSE Transcriptional coactivator YAP1 OS=Mus musculus OX=10090 GN=Yap1 PE=1 SV=2	3513.77	2.00732	0	3S(79.96633)	62.54	62.54	1.1e-15	20151011_QEp6_NaKr_SA_totalliver_HFD12_2_phospho.88477.4	0
[truncated: 307,124+ more rows]

## Sheet: column description
scannum	The MS/MS scan number of the peptide-spectrum-match (PSM)
precursor_neutral_mass	Experimental precursor neutral mass (Da)
charge	The charge-state of the precursor ion.
[truncated: 13 more rows]
