# Supplementary material for: Unbiased Phosphoproteome Mining Reveals New Functional Sites of Metabolite-Derived PTMs Involved in MASLD Development
Source: Int J Mol Sci. 2023 Nov 10;24(22):16172. doi: 10.3390/ijms242216172 (PMC10671570; doi:10.3390/ijms242216172)
Supplement: Supplementary file 1 [file ijms-24-16172-s001.zip › Suplementary_Table3.xlsx]

## Sheet: Supplementary Table 2
		Supplementary Table 3. DM peaks distribution per amino acid residue type and peptide sequence quintile
			10	80			0	50
	DM	Seq.Qn					A	C	D	E	F	G	H	L	K	M	N	P	Q	R	S	T	V	W	Y	Annotation	PSMs
		1	2	3	4	5
	79.9664	33.0682	29.6365	21.6061	13.6976	1.99164	0	0	0	0	0	0	0	0	0	0	0	0	0	0	83.8469	9.70097	0	0	6.45217	Pho	18567
	80.9685	33.7574	29.4545	22.0248	12.7408	2.02244	0	0	0	0	0	0	0	0	0	0	0	0	0	0	82.6091	13.0833	0	0	4.30765	Pho+C13	17484
	81.9697	32.7151	29.249	23.0871	12.9624	1.98642	0	0	0	0	0	0	0	0	0	0	0	0	0	0	76.3932	18.8323	0	0	4.77456	Pho+2C13	10131
	82.9688	31.4867	28.4463	24.3494	13.3728	2.34476	0	0	0	0	0	0	0	0	0	0	2.72292	0	0	0	72.4779	13.7117	0	11.0875	0	Pho+2C13+DEA	3946
	160.935	18.6057	45.4052	29.3798	6.38298	0.226347	0	0	7.33191	0.491236	3.38296	0	0	0	3.1307	0	0	0	2.22203	0	39.0048	12.3102	0	0	32.1262	2Pho+C13	2375
	96.9629	27.7859	34.2092	24.8662	11.6788	1.45985	0	0	1.52307	0	0	1.6025	14.535	0	0	52.1031	3.57369	0	3.5337	6.77461	4.28809	2.70905	0	0	9.35719	Pho+OX+C13	2120
	159.932	20.1034	44.2849	28.4319	7.00747	0.172315	0	0	16.6175	0	0	1.19549	0	0	0	13.2011	0	0	0	0	45.6403	12.0369	0	0	11.3087	2Pho; PyroPho	1913
	97.9676	28.5147	30.5556	26.8707	12.3016	1.75737	3.33944	0	0	0	2.82138	0	0	1.44872	1.21846	50.3559	0	0	0.0864813	0	3.46029	7.90915	0	20.0719	9.2883	Pho+OX+DEA+C13	1825
	16.9968	31.0469	22.5632	19.6751	18.6823	8.03249	0	1.05873	0	0	0	0	0	0	0	69.8262	0	0	0	0	0	0	0	28.9383	0.17684	OX+C13	1579
	161.937	18.9389	41.9073	31.3633	7.38751	0.402955	0	0	4.08574	0	6.58773	0.165339	0	1.40944	0	1.82574	9.31312	1.724	0	24.0623	24.7599	0	0	0	26.0668	2Pho+DEA; 2Pho+C13	1565
	95.9611	26.9697	32.6515	25	13.1061	2.27273	0	0	0.860413	1.15666	0	1.7459	0.555639	0	0	68.369	0	0	0	0	1.72009	0	0.229277	24.3436	1.01946	Pho+OX	1358
	15.9947	31.7167	22.0169	20.2463	17.8599	8.16012	0	0.998922	0	0	0	0	0	0	0	68.6185	0	0	0	0	0	0	0	30.0665	0.316136	OX	1313
	17.9974	29.9277	24.5931	22.0615	16.0036	7.4141	0	0	0	0	0	0	0	0	0	74.2304	0	0	0	0	0	0	0	23.3074	2.4622	OX+2C13	1147
	83.9633	26.7318	33.7478	27.3535	11.4565	0.71048	7.50254	0	2.6672	0	7.98668	0	0	0	0	8.85379	19.4669	0	0	7.43602	22.645	0	5.68589	17.7559	0	Pho+2C13+2DEA	1144
	98.9669	31.3008	31.8089	25.4065	9.85772	1.62602	3.78498	0	0	0	11.4556	3.80708	1.53345	0	0	55.1766	0	0	3.08761	1.69748	5.62617	6.0692	7.7618	0	0	Pho+OX+2C13+DEA	1015
	63.9427	54.7046	26.1488	13.3479	5.25164	0.547046	5.33764	0	0	0	5.00309	4.19754	15.7223	0	0	26.7409	8.15299	0	0	0	31.8113	3.03428	0	0	0	N-term ammonia loss+Pho+DEA	950
	62.94	56.5646	25.93	12.9103	4.26696	0.328228	0	0	1.78967	0	0	6.187	23.5	0.25479	3.00012	5.94082	13.933	0	0	6.65267	33.6873	1.08338	0	3.97136	0	N-term ammonia loss+Pho	946
	137.99	49.2605	29.3515	15.0171	5.57452	0.796359	5.65086	0	1.61891	0	0	0	3.32647	9.35012	0	2.56485	12.933	0	3.07314	0	35.1902	9.14673	0	17.1457	0	Pho+CAM+DEA; Pho+OX+Ac	934
	121.977	93.9535	4.65116	0.930233	0.232558	0.232558	3.22388	11.7435	0.0227403	0	7.14984	3.08648	6.7846	2.37954	5.66094	1.84942	14.4994	0	4.34663	6.41791	2.68725	0.128481	0.916222	17.485	11.6181	UK	908
	-16.0222	71.5328	9.24574	7.66423	6.691	4.86618	0	59.9916	0	0	6.28268	0	0	0	0	0	0	0	29.4422	0	0	0	0	0	4.28352	N-term ammonia-loss+C13	824
	136.988	50.9511	31.1141	11.6848	5.43478	0.815217	1.56847	0	0	0	0	0	17.6771	0	1.45674	0	4.73569	0	8.14219	0	53.1465	7.77375	4.53862	0	0.960978	Pho+CAM	802
	3.99175	23.9843	27.9161	29.751	15.4653	2.88336	0	6.15976	0	0.0150171	0	0	0.860265	0	0.0531696	0.859836	15.8589	0	0.305674	0.507885	0	0	0	75.3795	0	KYN	787
	162.938	18.3704	41.037	32.1481	8.2963	0.148148	0	0	6.4485	1.90821	13.1411	12.4388	7.28757	8.43462	0	0	0	0	6.04206	0	13.3689	0	2.40569	0	28.5245	2Pho+3C13	699
	18.999	26.6771	23.4009	26.209	16.8487	6.86427	0	0	0	0	0	0	0.400638	0	0	72.6967	0	0	0	0	0	0	0	26.4323	0.470444	OX+3C13; OX+DEA+2C13	671
	122.979	89.5161	7.90323	1.77419	0.483871	0.322581	2.76873	22.8087	0	0.599183	15.351	3.6617	0	1.91805	2.12147	2.65475	10.1295	0	5.75942	2.63863	3.52252	0	1.04916	18.0197	6.99746	UK	644
	64.9455	51.9263	27.1357	14.4054	6.19765	0.335008	0	0	0	1.63766	0	0	19.6896	0	0	26.0467	1.04721	0	0	0	21.0701	5.79038	5.54386	14.9245	4.25004	N-term ammonia-loss+Pho+DEA+C13; N-term ammonia-loss+Pho+2C13	613
	138.991	47.1601	28.5714	17.0396	6.36833	0.860585	19.2701	9.84221	6.44184	0	3.46221	0	0	0	12.4602	0	8.10133	0	12.3369	2.23165	21.06	3.14965	0	0	1.64394	Pho+CAM+DEA+C13	604
	212.008	57.6687	26.3804	11.0429	2.45399	2.45399	0	6.19469	0	11.9469	1.76991	4.86726	2.21239	19.469	3.53982	0	7.9646	0	7.07965	0.884956	3.53982	11.0619	8.84956	6.63717	3.9823	PhoRib	536
	229.014	86.8687	9.84848	2.0202	0.757576	0.505051	0	0	0	0	0	0	98.817	0	0.74913	0	0	0	0	0	0	0	0	0.433846	0	UK on N-term H	536
	57.0215	75.6335	7.60234	5.65302	6.04288	5.06823	4.61288	0	3.20852	0.687221	10.6751	2.41131	24.864	9.66865	13.0623	5.02949	3.74685	0	2.2905	2.44654	0	1.51066	7.67584	0	8.11007	CAM	519
	167.982	35.7456	19.5175	21.2719	17.5439	5.92105	0	0	0	0	0	0	0	0	99.3957	0	0	0	0	0	0	0	0	0.60434	0	PG	468
	-15.0221	67.7489	10.1732	9.95671	7.79221	4.329	0	56.2296	0	0	13.9702	0	0	0	0	0	0	0	23.7354	0	0	0	0	0	6.0648	N-term ammonia loss+2DEA; N-term ammonia loss+2C13	463
	58.0231	71.8615	8.44156	7.79221	6.49351	5.41126	5.68972	3.21836	2.21447	1.49599	2.83032	0	31.2522	3.63327	16.4335	16.6293	7.06425	0.045581	1.82186	0.486493	0	0	1.45077	0	5.73398	CAM+DEA	463
	48.9606	26.0369	32.9493	25.8065	13.5945	1.6129	0	0	0.965231	0	2.89029	0	0	0	1.04019	25.6327	0	0	0	0	11.0537	1.94768	1.8519	54.6183	0	3OX+DEA	449
	-8.0614	70.6697	17.7829	6.69746	2.54042	2.30947	0	0	0	0	0	0	0	0	0	100	0	0	0	0	0	0	0	0	0	Protein N-term Met-loss+Ac+Pho+C13	445
	59.0109	66.5105	9.36768	10.3044	7.96253	5.8548	3.87349	6.67102	0	1.36304	0	2.57464	13.0138	2.33104	14.4779	35.9558	7.5502	0	1.07896	0	0	0.271089	0	4.47182	6.36719	CAM+2DEA	431
	230.016	82.5545	14.0187	2.18069	0.934579	0.311526	0.24894	0	0	2.37941	0	1.1972	79.155	1.84267	0	3.30498	1.03349	0	2.84304	0	1.70371	0	0	0	6.29153	UK on N-term H+C13	412
	71.9848	57.8313	22.8916	14.0562	2.40964	2.81124	0	2.65215	4.60671	0	0	0	0.905413	0.0748516	79.8269	0	0	0	1.28686	0	0	0	0	4.6668	5.98033	UK on K	390
	32.9905	23.2984	31.4136	25.3927	15.9686	3.9267	0	0	0	0	0	0	0	0	0	5.24118	0	0	0	0	0	0	0.312198	94.4466	0	2OX+C13	389
	112.958	19.407	38.0054	29.3801	11.8598	1.34771	0	5.40287	1.38729	0	2.85087	2.40412	1.84448	1.09789	1.2312	4.74057	0	0	0	0	0	0	0	77.9578	1.08293	Pho+2OX+C13	382
	99.9781	32.3944	27.8873	27.6056	11.2676	0.84507	0.490345	0	0	0	0	5.24033	0	3.5365	7.51432	41.9528	6.10706	0	9.20001	0	0	2.46225	11.8916	11.6048	0	UK on M	371
	213.011	55.2448	31.4685	9.09091	2.0979	2.0979	0	0	0	1.39156	19.3945	2.06158	0	2.19676	6.56929	0	7.00745	0	6.29451	2.45121	0	0	0	26.6315	26.0017	PRib+C13	361
	-9.06354	79.2793	12.6126	4.8048	1.5015	1.8018	0	0	0	0	0	0	0	0	0	100	0	0	0	0	0	0	0	0	0	Protein N-term Met-loss+Ac+Pho	346
	49.9615	28.9157	34.6386	22.8916	11.4458	2.10843	0.613496	0	0	2.43407	0	0	5.63385	0	0	52.4893	0	0	3.33641	1.55912	3.51684	0	0	29.0387	1.37822	3OX+DEA+C13	343
	113.959	22.0896	39.1045	22.9851	12.5373	3.28358	0	0	0	0	11.2288	6.76368	0	0	0.449014	33.1943	0	0	0	1.07226	5.30625	4.54003	0	37.4456	0	Pho+2OX+2C13	343
	168.985	30.6306	20.4204	22.2222	19.5195	7.20721	0	0	0	0	0	0	0	0	97.6652	0	0	0	0	0.478418	0	0	0	1.85637	0	PG+C13	341
	65.9494	46.4407	30.8475	12.8814	9.49153	0.338983	0	36.667	0	0	0	0	0	4.37263	5.29582	4.07818	0	0	39.8427	0.234197	0	0	1.746	0	7.76343	N-term ammonia-loss+Pho+DEA+2C13; N-term ammonia-loss+Pho+DEA+2C13	302
	84.9628	28.6207	31.0345	27.931	11.3793	1.03448	1.03735	17.4401	0	0	0	12.7491	0	8.26916	13.2474	0	8.61318	0	1.69244	17.3994	7.64556	11.9063	0	0	0	UK	296
	136.888	31.2715	39.1753	25.0859	3.78007	0.687285	0	0	0	3.12391	0	0	0	1.4944	0	0	8.17197	0	0	26.4131	47.5304	0	0	0	13.2662	UK	295
	72.9874	40.5286	33.4802	19.3833	5.72687	0.881057	0	0	0.712217	0	0	0	10.1186	0	57.0527	17.7316	0.207929	0	0	0	0	0	0	0	14.177	UK	293
	58.0072	77.4194	6.45161	6.09319	6.45161	3.58423	3.08517	10.3737	0	0.455226	0	3.97154	12.2341	5.58938	14.506	35.167	9.31505	0.120208	1.14397	0	0	0	4.03859	0	0	CAM+DEA; Ac+OX	284
	135.886	33.4545	45.4545	16	5.09091	#N/A	0	0	0	11.0102	0	0	16.1726	0	0	6.92765	13.8103	0	0	0	39.2831	2.24593	0	0	10.5503	UK	282
	31.9894	25.641	35.8974	21.978	14.2857	2.1978	0	1.44636	0	0	0	0	0.065836	0	0	2.1151	0	0	0	0	0	0	0	96.3727	0	2OX	281
	139.974	44.8529	29.7794	17.2794	5.51471	2.57353	0	1.37931	0	4.82759	11.7241	0	6.89655	7.58621	0	2.75862	0	0	15.1724	0	38.6207	0	6.2069	0	4.82759	Pho+CAM+DEA+2C13	280
	33.9931	27.3408	29.9625	25.4682	13.8577	3.37079	0.115073	0	0	0	0	0	1.58511	0.541645	0	5.02456	0	0	0	0.140373	0.0807739	0	0	90.9614	1.55108	2OX+2C13	270
	-15.0439	80.0766	9.57854	3.44828	5.74713	1.14943	0	54.3305	0	0	4.89453	0	0	0	0	0	0	0	21.754	0	12.5867	0	0	4.66349	1.7707	N-term ammonia loss+DEA+C13	266
	123.981	82.1012	12.8405	3.89105	#N/A	1.16732	0.563856	0	0	0	0	0	46.7869	0	2.26308	48.4798	0	0	0	0	0	0	0	1.90636	0	UK on N-term H,M	264
	137.887	29.6	42.8	22.8	4.4	0.4	0	0	0	0	0	0	13.3032	15.0305	0	0	0	0	2.36348	0	33.8952	9.69914	2.92767	0	22.7808	UK	255
	4.99313	27.5862	31.8966	28.4483	9.48276	2.58621	0	0	0	0.181566	0	0	1.8491	0	0	0.297028	0	0	1.51938	0	0	0	0	94.1173	2.03558	KYN+C13	240
	177.932	16.9643	41.9643	31.25	9.375	0.446429	0	0	0	13.7104	0	0	9.97349	7.00843	0	12.8167	18.0353	0	13.2894	0	10.2916	3.89544	0	0	10.9793	2Pho+OX+DEA+C13	232
	47.9577	27.619	37.1429	21.9048	10.9524	2.38095	0	2.57687	1.16764	0.276419	13.5971	1.22853	10.5566	0	0	2.26099	0	0	0	0	16.9451	6.04734	0	45.3434	0	Nitro+C13+2DEA	222
	61.9552	32.243	34.1121	22.8972	10.7477	#N/A	0	13.6078	0	0	20.1047	7.35256	0	0	3.10092	0	8.40063	0	1.98081	0	18.7488	7.54812	0	19.1557	0	UK	222
	163.937	17.5355	44.0758	33.1754	4.73934	0.473934	0	0	0	0	12.9065	11.0136	0	11.0454	0	14.3078	0	7.2749	10.8794	11.0923	0	17.3946	0	0	4.08555	UK	219
	111.956	21.2264	45.7547	21.6981	10.3774	0.943396	0	5.31537	0	0	0	0	0	0.342893	0.288395	9.99385	1.17193	0	0	0	4.597	1.94399	0	74.8246	1.52198	Pho+2OX	218
	-14.0176	65.2381	9.52381	10.9524	11.4286	2.85714	0	49.0896	0	0	11.6744	0	0	0	0	0	0.426831	0	25.4964	0	0	0.147506	0	0	13.1653	N-term ammonia loss+2DEA+C13	212
	-7.0618	67.8049	20.4878	6.34146	3.41463	1.95122	0	0	0	0	0	0	0	0	0	100	0	0	0	0	0	0	0	0	0	Protein N-term Met-loss+Ac+Pho+2C13	212
	19.9887	25	32.5	22	18	2.5	1.55221	0	0	4.66549	7.34388	0	0	0	1.98224	21.3706	2.14802	0	4.22073	0	0	0	12.1557	30.6129	13.9482	OHKYN	212
	-89.0295	90.3846	1.44231	2.88462	3.36538	1.92308	0	0.487662	0	0	0	0	0	0	0	97.5574	0	0	0	0	0	0	0	0	1.9549	Protein N-term Met-loss+Ac	209
	176.929	14.6465	38.3838	35.3535	10.6061	1.0101	13.6436	0	0	9.84208	0	0	0	0.900697	0	0	0	0	9.67808	0	15.8227	22.1277	0	0	27.9852	2Pho+OX+DEA; 2Pho+OX+C13	202
	78.9572	36.1446	36.747	20.4819	6.0241	0.60241	0	0	0	0	19.4911	0	0	6.95019	12.8602	8.10272	0	0	18.6701	0	13.816	12.4777	7.63188	0	0	Protein N-term Met-loss+Ac+PG	198
	80.8806	33.758	38.2166	24.2038	3.82166	#N/A	0	0	0	0	0	2.08698	0	0	3.8793	7.68175	3.60319	0	6.72606	0	14.3167	4.98082	0.986642	51.3516	4.38701	UK on W	197
	60.0107	60.9626	10.1604	14.9733	10.1604	3.74332	2.72031	1.35509	0	0	0	0.215349	14.341	2.9831	10.5506	48.1538	6.06502	0	4.10945	0	0	0	0	0	9.50631	CAM+DEA+2C13	188
	-31.0065	34.2857	29.1429	22.2857	9.14286	5.14286	0	0	0	2.22136	0	4.23119	0	0	0	83.0622	3.19602	0.188543	6.10057	0	0	0	1.00017	0	0	Met->AspSA+C13	183
	242.019	60	23.1579	13.6842	#N/A	3.15789	0	1.08987	0	0	0	0	0	1.59949	13.0388	0.956273	0	0	2.51191	0	1.13759	0	0.491294	78.6286	0.546123	PhoHex	183
	231.018	67.5159	16.5605	8.28025	7.00637	0.636943	0	0	0	0	0	0	99.7677	0	0	0	0	0	0	0	0.232262	0	0	0	0	UK on N-term H+2C13	179
	169.985	28.3237	24.8555	18.4971	17.9191	10.4046	0	0	0	0	0	0	0	0	97.503	0	0	0	0	2.49696	0	0	0	0	0	PG+2C13	178
	236.068	67.6471	22.9412	2.94118	3.52941	2.94118	1.92047	2.58299	25.7491	11.9142	9.54054	0	5.29082	2.33279	0	0	10.3648	0	8.14649	5.85675	0	0	16.3011	0	0	UK	173
	-14.0436	77.9762	5.95238	4.7619	8.33333	2.97619	0	51.89	0	0	1.49347	0	0	0	0	0	0	0	22.6601	2.56706	19.4983	0	0	0	1.89102	N-term ammonia loss+3DEA; N-term ammonia loss+DEA+2C13	171
	107.997	28.8344	31.2883	27.6074	9.20245	3.06748	7.91365	0	0.730741	2.59485	0	10.7639	0	9.83116	14.6998	8.48995	11.9469	0	0	0	0	33.0291	0	0	0	2MePho	171
	240.901	11.1111	52.9412	33.9869	1.96078	#N/A	6.61097	0	12.4707	0	0	30.2793	0	2.86797	0	0	0	0	0	28.8015	0	18.9696	0	0	0	3Ph+C13	168
	108.999	24.5283	27.044	28.9308	16.3522	3.14465	0.818827	0	8.73295	17.425	0	0	11.2792	0	0	9.66302	0	0	0	8.73995	0	0	14.2728	29.0683	0	UK	165
	-76.1344	82.5503	6.71141	2.68456	2.01342	6.04027	2.1797	0	0.316284	0	0	2.32945	14.2975	0	8.74838	0	0	0	0	0	72.1286	0	0	0	0	UK on N-term RS	164
	-75.1333	82.8947	10.5263	1.97368	1.31579	3.28947	0.659007	0	1.67344	0	0	0	0	0	11.7822	3.88849	2.05192	0	0	0	59.6727	4.72741	0	0	15.5449	UK on N-term RS+C13	163
	-88.028	94.3038	1.26582	0.632911	1.89873	1.89873	0	1.38514	0	0	0	0	0	0	0	95.8386	0	0	0	0	0	0	0	0	2.77631	Protein N-term Met-loss+Ac+C13	158
	78.9335	47.7612	34.3284	14.9254	2.98507	#N/A	0	0	0	0	0	0	0	0	0	0	0	0	0	0	55.2149	7.78315	37.002	0	0	N-term ammonia loss+Pho+OX	157
	-87.0326	96.7105	1.31579	#N/A	0.657895	1.31579	0	22.6679	0	0	0	0	0	0	0	75.7518	0	0	0	0	0	0	0	0	1.58033	Protein N-term Met-loss+Ac+DEA+C13	152
	79.0127	32.6087	37.6812	21.7391	7.24638	0.724638	3.26197	39.4854	0	0	0	0	0	0	0	0	0.677109	0	0	16.9113	26.5603	13.1039	0	0	0	UK on C or S	151
	83.9155	29.3233	36.0902	22.5564	11.2782	0.75188	4.49262	0	0	2.43063	0	0	0	12.7902	1.43432	13.2544	26.8112	0	0	0	7.88379	10.4741	20.4287	0	0	UK	148
	50.9601	33.5714	25	25	12.8571	3.57143	2.3317	0	7.10516	0	0	0	0	0	0	46.4342	0	0	0	0	6.5468	0	3.09244	34.4897	0	3OX+DEA+2C13	143
	197.993	88.7097	3.22581	6.45161	0.806452	0.806452	0	5.02223	0	0	0	0	35.4337	0	3.17905	0	0	0	0.812288	0	15.5517	40.0011	0	0	0	UK on N-term H,S,T	142
	14.9672	50.365	24.8175	13.1387	8.0292	3.64964	0	2.92502	0	0	1.15756	0	0	0.206382	0	5.77454	2.37002	0.0466049	0.709632	2.81872	0	0.702037	2.22504	81.0644	0	UK on W	140
	55.9199	29.4118	47.0588	21.3235	1.47059	0.735294	0	0	0	5.91185	0	14.4513	3.76295	0	0	29.014	5.95405	0.351247	0	0	0	1.76368	0	38.791	0	UK on W or M	138
	56.9213	29.3233	44.3609	21.8045	3.7594	0.75188	7.10707	29.2075	0	1.99377	0	7.17338	1.81293	4.19656	0	2.32975	14.7526	0	15.4603	0	0	0	0	0	15.9661	UK	135
	57.9197	32.3308	39.0977	25.5639	2.25564	0.75188	14.2187	0	0	2.84915	0	6.75358	10.8811	24.5878	0	0	1.63971	0	30.9305	2.40899	0	4.53325	1.19731	0	0	UK	135
	73.9937	40.5172	31.0345	21.5517	5.17241	1.72414	0	4.92686	0.930198	0.26425	0	0	0	0	21.5189	46.4713	0	0	5.08	1.6757	3.08555	0	0	0	16.0472	UK on M or K	134
	114.96	28.2443	38.1679	21.374	11.4504	0.763359	0	0	0	0	0	5.30368	0	5.76226	0	25.8377	0	0	0	0	5.94244	5.86357	0	41.4532	9.83718	UK on M or W	133
	138.888	20.7692	46.9231	22.3077	9.23077	0.769231	4.98213	20.9401	0	4.0432	0	27.2876	0	0	3.1812	0	0	0	0	1.89921	2.62284	0	5.66365	0	29.38	UK on Y, G or C	130
	55.99	90.4762	4.7619	1.5873	2.38095	0.793651	0	0	37.042	5.40557	0	0	0	0	0	0	57.5525	0	0	0	0	0	0	0	0	UK on N-term N,D	127
	243.022	52.439	29.2683	14.6341	2.43902	1.21951	2.64955	4.94941	0.149513	1.16802	0	0	0	2.682	15.0382	0	0	0	0	0	0.206645	0	0	73.1567	0	PhoHex+C13	126
	-13.0335	55	20	10.8333	11.6667	2.5	0.721493	9.7039	2.93137	0	0	2.69872	14.9076	2.46486	1.84276	38.3147	0	3.40151	5.8856	0	0	9.83373	0	0	7.29378	N-term ammonia-loss+2DEA+2C13	122
	106.985	64.8148	24.0741	6.48148	1.85185	2.77778	4.98485	21.3325	1.84119	0	4.82411	0	22.8884	0	12.7318	0	12.2287	0	0	0	6.36187	9.75244	0	0	3.05414	UK	116
	178.934	16.8224	43.9252	29.9065	8.41121	0.934579	0	0	0	0	0	8.05518	0	0	0	11.1186	21.513	7.26855	4.61146	14.3664	33.0669	0	0	0	0	UK	114
	-29.0626	81.3084	8.41121	2.80374	3.73832	3.73832	0	0	0	0	0	0	0	0	0	5.30873	0	0	0	0	0	89.8404	0	0	4.85086	UK on N-term T	110
	110.001	26.1682	23.3645	29.9065	18.6916	1.86916	0	39.5462	7.96413	1.06052	0	0	6.7503	0	1.25163	0	17.2929	0	10.3937	0	1.37592	0	4.45667	0	9.90808	UK on C	110
	-32.0078	29.8077	30.7692	21.1538	12.5	5.76923	0	0	0	0.305581	0	0.226357	0	0	0	84.984	0	0	11.7491	0	0	2.73491	0	0	0	Met->AspSA	108
	79.0562	38	33	27	2	#N/A	0	0	0	0	0	22.9953	9.40927	8.55664	0	0	12.7612	0	0	3.12472	43.1528	0	0	0	0	UK on S	108
	34.9943	24.5098	23.5294	31.3725	14.7059	5.88235	2.24502	0	0.720108	0	0	0.378831	0	0.448523	0	14.6412	2.20744	0	3.85554	0	0	0	0	75.5033	0	UK on W or M	107
	105.982	59.375	26.0417	8.33333	2.08333	4.16667	0	0	0	8.59751	0	0	1.27265	0.841694	35.3959	4.90634	0	0	4.06984	12.679	0	7.95315	0	0	24.2839	UK on N-term	107
	208.061	33.9806	37.8641	9.70874	14.5631	3.8835	0	12.0663	0	0	4.77515	0	0	0	0	0	20.4848	0	10.2458	0	27.7081	3.86139	2.71963	0	18.1388	UK on S,N,C or Y	107
	241.903	11.5789	51.5789	34.7368	1.05263	1.05263	0	12.0229	0	7.09324	3.17198	12.4192	0	7.46508	25.1144	0	0	0	0	32.7132	0	0	0	0	0	UK on K or R	105
	-30.0077	35.2941	26.4706	21.5686	12.7451	3.92157	0.206077	1.38585	6.07027	0	0	0	4.73112	0	1.05268	85.1176	0.427769	0	1.00865	0	0	0	0	0	0	Met->AspSA+2C13	104
	238.072	76.5306	11.2245	5.10204	4.08163	3.06122	0	0	0	0	0	9.40237	0	3.94683	4.08558	28.3158	0	0	9.78673	0	2.24566	25.2449	16.9721	0	0	UK on N-term	103
	66.9539	44	30	16	9	1	0	0	9.77354	2.13574	0	0	13.5942	2.80962	0	26.2042	0	6.34463	1.20759	0	12.9887	0	0	0	24.9418	UK	102
	30.9572	27.2727	35.3535	23.2323	9.09091	5.05051	0.576257	12.9175	0	0.415695	15.6769	0.821131	0.881979	1.0208	0	0	1.5949	0	0	0	1.34831	1.10235	0	63.6442	0	UK on W	100
	-88.0431	94.898	1.02041	1.02041	3.06122	#N/A	0	42.2321	0	0	0	0	0	0	0	55.3143	0	0	0	0	0	0	0	0	2.45357	Protein N-term Met-loss+Ac+DEA	98
	100.919	55.4217	21.6867	18.0723	3.61446	1.20482	2.51476	0	0	0	0	0	0	0	96.3438	1.14141	0	0	0	0	0	0	0	0	0	UK on N-term KH	98
	140.971	44.2105	30.5263	16.8421	5.26316	3.15789	7.11954	5.31978	16.0701	4.56518	2.80703	0	0	0	0	0	34.4832	3.39044	14.1968	9.6498	0	0	2.39806	0	0	UK	97
	239.899	15.8537	50	30.4878	2.43902	1.21951	9.24673	23.9166	14.4495	0	0	4.56093	0	0	5.45008	0	0	0	13.9256	15.1842	0	13.2663	0	0	0	3Ph	95
	-90.0083	33.3333	25.8065	22.5806	13.9785	4.30108	0	99.5614	0.438604	0	0	0	0	0	0	0	0	0	0	0	0	0	0	0	0	Cys->Dha-CAM+C13	93
	-75.0836	96.6292	2.24719	1.1236	#N/A	#N/A	0	0	0	0	94.1525	0	0	0	0	0	0	0	0	1.0789	0	0	0	0	4.76862	UK on N-term F	93
	56.9926	84.2697	7.86517	3.37079	1.1236	3.37079	0	0	54.2369	2.45865	0	0	0	0	15.9594	0	24.762	0	0	0	0	0	2.58303	0	0	UK on N-term D	91
	-91.0784	97.6744	1.16279	1.16279	#N/A	#N/A	0	0	0	0	0	0	0	0	0	0	0	0	0	0	0	0	0	0	100	UK on N-term Y	90
	5.99343	40.2299	20.6897	21.8391	11.4943	5.74713	0	0	0	0	0	0.35549	3.81833	0.0631333	0	1.22671	0	0	0.0678374	0	0	0	0	94.4685	0	KYN+2C13	89
	-6.06103	67.9487	15.3846	14.1026	2.5641	#N/A	0	0	0	0	0	0	0	0.0546216	0	98.4907	0	0	0	0	0	0	0	0	1.45468	Protein N-term Met-loss+Ac+Pho+3C13	88
	-91.0092	19.5402	25.2874	29.8851	18.3908	6.89655	0	99.0178	0.139773	0	0	0	0.842455	0	0	0	0	0	0	0	0	0	0	0	0	Cys->Dha-CAM	87
	175.927	17.0732	48.7805	29.2683	4.87805	#N/A	13.5778	0	0	7.83569	0	0	29.0937	0	0	0	30.0633	0.775916	1.47682	8.28147	8.89531	0	0	0	0	2Pho+OX	87
	214.015	46.5517	39.6552	13.7931	#N/A	#N/A	0	0	0	0	19.0153	0	12.3027	11.3913	5.47473	0	3.33708	0	4.37144	0	0	0.768827	0	0	43.3387	UK on Y	87
	34.9786	22.619	38.0952	22.619	10.7143	5.95238	0.40381	0	0	0	0	0	0	0	0	28.5923	0	0.951891	0	0	0	0	0.765082	69.2869	0	UK on W or M	85
	43.0072	76.1905	10.7143	5.95238	4.7619	2.38095	0	0	0	0	8.66206	0	0	0.926621	0	79.2205	0	0	8.76185	0	1.02809	1.4009	0	0	0	Carbamyl	85
	-74.1346	78.75	12.5	3.75	1.25	3.75	0	0	0.252642	0	0	0	0	0	0	0	0	0	0	99.7474	0	0	0	0	0	UK on N-term RS+2C13	84
	194.984	77.7778	7.40741	9.87654	2.46914	2.46914	0	0	0	4.1127	0	0	0	0	8.19082	6.30755	0	0	81.3889	0	0	0	0	0	0	UK on N-term Q	84
	124.98	78.75	17.5	2.5	#N/A	1.25	0	0	0	0	0	0	24.9043	0.791873	0	73.8549	0	0	0	0	0	0.448943	0	0	0	UK on N-term M,H	83
	-6.118	88.4615	8.97436	2.5641	#N/A	#N/A	0	0	0	0	0	0	0	0	92.2502	7.74977	0	0	0	0	0	0	0	0	0	UK on N-term K	82
	198.997	83.75	6.25	7.5	1.25	1.25	0	0	0	0	0	0	43.2658	0	0	6.73936	0	0	0	0	8.6185	41.3763	0	0	0	UK on N-term H,T	82
	193.998	66.6667	8	5.33333	6.66667	13.3333	7.07701	3.66092	0	15.3154	0	0	0	5.37276	26.4178	22.4851	0	0	0	0	0	2.3431	17.3279	0	0	UK on N-term	81
	-5.11597	73.3333	9.33333	6.66667	4	6.66667	0.487241	0	0	0	0	0	0	0	81.3046	18.2082	0	0	0	0	0	0	0	0	0	UK on N-term K	80
	209.063	51.25	16.25	10	15	7.5	0	13.1407	0	2.46678	6.93379	0	8.97216	0	0	0	0	1.67498	22.3162	2.97956	1.37161	11.9148	5.18313	0	23.0463	UK	80
	-74.0808	94.7368	2.63158	#N/A	1.31579	1.31579	0	0	0	0	72.2773	0	0	0	0	2.24648	0	0	0	1.74161	0	0	0	0	23.7346	UK on N-term F+C13	79
	47.9827	20.7792	32.4675	31.1688	12.987	2.5974	0	0	1.66819	0	0	0	0	0	0	0	2.72731	3.94186	1.0718	0	4.84184	8.01139	0	77.7376	0	3OX	79
	73.9159	34.7826	40.5797	21.7391	2.89855	#N/A	0	5.83853	0	0	0	3.24746	13.9524	3.62518	0	20.4913	7.20872	0	3.54118	0	11.2742	0	0	30.8209	0	UK	77
	284.048	30.4348	28.9855	26.087	10.1449	4.34783	0	6.39059	0	2.74205	33.7205	0	0	0	0	5.60722	0	0	1.55041	5.79609	19.3442	19.0874	5.76152	0	0	UK on F	77
	-65.0732	94.4444	1.38889	2.77778	1.38889	#N/A	0	0	0	0	0	0	100	0	0	0	0	0	0	0	0	0	0	0	0	UK on N-term H	75
	26.0159	82.4324	9.45946	1.35135	5.40541	1.35135	0	0	7.03364	2.14083	33.3475	0	0	6.38366	24.0028	14.5926	0	0	0	0	2.08314	1.41927	8.99651	0	0	UK on N-term	75
	28.9882	48	14.6667	16	12	9.33333	1.15876	0	0	1.67179	1.54192	1.85755	0	0	5.91916	0	0	0	2.12684	0	0	0	3.95181	78.8436	2.92856	Nitrosyl on W	75
	58.9217	28.7671	50.6849	19.1781	1.36986	#N/A	0	0	25.8602	2.75488	0	17.6858	5.84503	0	0	0	2.64242	0	31.1533	0	0	5.47908	0	0	8.57932	UK	75
	94.95	18.6667	34.6667	26.6667	20	#N/A	0.786881	0	0	0.681159	0	0	3.61303	0	0.803906	7.42882	0	0	1.79732	1.43982	0.110467	2.48367	0	74.4911	6.36384	UK on W	75
	-86.0424	95.9459	#N/A	#N/A	1.35135	2.7027	0	19.682	0	0	0	0	0	0	0	80.2305	0	0	0	0	0	0.0874796	0	0	0	Protein N-term Met-loss+Ac+DEA+2C13	74
	61.0097	51.3514	14.8649	14.8649	14.8649	4.05405	0	0	2.17546	0	0	0	21.073	0	5.47025	48.7447	4.4458	0	8.98533	2.79926	1.71814	0.877942	3.71008	0	0	CAM+DEA+3C13	74
	29.9908	32.8767	20.5479	20.5479	16.4384	9.58904	4.36404	0	0	4.30791	2.44508	0	0	0	0	0	4.29098	0	1.1242	0	0	6.92018	2.78513	70.6665	3.09595	Qn on W	73
	85.9661	33.3333	27.5362	26.087	11.5942	1.44928	0	0	0	10.6376	4.75698	17.1922	0	0	0	0	2.78275	0	8.74869	12.2649	28.23	15.3868	0	0	0	UK	70
	7.96516	50.7246	17.3913	18.8406	7.24638	5.7971	0	0	0.108386	0	4.16506	0	1.46986	0	1.3627	61.7034	0.885995	0	0	0	0	0	0	30.3046	0	UK on N-term M,W	69
	44.0082	69.2308	7.69231	15.3846	6.15385	1.53846	0.721254	4.85034	0	0.390218	0.639831	1.54161	0	0.95824	3.22376	82.9876	1.49716	0	0.588365	0	0	2.32827	0.273305	0	0	Ac+2C13	69
	246.011	36.5385	44.2308	15.3846	3.84615	#N/A	0	0	0	0	0	0	95.3048	0	0	0	0	0	0	0	0.809421	0	0	0	3.88578	UK on N-term H	66
	35.9649	37.0968	22.5806	29.0323	8.06452	3.22581	7.06584	0	0	0	3.13408	4.2476	0	2.34687	3.38377	67.7497	0	2.64983	0.720497	0	0	0	8.70176	0	0	UK on M	64
	42.0117	67.7419	12.9032	6.45161	9.67742	3.22581	0	1.42363	0	0	25.5404	0	0	2.89289	2.16276	44.9681	0	0	10.7069	0	0.891576	0	0	0	11.4138	Ac	63
	27.9895	54.2373	16.9492	15.2542	8.47458	5.08475	0.532379	0	0	0	0	1.70687	5.70376	0	6.79873	2.09421	2.21019	0	1.44763	2.16475	1.74391	0	0	75.5976	0	W+2OH-2H	60
	161.038	48.2143	26.7857	19.6429	3.57143	1.78571	0	0	30.0222	0.927029	0	17.854	0	0	0	30.3309	0	2.20314	0	7.83815	10.8246	0	0	0	0	Glu+2Ox on D or M	60
	28.0289	61.0169	16.9492	11.8644	3.38983	6.77966	2.53186	0	0	22.3736	22.4604	31.7933	0	0	14.5499	0	0	0	0	0	5.3316	0	0.959402	0	0	Eth; 2Meth	59
	151.989	32.6923	32.6923	11.5385	19.2308	3.84615	5.23505	17.6025	0	1.41615	6.96609	0	0	0	23.3989	0	2.71669	0	3.20288	29.9344	0.918663	5.63307	2.97558	0	0	UK on K,R or C	59
	45.9956	25.4545	18.1818	32.7273	20	3.63636	0.735159	0	0	9.01548	15.652	0	0	5.0231	0	26.027	0	0	0	0	2.06413	0	6.68579	34.7974	0	Nitro+C13	57
	258.717	5.26316	63.1579	29.8246	1.75439	#N/A	0	0	0	9.50007	0	11.2594	0	35.9931	0	0	32.8042	0	8.59444	0	1.84882	0	0	0	0	UK	57
	96.0045	25	16.0714	23.2143	21.4286	14.2857	4.3937	0	0	0	0	11.7389	5.04351	0	0	0	0	0	10.7525	0	28.5277	17.3351	0	0	22.2086	UK	57
	13.9774	24.0741	33.3333	25.9259	12.963	3.7037	0.621002	0	0	0	0	0	1.14055	0	1.26888	0.732847	0	0.212927	0.202634	0.378766	0	0.534573	0.84714	94.0607	0	UK on W	56
	104.951	83.0189	15.0943	1.88679	#N/A	#N/A	0	0	0	7.17395	0	0	0	0	1.10435	5.10261	0	0	84.6529	0	0	0	1.96614	0	0	UK on N-term Q	55
	283.047	31.1111	24.4444	28.8889	11.1111	4.44444	0	73.6062	0	0	11.0968	0	0	0	0.998409	0	0	0	0	3.57636	2.74389	5.60834	2.37002	0	0	PhoHexNAc	53
	45.0082	47.9167	12.5	20.8333	12.5	6.25	3.17184	0	0	2.79653	1.25056	10.5459	6.4728	0	2.70039	47.8286	8.04712	0	0	4.2991	0	1.01126	0	0	11.8759	Ac+3C13	51
	130.028	22	16	18	32	12	12.6529	0	0	10.787	0	6.14648	5.28156	0	14.6895	27.1487	11.9385	1.972	9.38335	0	0	0	0	0	0	UK	51
	192.924	22.9167	60.4167	14.5833	2.08333	#N/A	0	0	2.7998	2.98261	4.89051	0	12.6564	0	3.52009	32.5288	0	0	2.24857	10.5077	0	0	0	0	27.8656	2Pho+2OX+C13	49
	154.968	51.0638	17.0213	23.4043	6.38298	2.12766	0	20.3188	0	0	0	2.30645	0	0	11.0244	5.09375	0	0.369993	0	5.26533	4.54468	0	0	51.0766	0	UK on W or C	48
	301.065	21.4286	30.9524	30.9524	14.2857	2.38095	1.5954	79.7003	0.926001	0	0	0	3.13947	0	0	13.4482	0	0.390732	0	0	0.799904	0	0	0	0	UK on C or M	48
	210.064	48.8889	20	8.88889	13.3333	8.88889	0	0	1.72732	6.1337	12.0687	0	7.80831	0	4.34341	0	31.7699	8.74626	5.54897	0	4.77474	17.0787	0	0	0	UK on N	46
	299.06	29.5455	31.8182	18.1818	13.6364	6.81818	0	82.916	0	0.653993	0	0	0.832546	0	0	11.7687	0	0	0.591649	0	0.763646	0	2.47348	0	0	GlcNAc	46
	129.043	25	17.5	20	30	7.5	0	7.40741	0	50	0	0	3.7037	0	7.40741	0	0	0	3.7037	0	18.5185	9.25926	0	0	0	monoGlu	45
	244.023	31.25	37.5	31.25	#N/A	#N/A	0.588912	0	0.299089	0	0	0	1.35202	1.11773	13.5372	3.47489	0	0	0.960814	8.97985	0	0	4.01683	55.7502	9.92247	PhoHex+2C13	43
	93.9997	34.1463	17.0732	19.5122	17.0732	12.1951	0	0	0	14.8467	11.5312	0	0	4.11182	0	0	0	1.85705	0	0	6.84313	21.7574	9.85117	0	29.2015	UK	42
	338.682	2.94118	61.7647	32.3529	2.94118	#N/A	0	0	0	9.76899	0	18.0908	0	2.57027	0	0	0	0	0	0	28.5173	0	41.0527	0	0	UK	35
	213.039	52.381	28.5714	9.52381	4.7619	4.7619	0	0	8.51064	34.0426	19.1489	0	6.38298	0	0	4.25532	0	17.0213	0	0	0	10.6383	0	0	0	GPEt+OX	34
	456.096	18.5185	55.5556	18.5185	3.7037	3.7037	17.7453	0	4.1595	0	0	0	43.8734	0	0	0	0	0	0	0	1.91631	0	0	32.3054	0	FMN+2C13	32
	198.046	13.7931	41.3793	13.7931	24.1379	6.89655	0	0	0	66.265	0	0	0	0	0	10.8404	0	0	14.987	0	0	7.90752	0	0	0	GPEt+C13	31
	455.09	24	52	16	#N/A	8	0	23.8001	0	0	0	0	44.688	11.4191	0	0	0	0	0	8.09477	0	1.2694	10.7286	0	0	FMN+C13	28
	199.036	22.2222	37.037	22.2222	11.1111	7.40741	0	0	0	22.9562	0	0	28.0997	0	0	0	5.08134	0	3.99381	0	6.87313	0	0	0	32.9958	GPEt+2C13	28
	197.045	20.8333	25	16.6667	29.1667	8.33333	14.8148	0	0	64.8148	0	0	0	0	0	11.1111	0	0	0	0	0	0	0	0	9.25926	GPEt	25
	240.059	41.6667	33.3333	20.8333	#N/A	4.16667	8.55399	0	0	0	11.0376	0	35.7058	0	19.8615	0	8.07096	0	0	11.8575	4.91263	0	0	0	0	UK on H	25
	454.089	33.3333	53.3333	6.66667	6.66667	#N/A	0	0	0	0	0	0	60.8482	6.7072	0	0	0	13.2528	0	0	0	15.844	3.34775	0	0	FMN	18

## Sheet: Annotation description
Annotation	Description	Theoretical mass (Da)
Pho	phosphorylation	79.9663
C13	precursor isotopic error	1.00335
DEA	deamidation	0.984016
OX	oxidation/hydroxylation	15.9949
CAM	carbamidomethyl	57.0215
Ac	acetyl	42.0106
KYN	kynurenin	3.99492
PhoRib	phosphoribosyl	212.009
PG	phosphoglyceryl	167.982
UK	unkown
Nitro	nitration	44.9851
OHKYN	hydroxykynurenin	19.9898
Met->AspSA	Methionine oxidation to aspartic semialdehyde	-32.0085
PhoHex	phosphoglycosyl-D-mannose-1-phosphoryl	242.019
Cys->Dha-CAM	Dehydroalanine (from Cysteine) not carbamidomethylated	-91.0092
Carbamyl	carbamylation	43.0058
Nitrosyl	nitrosylation	28.9902
Qn	quinone	29.9742
W+2OH-2H	Tryptophan oxidation to beta-unsaturated-2,4-bis-tryptophandione	27.9585
Glu	monoglutamyl	129.043
Eth	ethylation	28.0313
Meth	methylation	14.0157
PhoHexNAc	N-acetylglucosamine-1-phosphoryl	283.046
GPEt	glycerylphosphorylethanolamine	197.045
FMN	flavin mononucleotide	454.089
